# Supplementary material for: Do neutrophil extracellular traps implicate in atheromatous plaques from carotid endarterectomy? Re-analyzes of cDNA microarray data by surgeons
Source: Front Neurol. 2023 Dec 19;14:1267136. doi: 10.3389/fneur.2023.1267136 (PMC10770953; doi:10.3389/fneur.2023.1267136)
Supplement: Supplementary Datasheet 1-4 — Data for integrated Differential Expression and Pathway analysis. Matrix data were processed using spreadsheet software and saved as CSV files (Suppl1GSE28829_series_matrix, and Suppl3GSE43292_series_matrix). Attribute data were additionally attached (Suppl2GSE28829_series_attribute, and Suppl4GSE43292_series_attribute). When you process original Gene Expression Omnibus data, (1) the 1 × 1 cell must be blank data. (2) Paste the gene name or ID column from the 2 × 1 cell. Select the column, and specify the display format as a character string. (3) Provide the names of the specimens from the 1 × 2 cell. (4) Paste the expression data and complete the matrix data. (5) Remove the unnecessary description of statistics and other data. Unnecessary cells, columns, and rows should be removed. (6) Save the matrix as a CSV file. (15) See the Suppl1GSE28829_series_matrix and Suppl3GSE43292_series_matrix files for examples. [file Data_Sheet_4.csv]

	GSM1060117	GSM1060118	GSM1060119	GSM1060120	GSM1060121	GSM1060122	GSM1060123	GSM1060124	GSM1060125	GSM1060126	GSM1060127	GSM1060128	GSM1060129	GSM1060130	GSM1060131	GSM1060132	GSM1060133	GSM1060134	GSM1060135	GSM1060136	GSM1060137	GSM1060138	GSM1060139	GSM1060140	GSM1060141	GSM1060142	GSM1060143	GSM1060144	GSM1060145	GSM1060146	GSM1060147	GSM1060148	GSM1060149	GSM1060150	GSM1060151	GSM1060152	GSM1060153	GSM1060154	GSM1060155	GSM1060156	GSM1060157	GSM1060158	GSM1060159	GSM1060160	GSM1060161	GSM1060162	GSM1060163	GSM1060164	GSM1060165
Status	Macroscopically intact tissue	Atheroma plaque	Macroscopically intact tissue	Atheroma plaque	Macroscopically intact tissue	Atheroma plaque	Macroscopically intact tissue	Atheroma plaque	Macroscopically intact tissue	Atheroma plaque	Macroscopically intact tissue	Atheroma plaque	Macroscopically intact tissue	Atheroma plaque	Macroscopically intact tissue	Atheroma plaque	Macroscopically intact tissue	Atheroma plaque	Macroscopically intact tissue	Atheroma plaque	Macroscopically intact tissue	Atheroma plaque	Macroscopically intact tissue	Atheroma plaque	Macroscopically intact tissue	Atheroma plaque	Macroscopically intact tissue	Atheroma plaque	Macroscopically intact tissue	Atheroma plaque	Macroscopically intact tissue	Atheroma plaque	Macroscopically intact tissue	Atheroma plaque	Macroscopically intact tissue	Atheroma plaque	Macroscopically intact tissue	Atheroma plaque	Macroscopically intact tissue	Atheroma plaque	Macroscopically intact tissue	Atheroma plaque	Macroscopically intact tissue	Atheroma plaque	Macroscopically intact tissue	Atheroma plaque	Macroscopically intact tissue	Atheroma plaque	Macroscopically intact tissue
[truncated: 15 more columns]
