# Supplementary material for: Do neutrophil extracellular traps implicate in atheromatous plaques from carotid endarterectomy? Re-analyzes of cDNA microarray data by surgeons
Source: Front Neurol. 2023 Dec 19;14:1267136. doi: 10.3389/fneur.2023.1267136 (PMC10770953; doi:10.3389/fneur.2023.1267136)
Supplement: Supplementary Datasheet 5 — GSE43292 differentially expressed genes. [file Data_Sheet_5.csv]

Regulation	Ensembl ID	log2 Fold Change	Adj.Pval	Symbol	Chr	Type	GSM1060117	GSM1060118	GSM1060119	GSM1060120	GSM1060121	GSM1060122	GSM1060123	GSM1060124	GSM1060125	GSM1060126	GSM1060127	GSM1060128	GSM1060129	GSM1060130	GSM1060131	GSM1060132	GSM1060133	GSM1060134	GSM1060135	GSM1060136	GSM1060137	GSM1060138	GSM1060139	GSM1060140	GSM1060141	GSM1060142	GSM1060143	GSM1060144	GSM1060145	GSM1060146	GSM1060147	GSM1060148	GSM1060149	GSM1060150	GSM1060151	GSM1060152	GSM1060153	GSM1060154	GSM1060155	GSM1060156	GSM1060157	GSM1060158	GSM1060159
Up	ENSG00000170323	2.4544609375	2.39e-05	FABP4	8q21.13	protein_coding	4.54564	7.63506	3.40628	3.58413	3.17887	4.87157	3.01379	6.15091	3.75998	5.98392	3.92752	9.36483	3.22929	7.57711	3.2538	7.27919	5.64689	8.753	4.06836	6.6538	3.03053	3.15602	7.13569	6.74245	6.60848	7.26321	4.00617	7.3556	4.20667	9.16559	4.11973	6.17403	7.63678	8.22649	3.47634	5.14345	3.69238	6.5294	3.61062	7.3703	3.35549	5.54491	5.2319
Up	ENSG00000132465	1.893149375	1.97e-04	JCHAIN	4q13.3	protein_coding	10.4143	11.6746	9.66547	8.94669	5.62782	10.5813	6.244	11.9981	8.67579	11.066	8.65596	10.5191	7.34735	10.4924	10.6156	11.5295	8.53144	11.353	7.29343	10.3017	6.72225	7.51503	8.08955	7.66094	8.87466	11.4332	11.047	11.7097	6.51828	8.52677	11.635	11.6174	10.6863	10.8539	10.1639	11.9436	8.14967	11.831	8.82297	13.049	12.2021	10.5998	11.4107
Up	ENSG00000282811	1.8847375	4.90e-05	IGKV1-33	CHR_HG2290_PATCH	IG_V_gene	9.86503	10.4674	8.42111	7.75728	5.81671	9.3364	5.85315	11.3909	8.69299	10.9018	7.65119	11.6905	6.82789	9.99224	9.70734	10.676	7.01643	10.3971	7.0139	9.9902	6.95513	8.45975	7.43065	7.12387	8.69504	11.2304	9.80188	10.5748	5.8842	8.25877	11.5267	11.0999	9.11879	8.9465	9.25197	11.0324	6.71108	10.2428	7.24052	12.0389	10.2306	8.8588	9.00877
Up	ENSG00000277856	1.8676003125	5.96e-05		KI270726.1	protein_coding	11.6719	12.2799	10.4662	9.63274	8.00278	11.6846	7.68753	13.114	10.6369	12.3972	9.4624	12.8378	9.03339	11.2	11.7537	12.3729	8.99384	12.452	8.69415	11.6401	9.05439	10.8663	9.11102	8.85369	10.6058	13.1693	11.5418	12.6488	8.19299	10.0287	13.3108	13.0135	11.0682	11.2125	11.1836	13.034	8.58076	12.6615	9.5177	13.5832	12.1113	10.9247	11.1583
Up	ENSG00000282823	1.85104375	9.94e-05	IGKV3-11	CHR_HG2290_PATCH	IG_V_gene	8.50524	9.40777	6.73847	6.17811	5.53401	9.21433	5.33662	10.5856	7.58377	9.50327	6.38977	8.5855	6.11971	8.11598	8.5864	9.42255	6.20398	9.16635	5.566	8.59211	5.97664	7.25262	6.49296	6.20076	7.77654	10.9949	7.9704	9.64828	5.32039	7.15165	11.3107	10.9763	7.98271	8.15758	8.05638	9.66968	5.58164	9.36502	6.49126	12.0797	9.77462	7.81413	7.46761
Up	ENSG00000137673	1.840230625	5.72e-04	MMP7	11q22.2	protein_coding	9.29086	10.7785	7.03314	7.937	5.45757	7.78357	4.46316	8.29524	9.83243	8.55787	6.74611	10.8008	5.87216	10.302	7.35701	10.7548	5.68531	8.15615	6.19803	9.12008	4.67569	6.80945	8.59672	8.25296	7.70973	8.3028	8.47302	11.0047	7.3143	10.0162	5.47594	8.37613	10.6818	10.7084	6.86804	9.38741	4.85281	7.14747	5.2576	7.43594	9.24517	8.84271	9.63579
Up	ENSG00000100985	1.8178040625	1.86e-04	MMP9	20q13.12	protein_coding	10.4907	11.947	9.00515	9.42611	7.46252	9.29527	5.47403	10.9347	11.0307	9.57254	9.11416	12.0848	8.93676	11.4718	9.25449	11.6361	8.06583	8.49574	7.1489	10.3772	7.4237	8.62705	10.8221	10.4718	10.463	11.3221	8.83517	12.3719	9.23706	12.3148	7.38097	10.9015	11.2077	11.1305	9.07071	11.2883	7.55015	9.8403	7.27594	9.83143	9.26872	10.1685	10.3383
Up	ENSG00000135218	1.8022053125	1.99e-04	CD36	7q21.11	protein_coding	10.3226	11.4294	10.571	10.2274	8.31275	10.3694	4.66288	10.4853	10.8517	11.1239	9.36995	11.5548	8.77794	11.4198	9.04498	11.2673	8.39624	11.4244	7.57765	10.4212	5.76081	8.14219	11.2482	10.7694	11.0384	11.0116	8.69119	10.8652	9.68207	11.8486	7.90272	10.4059	11.3606	11.401	8.72832	10.8126	5.64529	9.99658	7.4914	10.5576	10.1952	9.89935	11.0138
Up	ENSG00000029559	1.7949821875	1.70e-05	IBSP	4q22.1	protein_coding	6.6113	9.32989	5.95207	7.74629	6.09684	8.63133	3.9925	8.23392	9.15513	9.06736	8.20643	10.4944	6.54159	9.78238	6.03093	9.81471	7.45271	8.78077	5.79771	8.95266	7.4853	7.75629	8.83484	8.56434	8.90609	9.14729	7.50863	9.06056	6.46744	9.25623	6.50329	9.44179	9.84636	10.0841	6.71932	8.29957	6.40909	8.12512	6.33531	8.14445	7.90769	8.35375	8.69146
Up	ENSG00000224607	1.7519790625	2.92e-04	IGKV1D-27	2p11.2	IG_V_pseudogene	5.79783	6.19228	5.49647	5.49444	4.36697	5.76064	3.41536	8.06839	6.16896	8.42838	4.09504	7.26431	4.18677	5.95175	7.29641	8.66108	3.74848	7.39802	4.16006	7.2587	4.74655	6.88369	3.93574	3.80787	5.708	8.75493	6.55136	7.85086	4.24732	5.14202	7.71478	7.57082	5.83454	6.48007	7.0116	10.6625	4.97666	6.46558	4.08708	9.67964	8.40247	6.21299	6.96527
Up	ENSG00000275063	1.7397746875	9.10e-05		KI270726.1	protein_coding	9.91367	10.5264	8.28213	7.42281	6.08233	9.15417	5.80078	10.4222	8.12051	10.0936	7.09516	9.0872	6.9016	8.8245	9.43704	10.1517	6.70909	9.94304	6.96752	9.65136	7.21568	8.60432	7.27077	7.04429	8.15831	11.1753	9.44042	10.6944	5.85502	7.65854	11.5914	10.6045	8.47573	8.75091	8.48974	10.854	7.11597	10.3653	6.69992	11.8636	10.5767	8.55934	8.22001
Up	ENSG00000282150	1.7311896875	7.79e-05		CHR_HSCHR14_3_CTG1	IG_V_gene	11.5774	12.2154	10.4411	9.64776	7.90895	11.6125	7.62989	12.8791	10.5696	12.1923	9.40892	12.269	9.01495	11.1066	11.7577	12.3051	9.04736	12.3562	8.8932	11.6071	9.24147	10.8852	9.16059	8.84951	10.736	13.0304	11.556	12.508	8.39189	10.1248	13.264	12.8054	11.0364	11.1825	11.1309	12.5947	8.72272	12.5188	9.49607	13.5115	12.0099	10.7855	11.3647
Up	ENSG00000278857	1.6746653125	1.34e-04	IGKV1D-12	2p11.2	IG_V_gene	7.78592	8.45496	7.30618	6.50458	3.8256	7.68749	3.72861	9.69738	7.00962	8.66678	5.79912	7.86628	5.43711	8.28448	7.19785	8.16736	5.96869	8.59593	5.02518	8.15996	5.72959	6.70065	5.85386	5.19772	7.17722	9.33032	8.13152	9.37877	4.64146	6.49285	10.5014	9.37774	7.46594	7.81395	7.26607	8.82967	5.16766	7.74449	5.50689	10.2069	8.53915	7.42683	6.53531
Up	8053690	1.6720115625	7.60e-05	NA	NANA	NA	9.20471	9.93016	8.09597	7.41174	5.63451	9.15547	5.31484	10.7168	8.44797	10.0763	7.21671	10.5835	7.00068	8.92986	9.45611	10.14	6.98657	9.74457	6.34144	9.49348	6.81254	8.1972	7.32204	6.90804	8.34842	10.8067	8.8548	10.1532	6.38362	7.77285	11.2304	10.6989	8.88451	8.90136	8.83039	10.4813	6.27188	9.75396	7.16061	11.5321	10.0641	8.79232	8.58198
Up	ENSG00000282447	1.6671740625	1.16e-04	IGKV3-15	CHR_HG2290_PATCH	IG_V_gene	8.53548	9.47083	6.95015	6.51204	5.77066	8.74294	5.8044	10.0316	7.65443	9.42695	6.78061	8.5717	6.27458	8.11921	8.52846	9.42204	6.15922	8.67382	5.74359	8.64333	6.17812	7.33805	6.59921	6.44025	7.86738	10.8215	7.78199	9.48377	5.83734	7.19078	11.1022	10.997	7.96878	8.02197	8.20404	9.78036	5.8136	9.33723	6.6095	12.0448	9.54146	7.55213	7.32207
Up	ENSG00000282622	1.6549890625	2.06e-04	IGKV2-26	CHR_HG2290_PATCH	IG_V_pseudogene	5.89455	6.7255	6.06921	5.41517	4.74236	5.7989	4.21665	9.88219	6.05424	7.45309	4.741	9.91074	4.46223	5.67989	7.91014	8.62108	4.25233	6.31132	4.50867	7.18938	5.10488	5.40749	5.22413	4.87676	5.47935	8.89266	6.32861	7.16216	4.14062	5.50017	8.81769	9.37867	6.22541	6.26899	5.83695	7.51371	4.4258	9.9004	4.813	8.85741	7.62207	5.6986	5.89475
Up	7981730	1.6214515625	7.53e-05	NA	NANA	NA	11.7956	12.4145	10.5399	9.90168	8.18293	11.835	8.19981	13.211	10.7478	12.4459	9.67972	12.2113	9.70388	11.3446	12.0057	12.5448	9.42548	12.524	9.20365	11.8921	9.69924	11.068	9.55114	9.34578	10.8412	13.1272	12.0219	12.7165	8.72329	10.4225	13.2979	12.8135	11.2384	11.4607	11.2779	12.8201	9.0517	12.4668	9.80935	13.5379	12.265	11.0923	11.2342
Up	ENSG00000242580	1.6124228125	1.06e-04	IGKV1D-43	2p11.2	IG_V_gene	8.63706	9.185	7.64316	6.1583	5.18838	8.47819	5.2193	10.4154	7.27847	9.233	6.18185	8.78205	6.42677	8.6322	8.5981	9.67088	6.2869	9.1296	5.79011	8.64267	6.18173	7.47097	6.41747	5.80411	7.59533	10.1575	8.91031	9.45123	5.52087	7.11136	10.139	10.1485	7.78641	8.04612	8.07512	9.90786	5.89389	8.99242	5.99289	11.3862	9.1213	7.84395	7.96528
Up	ENSG00000197635	1.6108728125	3.69e-05	DPP4	2q24.2	protein_coding	7.66384	9.21459	7.36812	6.92911	5.39365	7.63437	4.33511	8.44323	7.57421	7.60155	6.42133	9.56722	5.9684	9.78426	7.11228	9.41822	6.39301	7.62322	6.25894	7.95795	5.7508	7.25415	9.77295	9.20268	7.71266	9.45187	7.09902	9.64911	7.1094	9.86162	6.96038	9.43199	9.58678	9.8126	7.81023	9.21882	5.20719	7.97226	5.97489	8.95063	7.80176	8.25116	7.40052
Up	ENSG00000282322	1.589614375	8.08e-05	IGHV3-11	CHR_HSCHR14_3_CTG1	IG_V_gene	11.8893	12.5623	10.6523	10.0297	8.53548	11.9846	8.5419	13.3549	10.8932	12.6031	9.89349	12.5664	9.87959	11.4917	12.1163	12.6847	9.67263	12.6371	9.58915	12.0125	9.86233	11.2468	9.67034	9.57158	11.1287	13.2511	11.9722	12.8418	8.90282	10.6395	13.4711	13.038	11.3536	11.5205	11.3907	12.9841	9.30105	12.712	9.9381	13.6676	12.3796	11.2387	12.0383
Up	7981740	1.58550375	6.52e-05	NA	NANA	NA	10.5117	11.0364	9.31699	8.69812	7.4065	10.6596	7.39149	11.5765	9.53478	11.315	8.50753	10.8278	8.33312	10.2233	10.8882	11.3899	8.35855	11.3547	8.07317	10.6556	8.36664	9.83811	8.49997	8.36129	9.68758	11.9996	10.5091	11.6233	7.64421	9.14416	12.0755	11.5252	9.96934	10.0422	10.17	11.7939	7.88616	11.1519	8.62723	12.3803	11.0651	9.8461	9.87131
Up	ENSG00000262406	1.574105625	3.59e-03	MMP12	11q22.2	protein_coding	10.3042	11.6304	9.53785	9.79737	6.75609	9.33053	4.56266	10.7561	9.0613	9.04458	7.86494	11.33	8.8871	10.9108	10.5753	11.5648	9.31478	10.2748	8.281	10.4972	6.60007	9.56304	11.1928	10.8045	10.2993	10.685	8.19721	10.2425	8.92082	11.5835	6.61094	10.5161	11.4142	11.4922	10.3431	11.592	7.48052	10.2087	8.29359	9.61449	10.7505	9.86987	11.5067
Up	ENSG00000273331	1.569003125	1.37e-04	TM4SF19-DYNLT2B	3q29	protein_coding	9.00924	10.2303	7.9471	8.12629	6.93271	8.5153	6.0171	9.3974	9.43147	8.89265	8.15217	10.9563	8.15433	10.2014	7.97004	10.1318	7.17209	8.87586	6.54929	9.25257	6.30035	6.86519	9.92784	9.49279	9.22911	10.369	7.93594	10.7746	8.28	11.0901	6.4988	9.14762	10.6238	10.7084	7.70836	9.74928	6.25942	8.87698	6.08041	8.9307	8.56523	9.20219	9.60833
Up	ENSG00000282603	1.5536359375	6.81e-05	IGKV1-13	CHR_HG2290_PATCH	IG_V_pseudogene	9.94317	10.599	9.23222	8.41347	6.39734	9.96283	6.18103	11.4443	9.15154	10.6517	7.98495	9.91209	8.30483	10.2801	9.89798	10.6974	7.8196	10.6746	7.28938	10.2872	7.53594	8.81317	7.89578	7.70597	8.90076	11.1875	9.93271	10.8752	6.81207	8.55518	11.4554	10.905	9.19418	9.25437	9.71452	11.3888	7.55012	10.3695	8.03433	11.5993	10.4773	9.25192	9.09507
Up	ENSG00000211955	1.5367921875	1.03e-04	IGHV3-33	14q32.33	IG_V_gene	11.0771	11.5906	10.1987	9.37678	7.56339	11.3589	7.50394	12.1484	10.2831	11.8264	9.1454	11.2085	9.01329	10.6891	11.3096	11.7466	8.9894	11.9279	8.54506	11.1724	8.99997	10.4473	8.96177	8.7001	10.3049	12.4571	11.425	11.9191	8.11526	9.72721	12.46	12.017	10.4646	10.6635	10.7779	12.2597	8.43864	11.5591	9.29388	13.0138	11.6857	10.61	10.3716
Up	ENSG00000197476	1.4879190625	8.69e-05		16p11.2	processed_pseudogene	11.245	11.8617	10.2284	9.59582	8.46192	11.4228	8.54835	12.7623	10.3361	12.0648	9.36021	11.6584	9.33588	10.921	11.5601	12.1997	9.16984	12.1518	8.97051	11.44	9.47256	10.7135	9.42188	9.33928	10.4126	12.801	11.4215	12.4681	8.84363	10.0528	13.032	12.5603	10.7966	10.83	10.8932	12.6319	9.10413	12.1235	9.46026	13.3075	11.8555	10.6749	11.3549
Up	ENSG00000196549	1.4850003125	8.26e-05	MME	3q25.2	protein_coding	7.00648	8.88547	6.36372	6.71321	5.21727	6.62149	4.57589	7.07461	7.19955	6.79566	5.5346	8.81731	4.69933	8.65102	6.3748	8.88515	5.29582	7.27025	4.54618	6.27537	5.27159	7.48555	7.36368	6.94893	7.35818	8.28523	6.09921	8.00953	5.68478	8.98421	5.16596	8.78458	8.09409	8.31146	7.06066	7.70253	4.64496	5.36967	4.99165	6.93362	6.871	6.2969	6.66499
Up	7948420	1.471523125	1.77e-04	NA	NANA	NA	9.13365	10.0837	8.87593	8.4723	7.39588	9.18447	4.69498	9.08816	9.26761	9.17643	8.4685	11.0606	8.64089	10.729	8.35532	10.5308	6.72362	9.5519	7.52978	9.66095	6.16056	7.67208	9.81705	9.51044	10.0894	9.94323	7.7162	10.9417	8.40437	10.7785	7.3632	9.70446	10.746	10.8771	7.8583	9.57293	6.23037	9.448	6.93606	9.28581	10.2149	9.85261	10.3267
Up	ENSG00000240122	1.4566546875	1.87e-04	FABP5P11	22q11.1	processed_pseudogene	9.09403	10.0661	8.84686	8.43626	7.4106	9.13922	4.70231	9.06746	9.24046	9.14999	8.44723	11.0126	8.61554	10.6889	8.32697	10.4877	6.65567	9.49934	7.49518	9.63104	6.23045	7.61986	9.76581	9.43608	10.0547	9.90567	7.69311	10.9002	8.37819	10.7313	7.33994	9.6673	10.7106	10.8416	7.85596	9.53486	6.20241	9.41368	6.87355	9.26071	10.1911	9.81302	10.2927
Up	ENSG00000241244	1.4425084375	6.84e-05	IGKV1D-16 ENSG00000241244	2p11.2	IG_V_gene	10.0384	10.7014	9.06273	8.41574	7.61359	9.77139	7.53234	11.716	9.03845	10.6964	8.2372	11.303	7.9778	10.045	9.99848	10.8622	7.93679	10.62	7.75553	10.276	7.9423	8.95799	8.12915	7.87341	9.1447	11.3725	9.91882	10.9359	7.52988	8.78483	12.0418	11.4299	9.523	9.5969	9.52474	11.2714	7.93558	10.3909	7.99131	12.2078	10.3925	9.42539	9.2506
Up	ENSG00000273539	1.436434375	1.16e-04	IGHV3-73	CHR_HSCHR14_3_CTG1	IG_V_gene	10.1631	10.7833	9.4445	8.83801	7.6755	10.5798	7.63089	11.7695	9.357	11.2169	8.41246	10.4439	8.41087	9.7802	10.7401	11.2688	8.36871	11.18	8.30403	10.6007	8.63711	9.70907	8.72573	8.38364	9.42314	11.8012	10.3753	11.598	7.85874	9.24826	11.9292	11.4519	9.87835	9.91904	9.91669	11.5821	8.11714	11.0888	8.44726	12.2832	10.9585	9.67597	11.0852
Up	ENSG00000147614	1.4250703125	5.31e-04	ATP6V0D2	8q21.3	protein_coding	6.96653	8.20612	7.59574	7.20686	5.47649	6.80358	3.44861	7.15002	7.10934	6.95511	5.61801	8.51803	5.23589	8.77105	6.4918	8.17868	5.4756	7.01541	4.64027	7.32332	3.55478	5.17281	8.22178	7.58313	6.96955	8.18079	6.26175	8.54012	6.23292	9.10421	5.28391	7.41836	8.79193	9.09884	6.20714	8.61602	4.7321	7.48972	4.67207	6.86647	6.38133	6.96902	7.38762
Up	ENSG00000100292	1.4195021875	4.75e-05	HMOX1	22q12.3	protein_coding	9.47321	10.4926	7.81578	7.68669	6.70642	8.06457	6.26967	8.86021	7.955	8.21419	6.97081	10.9204	7.74484	9.48601	7.78	10.3441	6.45888	9.14569	7.57118	8.82948	6.65555	7.76706	11.1797	10.8329	8.70171	9.94809	7.68297	10.2738	8.29788	10.8759	7.75356	9.60469	9.76366	9.79972	8.45758	9.67004	7.12727	8.66419	7.15054	10.334	8.0523	9.44996	8.62917
Up	ENSG00000118113	1.4173203125	1.41e-03	MMP8	11q22.2	protein_coding	6.987	8.26991	4.98868	5.744	3.64962	4.32079	3.55915	6.41698	7.73682	6.39074	4.41886	7.03487	3.2981	6.36983	3.9002	7.84993	3.54903	6.86309	4.79019	8.11351	3.37565	5.16027	5.38911	5.241	5.07181	5.9037	5.89765	7.60275	4.06802	7.43651	3.63132	6.31697	7.42422	7.90837	4.24905	5.63898	3.39226	5.19093	4.24106	4.71128	6.36399	5.24695	6.06838
Up	ENSG00000277761	1.40885875	1.06e-04		KI270728.1	protein_coding	9.68647	10.1726	8.66597	8.09763	6.91775	9.80063	7.03879	11.3048	8.83932	10.636	7.90396	9.82403	8.06108	9.22232	10.0595	10.7201	7.81964	10.6624	7.73463	10.0294	8.01301	9.27594	8.12064	7.84872	8.97496	11.3188	9.97759	11.0071	7.25253	8.65727	11.3444	10.8606	9.38152	9.37623	9.46366	11.0028	7.56122	10.7988	7.95086	11.7666	10.4492	9.15355	9.31932
Up	ENSG00000136689	1.394489375	5.61e-05	IL1RN	2q14.1	protein_coding	7.11231	9.07313	6.46628	7.00063	5.52575	6.54959	4.85505	7.53527	7.56618	6.54105	6.12925	9.40736	5.23478	8.1265	6.1499	8.35481	5.55501	6.47436	5.38533	7.47728	5.38719	6.89717	7.4126	7.33559	7.43476	7.97462	6.26651	8.70474	6.25394	9.5197	5.60367	7.52681	8.07499	8.13183	6.44714	7.52042	5.08425	7.07331	4.80062	6.20801	7.3024	7.18939	8.03953
Up	ENSG00000281078	1.389536875	7.79e-05	IGKV1D-8	CHR_HSCHR2_2_CTG7	IG_V_gene	11.1929	11.797	9.72548	9.25459	8.51274	10.7613	8.78125	12.9508	10.0459	11.6442	9.26851	12.4182	9.29729	11.5674	10.9382	11.7256	9.086	11.5111	8.68635	11.2497	9.27314	9.74891	9.50233	9.17982	10.1969	12.5719	10.9129	11.9685	9.19855	9.64181	13.0687	12.3966	10.5434	10.4629	10.3389	12.4128	9.29906	11.3209	9.04363	13.2451	11.4048	10.5119	10.1085
Up	ENSG00000282178	1.3830671875	7.95e-05	IGKV1OR10-1	CHR_HSCHR10_1_CTG3	IG_V_pseudogene	7.00191	7.55244	6.02917	5.38269	4.34952	6.61747	4.46477	8.36113	6.12405	7.7679	5.10915	7.18287	4.59095	6.93914	6.98686	7.62618	5.15028	7.64227	5.21142	7.31965	4.48415	5.83856	5.33224	4.72102	5.86277	8.22087	7.14233	7.84548	3.8846	5.63215	8.13248	7.40301	6.47527	6.48154	6.47709	7.97893	4.82713	7.16923	4.82412	8.7322	7.55948	6.28913	6.26464
Up	ENSG00000282448	1.344009375	2.32e-04	IGKV2-4	CHR_HG2290_PATCH	IG_V_pseudogene	9.89117	10.6996	8.61254	8.26679	7.49798	9.58468	7.97628	11.7069	8.78472	10.4118	8.22916	10.9787	8.01358	9.12216	10.1528	10.9974	8.20364	10.3661	7.81978	9.72691	8.09624	8.86977	8.38006	8.16125	9.08352	12.8164	9.38933	10.7024	7.86548	8.44452	12.103	11.6157	9.44776	9.61913	9.43714	11.1673	7.8668	11.0349	8.27686	12.3098	10.4423	9.14063	8.71517
Up	8053713	1.333009375	2.56e-04	NA	NANA	NA	9.83206	10.6651	8.66119	8.27968	7.54243	9.57372	8.01548	11.6949	8.78786	10.3878	8.23929	11.0757	8.03464	9.02227	10.1642	10.9916	8.18786	10.3428	7.81375	9.68549	8.08949	8.90069	8.31379	8.20571	9.01498	12.7801	9.15632	10.5907	7.87523	8.53297	12.0627	11.5877	9.48215	9.6041	9.42196	11.0869	7.95783	11.5466	8.31578	12.2775	10.5699	9.10609	8.6984
Up	ENSG00000282657	1.3278634375	6.52e-05	IGHM	CHR_HSCHR14_3_CTG1	IG_C_gene	7.43415	8.00086	6.99021	6.80211	5.97311	8.65277	6.38918	10.6706	7.73947	9.51163	6.30688	8.59606	6.40211	8.70236	7.53848	8.72311	6.41084	7.96113	6.76607	7.67127	7.2691	8.71209	7.43709	7.28096	7.05744	8.55335	8.10258	9.33087	6.51458	7.21054	8.17967	8.84302	8.07312	8.0493	7.14232	9.61007	6.01638	8.14653	6.59036	9.96381	8.78254	7.955	10.6121
Up	8053735	1.3212028125	1.02e-04	NA	NANA	NA	6.8159	7.37399	5.85812	5.25913	4.25098	6.37204	4.44432	8.24352	5.9687	7.61498	4.92956	6.93882	4.59561	6.64472	6.77779	7.54492	5.0077	7.38394	5.04772	7.13652	4.39946	5.67432	5.20393	4.46283	5.79514	8.02358	6.95196	7.64858	3.69207	5.44151	7.95766	7.18407	6.25578	6.26037	6.27678	7.716	4.84894	6.92	4.88078	8.59731	7.40289	6.11044	6.00704
Up	ENSG00000146070	1.299555	3.22e-04	PLA2G7	6p12.3	protein_coding	10.2331	10.5127	9.93828	9.25484	7.83096	9.05447	5.57139	9.91263	9.32586	9.37712	8.16719	10.9178	8.46074	11.4768	9.32507	10.8422	8.00428	9.75768	8.11319	9.92363	6.39442	7.71679	10.6102	10.2229	9.75794	10.8709	8.57991	11.0886	8.57968	11.2193	8.7025	10.4519	10.8669	10.8779	9.44861	10.9346	7.37492	10.6525	7.77495	10.1299	9.79193	9.26578	9.07066
Up	ENSG00000282653	1.2955975	6.22e-05	IGHV3-16	CHR_HSCHR14_3_CTG1	IG_V_gene	10.0592	10.6757	8.95568	8.72764	7.70098	10.2048	7.76697	11.3853	9.19682	10.5895	8.29531	10.562	8.39076	9.56915	10.244	10.7062	8.2728	10.8343	8.19619	10.1315	8.26759	9.45927	8.41183	8.36308	9.05848	11.3235	10.0961	11.0232	8.05411	9.03518	11.5092	11.0688	9.50204	9.52509	9.59076	11.1254	8.0727	10.6484	8.19465	11.7336	10.4747	9.52697	9.88124
Up	ENSG00000133048	1.28963875	4.86e-03	CHI3L1	1q32.1	protein_coding	10.3012	10.9566	9.51819	9.97186	7.36157	9.04615	4.75595	10.1799	10.83	9.70935	9.87382	11.3316	9.0067	10.3407	9.86438	11.142	8.25649	9.06791	7.67587	10.347	5.02295	7.44427	10.0059	9.69135	9.9714	10.3547	9.17591	10.9019	9.68031	11.1779	7.56582	10.2841	11.2381	11.3619	9.44823	10.6131	8.57251	10.2507	7.65898	9.61731	9.40907	9.3475	9.79111
Up	ENSG00000110777	1.2735153125	2.85e-04	POU2AF1	11q23.1	protein_coding	3.67406	6.41593	2.78786	3.06725	2.48474	3.51327	2.06177	6.048	2.70469	4.71432	2.75532	5.59257	2.22067	3.14635	3.09888	3.77263	3.76146	4.6535	2.36248	4.31655	2.33935	2.91765	2.6603	2.23319	2.61975	4.54651	3.81191	3.15591	2.84301	3.72814	6.83653	5.65179	3.34554	3.04101	3.04513	5.42247	2.70472	5.16658	2.19569	7.60846	4.57801	3.65408	3.56446
Up	8043433	1.273049375	2.02e-04	NA	NANA	NA	9.40448	10.4949	8.91065	8.44987	7.53681	9.49442	7.90395	11.6742	8.67267	10.3167	8.26997	10.5569	8.03252	8.82743	10.1366	10.8949	8.0444	10.1471	7.82024	9.39935	8.00016	8.78517	8.23254	8.21558	8.7766	12.0123	8.96877	10.4428	7.86985	8.38557	11.768	11.3438	9.43107	9.62019	9.28882	10.9755	7.75913	10.7155	8.02788	12.1482	10.4131	9.01277	8.74255
Up	ENSG00000169442	1.2631865625	1.35e-04	CD52	1p36.11	protein_coding	8.44316	9.99945	7.67671	7.89188	6.95658	7.79169	5.82058	8.83254	8.35961	8.04993	7.13433	10.6609	7.68501	9.64971	7.97666	9.57426	6.51329	8.20749	7.01377	8.48331	6.48498	7.48847	8.84633	8.66809	8.73963	9.52869	7.53702	11.1132	8.22991	10.2023	7.33048	9.38629	10.3487	10.5873	7.91702	8.89314	6.66351	8.60661	6.9463	8.7932	9.18098	8.88795	9.04689
Up	ENSG00000103569	1.2529975	1.82e-03	AQP9	15q21.3	protein_coding	10.3203	11.0573	10.0523	9.5695	8.31227	9.51051	4.899	9.44796	9.84993	9.73654	8.34897	10.8745	7.87561	10.3014	8.24786	10.6763	6.86632	10.0707	8.10382	10.0429	8.4595	10.1641	10.5688	10.1998	10.4431	10.203	8.53564	10.1712	8.38123	10.7048	6.66592	9.62796	9.91711	10.0013	9.5998	9.65988	6.0366	9.29499	7.73363	9.16271	10.1991	9.42937	9.74215
Up	ENSG00000282671	1.2225328125	9.18e-04	IGKV2-24	CHR_HG2290_PATCH	IG_V_gene	7.25588	7.83035	6.50793	6.30975	5.6322	7.4015	5.96066	8.50845	6.70818	8.2033	6.07444	8.50503	5.79314	6.64137	8.13451	8.7565	6.0837	7.8567	5.87401	7.19391	6.07265	6.93112	6.51063	6.17507	6.14534	9.19167	6.64024	7.98955	5.98077	6.38317	9.82788	9.20368	6.84597	6.99627	7.23235	8.90611	5.96385	11.9366	6.13253	10.2293	8.39303	7.01622	6.41833
Up	ENSG00000147872	1.18298	1.37e-04	PLIN2	9p22.1	protein_coding	9.24242	10.7749	10.129	9.51986	8.09074	9.22567	6.51023	9.65229	9.49939	9.62062	8.26884	10.5594	8.27819	10.0902	8.63507	10.3035	7.66813	9.99504	8.82143	10.2229	7.63474	8.76037	10.3801	10.0082	10.0496	10.4524	8.60146	10.8871	8.97141	11.0819	7.56789	9.65959	10.3226	10.4716	8.76589	9.93216	7.00877	10.2607	7.84288	9.58946	9.83217	10.0787	9.89083
Up	ENSG00000163823	1.179454375	3.94e-05	CCR1	3p21.31	protein_coding	8.47773	9.22497	8.03521	8.01353	6.47895	8.22602	4.62118	8.24308	7.80403	8.06738	6.55867	9.07731	7.09838	9.20983	7.36133	8.82147	6.74193	8.36112	7.12729	8.77523	6.34535	7.64587	9.4822	9.05016	8.14498	8.79755	7.35852	8.85834	7.74289	9.62307	6.89539	8.89961	8.70439	8.86118	8.23684	8.9514	6.02213	8.48797	6.66361	8.50814	8.17375	8.15387	8.4732
Up	ENSG00000166825	1.173833125	8.68e-05	ANPEP	15q26.1	protein_coding	8.67667	9.64544	7.60033	7.74261	6.67802	8.2616	5.05162	8.55784	8.56294	8.00755	7.44814	9.6144	7.4946	9.00926	8.11782	9.43026	7.00314	8.32567	6.40112	8.64359	6.59079	8.30264	8.6548	8.45565	8.51188	9.21695	7.36816	9.4881	7.72373	9.96404	6.30008	8.15115	8.63153	8.54409	8.45192	8.84801	6.48387	7.75566	6.5259	7.82813	7.544	7.89302	8.3021
Up	ENSG00000007908	1.157189375	2.36e-04	SELE	1q24.2	protein_coding	8.70987	6.78623	5.34309	4.87979	4.9226	5.84341	4.89897	6.57995	5.75432	6.80241	5.16741	6.60283	4.85868	7.90299	5.20094	7.34606	5.88526	8.30478	5.05098	6.08917	5.50959	5.23702	8.70677	8.26652	5.40176	7.1292	4.71859	5.58078	5.51742	7.58523	5.71204	6.91257	7.28456	7.63471	7.79855	7.53809	5.46648	7.51729	5.20875	7.67628	5.14141	6.14938	6.50696
Up	ENSG00000275777	1.15536	2.13e-04	IGKV3D-7	CHR_HSCHR2_2_CTG7	IG_V_gene	7.7471	8.54724	6.47579	6.25574	6.19207	7.93777	6.39611	8.86124	7.0489	8.48447	6.45147	7.82667	6.21242	7.4745	7.64975	8.48145	6.11501	7.83549	6.26598	7.67379	6.15637	6.71368	6.31802	6.38886	7.15264	9.4976	7.31338	8.76866	6.36354	6.58462	9.84885	9.92108	7.2407	7.34378	7.36968	8.81054	6.23913	8.26014	6.33628	10.9183	8.53176	7.07341	6.66465
Up	ENSG00000138722	1.1542734375	1.27e-04	MMRN1	4q22.1	protein_coding	7.18519	6.4161	4.75486	4.86824	4.02269	5.98466	3.89483	6.2411	4.61532	5.63599	4.93461	6.22911	5.21179	7.02885	4.9043	6.78334	5.55377	5.65237	4.80083	5.96297	4.15828	4.2942	7.89956	7.37081	5.49509	6.94992	5.98555	7.00104	5.34272	8.24701	6.75751	6.6232	5.75648	6.22794	5.7341	6.8031	4.97961	6.12284	4.92116	8.74191	4.14638	5.49654	5.89654
Up	ENSG00000262635	1.1507578125	7.34e-05	TDO2	CHR_HSCHR4_1_CTG12	protein_coding	5.44058	7.05222	3.68366	4.16493	3.53081	5.24081	3.64679	5.06873	4.44169	4.65441	4.72063	6.41936	3.79419	7.14821	3.66615	5.40509	3.74997	4.42174	3.94116	5.06374	4.75319	4.75833	6.36289	5.88995	4.8933	5.84136	3.97919	5.37352	4.30217	6.13023	4.18478	7.23748	6.00899	6.3877	4.20208	5.9521	3.93163	4.16233	4.17575	6.31989	4.34267	5.41106	6.18876
Up	ENSG00000288313	1.1473734375	1.95e-04		CHR_HG2365_PATCH	protein_coding	7.22428	7.06519	6.12368	5.52616	4.56191	6.97168	5.20446	8.34026	6.24544	7.61207	5.24534	6.88511	5.11692	6.66879	6.96177	7.65262	5.58426	7.46517	5.27382	7.38924	6.21915	6.57115	5.62218	5.58447	6.29695	8.66917	6.75366	7.9827	5.05945	5.39688	9.15816	7.88501	6.44736	6.67732	6.45378	8.34396	5.3237	6.84605	5.57723	9.41326	7.45266	6.12682	6.00547
Up	ENSG00000134028	1.1387178125	2.95e-03	ADAMDEC1	8p21.2	protein_coding	8.67226	9.25078	6.39327	6.45012	5.01516	6.55146	3.95951	6.65445	7.58891	7.00944	6.22553	7.37347	6.74767	7.11746	6.35638	9.2795	4.26896	5.6211	4.89014	6.25317	4.45678	5.23605	6.7605	6.20084	6.17979	6.74296	5.18891	6.98432	6.19278	8.52664	4.93579	7.35516	8.78824	8.90747	6.06858	8.7443	4.37426	6.40141	5.22763	7.43034	7.4001	7.58807	6.39012
Up	ENSG00000197506	1.13202375	2.65e-04	SLC28A3	9q21.33	protein_coding	6.62381	8.00804	6.56545	6.78356	5.33563	6.759	4.53037	6.76329	6.6875	6.08872	5.20179	8.13353	4.6626	6.80256	6.44492	7.70237	4.99002	5.93148	4.5216	5.93627	4.82587	5.30997	6.77898	6.55254	6.66686	7.34257	5.10419	7.12973	5.56942	8.35936	4.71517	6.40997	7.80841	7.81992	5.70317	7.19142	4.37544	6.26866	4.37345	5.65892	6.35118	6.45754	6.91448
Up	ENSG00000177575	1.1305509375	3.84e-05	CD163	12p13.31	protein_coding	12.0798	12.1731	10.4182	10.5214	8.82998	10.8907	7.53921	10.9423	10.5343	10.8974	9.59217	11.6093	9.86649	11.5376	10.5286	11.6799	9.58611	11.3764	9.81228	11.2653	9.31629	10.9577	11.9928	11.5813	10.9789	11.6156	9.90334	11.251	10.6212	12.0809	10.3574	12.0982	11.3848	11.5088	11.3098	11.9547	9.05943	11.1671	9.61687	11.7427	11.2861	11.0726	11.1006
Up	ENSG00000117009	1.1243625	9.06e-05	KMO	1q43	protein_coding	6.05336	7.02941	6.99243	6.62618	5.061	6.13211	3.29722	6.31907	5.69166	6.06809	4.99152	6.75281	4.80782	7.49243	5.37834	6.67608	4.70264	6.26454	4.91457	6.41064	4.33469	5.22482	7.01562	6.46198	6.62367	6.99439	5.07465	7.09344	5.29395	7.48826	4.94709	6.5512	7.33619	7.63233	5.59934	7.2566	4.11932	6.64977	4.79097	6.54846	6.60532	6.25956	6.39679
Up	7896712	1.1062984375	5.87e-03	NA	NANA	NA	7.11756	5.3602	3.02976	4.62666	3.30971	4.56838	2.84686	5.74797	2.76598	4.93254	2.51765	5.31317	4.04783	5.62358	4.26009	6.56607	4.23791	4.79617	3.45287	4.79969	2.89241	3.0127	7.33775	5.39072	2.53791	3.33149	2.37385	5.37245	3.29568	6.7594	5.12569	6.75861	5.67324	5.52718	6.55462	6.23918	3.22587	5.74797	4.78817	7.31	6.05537	5.40941	3.11357
Up	8042391	1.1047365625	4.59e-05	NA	NANA	NA	10.0408	10.6012	9.58551	9.58031	7.87357	9.57107	6.10765	9.71173	9.34638	9.51943	8.66277	10.463	9.27913	10.7917	9.15594	10.3417	7.84497	9.69829	8.61648	10.1005	7.63759	9.24415	10.4898	10.1377	9.81249	10.0296	8.79166	10.3505	9.04	10.5752	8.842	10.7149	10.0525	10.0309	9.52724	10.5192	7.64699	9.8265	8.37248	10.2584	9.88781	9.66777	9.82035
Up	8055980	1.099515	1.22e-04	NA	NANA	NA	9.12337	10.1514	8.79488	8.5244	6.64392	9.08152	4.40368	8.91224	8.44531	8.57957	7.26741	9.73134	7.71213	9.13188	8.6628	9.58235	6.69941	8.41254	7.89786	9.34137	6.8866	8.40653	9.2655	8.89081	8.40603	9.03798	8.0551	9.19367	7.97522	9.51349	8.08496	9.00594	9.32515	9.59841	8.64954	9.23651	6.70587	9.10168	7.15483	9.59493	9.59603	8.68271	9.04124
Up	8101322	1.099231875	4.77e-03	NA	NANA	NA	6.87946	7.1274	8.95952	8.66324	6.59441	8.60402	4.19132	7.3724	5.68098	6.51068	5.54047	8.86583	6.63588	8.07498	6.68669	8.39157	4.71365	6.98398	8.02244	8.83018	5.12469	5.82377	7.69386	7.36562	6.25875	6.53778	5.91307	6.14089	5.61841	8.42514	5.17756	5.95176	8.67756	8.81737	6.35051	7.49191	4.49713	7.40907	4.70076	6.78142	9.27574	6.88547	8.44084
Up	ENSG00000090104	1.094815	5.42e-03	RGS1	1q31.2	protein_coding	9.11177	9.9597	9.15733	9.4259	7.37512	9.50095	4.56209	8.59046	9.32235	9.46133	8.74678	10.5125	7.75352	9.40895	8.54271	9.83125	6.82028	8.77574	9.35044	10.787	6.47213	7.11847	9.65098	9.1812	8.05341	8.03053	8.09547	9.28825	7.23649	9.49437	7.06849	8.11	10.0618	10.008	8.43023	9.54109	6.39333	9.01666	6.16633	8.35402	10.751	8.29255	9.20549
Up	ENSG00000288190	1.0771203125	9.73e-04		CHR_HG2365_PATCH	protein_coding	6.47543	6.89133	5.60532	4.83903	3.9713	5.63008	3.69345	5.38277	4.35244	5.17854	3.17794	6.09769	4.39637	5.65895	7.78476	8.18598	4.41741	5.88068	4.11589	6.00265	3.66093	5.32957	4.27717	4.1985	4.42236	6.74562	4.90136	5.88975	4.28765	4.43995	4.94251	4.65895	4.92174	5.41928	4.48729	4.89595	3.96461	6.24601	4.59924	8.39946	5.8146	4.90532	4.162
Up	ENSG00000140678	1.0705984375	1.91e-04	ITGAX	16p11.2	protein_coding	9.04208	10.0369	9.15242	9.05244	7.77345	9.11779	5.49084	9.31666	9.08955	8.90135	8.44208	10.4124	8.8853	10.1326	9.11076	10.3793	7.22174	8.7918	8.04569	9.22917	7.51588	8.87516	9.58637	9.36547	9.73351	10.1867	7.80415	9.93843	8.58515	10.5455	7.48738	9.11108	9.61077	9.61564	8.38197	9.7347	7.35683	9.30925	7.52027	8.89	8.94709	8.98156	9.14727
Up	ENSG00000259680	1.0682103125	1.48e-04	IGHV3OR16-17	16p11.2	protein_coding	7.5205	8.21177	6.61775	6.55783	5.85202	7.69513	5.91039	9.06811	6.84144	8.24482	5.84266	7.90718	6.70811	7.23216	8.01691	8.38454	6.24703	8.47106	6.45171	7.82153	6.20772	7.13356	6.13578	5.99934	7.0372	9.00816	8.00048	8.71855	5.85168	6.69058	9.13098	8.71845	7.14981	7.19066	7.10357	8.28719	6.34128	8.10375	5.97262	9.54953	8.12527	6.92225	7.10706
Up	ENSG00000135838	1.0663640625	5.61e-05	NPL	1q25.3	protein_coding	8.73752	9.32281	8.94349	8.63606	7.53651	9.01084	5.25553	9.06518	8.35578	8.6922	7.66371	9.64272	8.07394	10.0639	8.58533	9.78054	7.27589	8.91772	7.86923	9.01173	6.73719	8.10223	9.55522	9.12429	8.66866	9.47318	7.76286	9.4398	7.98252	9.99418	7.95066	9.66188	9.73325	9.89648	8.58093	9.80758	6.95372	9.35693	7.37229	9.25939	9.50714	8.82821	9.13839
Up	ENSG00000115165	1.065145625	3.88e-04	CYTIP	2q24.1	protein_coding	9.14874	9.96704	8.45221	8.53926	6.38796	8.97552	4.09632	8.8683	8.38639	8.83515	7.52868	9.64363	7.68063	9.21036	8.64955	9.48027	6.8248	8.09071	7.81535	9.2273	6.51479	8.17804	9.31427	8.78057	8.35796	8.80903	7.81408	8.85742	7.91535	9.51155	8.18649	8.95824	9.66698	9.86395	8.41843	9.25025	6.49503	8.98683	7.14615	9.72941	10.0231	8.7682	9.19308
Up	7981601	1.0647603125	6.73e-05	NA	NANA	NA	7.82942	8.45797	6.89432	6.63117	5.96869	7.81387	6.18909	8.87684	6.99867	8.24397	6.43768	7.86303	6.42431	7.54902	7.95584	8.60172	6.42143	8.30823	6.3386	7.97105	6.5464	7.20193	6.45988	6.41159	7.07034	9.10785	7.76053	8.91335	6.26601	6.85734	8.99555	8.65979	7.48688	7.56129	7.17258	8.57505	6.40148	8.39342	6.33782	9.99158	8.14303	7.30637	7.18464
Up	ENSG00000169245	1.0517340625	5.23e-04	CXCL10 ENSG00000169245	4q21.1	protein_coding	7.04532	7.06426	7.32819	8.03395	5.75995	8.11631	4.24641	6.70913	6.63129	8.24404	5.77016	8.02758	6.67896	8.51984	7.96451	7.10347	5.89308	8.46613	6.9226	8.46932	5.6504	6.62445	8.28418	7.68467	8.19874	8.32797	7.27838	8.77653	6.33055	7.48991	7.54738	8.73331	8.30492	8.42996	6.98422	7.13591	5.68725	8.07628	8.11961	8.2848	7.12355	8.53963	8.35888
Up	ENSG00000134061	1.0483690625	1.22e-04	CD180	5q12.3	protein_coding	7.80416	8.28621	8.18198	7.81956	6.64899	7.86522	4.5919	8.08533	7.45181	7.83222	6.85812	8.73707	7.17937	9.10742	7.05919	8.26485	5.78917	8.14218	7.06773	8.30791	5.79469	7.40279	8.38427	7.92051	8.3084	8.47574	7.32398	8.1893	7.54444	9.00191	7.38647	8.31032	8.65618	8.93094	7.37501	8.50395	5.44313	8.21717	6.40959	8.71045	8.55314	7.91149	8.45556
Up	ENSG00000115919	1.047220625	2.67e-04	KYNU	2q22.2	protein_coding	7.97086	8.45008	7.55835	7.29198	5.86417	7.5723	3.97467	7.57416	7.25883	7.73092	6.52694	8.37071	6.49848	8.45824	7.38693	8.56193	5.9387	7.47412	6.25224	7.73372	5.80484	7.05029	8.39715	7.9098	7.41935	7.92925	6.43687	7.73227	6.60455	8.52696	6.23489	7.5212	8.85725	8.88479	7.80991	8.22883	5.71832	8.11396	6.23318	7.86638	8.53948	7.66522	8.27636
Up	ENSG00000091490	1.0433484375	3.12e-05	SEL1L3	4p15.2	protein_coding	8.27559	9.48379	7.89953	7.60231	6.50526	7.96188	5.50268	8.74464	7.09895	7.98535	6.87315	9.10133	7.41127	8.76476	8.0008	8.94517	6.68856	8.27519	7.25311	8.28299	6.63377	7.31794	9.00116	8.56142	7.87509	9.1353	7.70079	8.94376	7.82468	8.8765	8.83706	8.98206	8.49236	8.67061	7.90899	9.1639	6.75046	8.55844	7.0815	10.0721	8.41317	8.01551	8.02227
Up	7918157	1.0267259375	3.72e-05	NA	NANA	NA	7.46433	8.05527	7.76167	7.31822	5.58802	7.15578	4.45427	7.49722	6.83021	7.19356	6.28134	8.30101	6.46217	8.10053	6.99828	7.98216	5.99716	7.30429	6.42642	7.68011	5.61349	6.79289	7.86179	7.61507	7.44269	7.68472	6.61538	7.51254	6.41248	8.3533	6.28179	7.92407	7.77017	7.82032	7.03736	7.72221	5.5701	7.40702	6.01099	7.63966	7.44506	7.26965	7.55998
Up	ENSG00000112936	1.024251875	7.26e-04	C7	5p13.1	protein_coding	6.92021	7.07665	4.81555	5.61028	4.03467	5.83203	3.47406	7.17915	4.74876	5.6184	5.5273	6.07734	5.78637	6.16232	5.67141	6.83049	5.27657	6.57446	4.90818	7.86561	5.10705	5.91728	7.27433	6.80159	5.98168	7.0494	4.92418	5.96766	6.33721	7.56029	5.85868	6.91757	5.92696	6.06114	6.09172	7.1157	4.54784	5.21529	4.65951	8.98367	6.84236	5.69712	4.98002
Up	ENSG00000163762	1.0232675	6.22e-05	TM4SF18	3q25.1	protein_coding	8.12429	7.47026	6.27542	6.73955	4.71494	6.86495	4.81046	7.57727	6.28602	7.47111	5.9581	7.32522	6.06583	7.77956	6.4055	6.96711	7.50914	7.62919	6.12366	7.19514	6.33744	6.79105	8.12059	7.87139	6.05067	7.41938	7.13678	6.90979	7.02779	8.57633	7.57891	7.77972	7.56691	7.6521	7.72702	7.59245	5.61322	7.4448	6.07738	8.58369	6.48926	7.35831	7.31639
Up	ENSG00000164035	1.01551375	1.56e-04	EMCN	4q24	protein_coding	8.03671	7.09292	5.39424	6.43332	4.50839	6.51384	4.37298	7.35708	6.46587	7.13975	6.15712	6.44337	5.92196	7.577	6.31939	6.88019	7.59247	7.64181	6.0647	6.77355	4.87388	5.45951	8.08447	7.92766	6.38351	7.26694	6.71141	6.95187	6.29545	7.79884	7.52242	7.40941	6.80922	7.24192	6.95534	7.5794	5.53014	7.44324	5.67728	8.33768	5.45755	7.07983	6.35799
Up	ENSG00000203710	1.011271875	7.47e-04	CR1	1q32.2	protein_coding	8.51092	8.70432	8.60766	8.0386	6.54067	7.85538	3.974	7.38129	7.60655	8.00127	6.84069	8.86382	7.2739	8.38804	7.7185	8.9757	5.94479	8.43761	6.72325	7.82269	6.37445	8.00711	8.501	8.12255	7.7217	7.64668	6.03868	7.35065	6.6033	8.8222	7.39098	9.72685	8.18324	8.12076	8.49702	9.22458	5.77083	8.16696	6.86693	8.41915	8.52647	7.4263	7.87467
Up	8178095	1.006916875	7.61e-05	NA	NANA	NA	8.43635	8.72631	8.10126	7.93597	7.44308	8.74733	5.24479	8.49076	7.9919	8.61095	7.65087	9.22203	8.41799	9.58609	8.59798	9.58459	6.85196	8.82915	7.50578	8.94963	7.17061	8.26586	9.28968	8.85633	9.0448	9.24498	7.59455	9.59006	8.31444	9.27001	8.09294	9.97708	8.84271	8.95284	8.17334	9.14958	7.04083	9.01702	7.30023	9.05185	8.73418	8.12702	8.77886
Up	8179331	1.006916875	7.61e-05	NA	NANA	NA	8.43635	8.72631	8.10126	7.93597	7.44308	8.74733	5.24479	8.49076	7.9919	8.61095	7.65087	9.22203	8.41799	9.58609	8.59798	9.58459	6.85196	8.82915	7.50578	8.94963	7.17061	8.26586	9.28968	8.85633	9.0448	9.24498	7.59455	9.59006	8.31444	9.27001	8.09294	9.97708	8.84271	8.95284	8.17334	9.14958	7.04083	9.01702	7.30023	9.05185	8.73418	8.12702	8.77886
Up	ENSG00000164935	1.0058140625	5.35e-05	DCSTAMP	8q22.3	protein_coding	6.02618	6.56259	5.51799	5.59883	4.55409	5.42525	4.19901	6.21975	5.60868	5.81639	5.34139	6.93614	4.60141	7.33197	4.67367	6.5201	4.79491	5.7709	4.63615	5.95351	4.57979	5.11439	6.81031	6.47531	5.74121	6.52545	5.09717	6.07475	5.53689	7.17217	4.70316	6.4112	6.8244	7.17733	5.45483	7.33988	4.4802	6.27281	4.49129	6.582	5.34377	5.71048	5.53307
Up	ENSG00000057657	1.0051059375	3.75e-05	PRDM1	6q21	protein_coding	7.82238	9.09318	7.53373	7.29229	6.0071	7.77746	5.10368	8.01989	7.19289	8.04485	6.75092	9.06891	6.96833	7.83963	7.87602	8.57889	6.38317	7.58968	7.28975	8.42186	6.45578	7.22874	8.03298	7.8577	6.99578	7.92689	6.82705	7.93207	6.79148	8.04429	8.38257	8.27394	7.83665	7.9122	7.35786	8.0496	5.33117	7.74868	6.23529	9.2851	8.24766	7.14809	7.46346
Up	ENSG00000102575	1.0014203125	4.63e-04	ACP5	19p13.2	protein_coding	8.7751	9.13171	8.57756	8.17945	7.61906	8.27139	5.37205	8.86692	8.52726	8.5506	7.52464	9.59424	7.77814	10.0074	8.32347	9.58602	7.36335	8.63289	7.11266	8.7949	6.21559	7.67551	9.49539	9.1502	8.87406	9.53781	7.80629	10.0087	8.44345	9.77001	7.49227	9.32107	9.57394	9.71215	8.47782	9.48469	7.03224	9.37129	7.14354	8.85642	8.9897	8.51982	8.59535
Down	ENSG00000018236	-1.9110321875	2.00e-05	CNTN1	12q12	protein_coding	6.03396	4.35622	8.94277	8.23801	9.01483	6.97261	10.0041	6.17726	6.13819	7.60468	8.39219	4.14308	7.8286	4.53526	7.8133	4.45636	8.56134	5.28624	8.40011	5.2537	8.1066	6.03749	5.8853	7.93542	8.09326	7.05434	8.64603	5.08156	8.31488	5.21715	6.89895	5.9768	4.8021	4.99769	7.58477	7.21996	9.74977	7.30814	9.02558	5.26928	6.87963	5.86504	7.61087
Down	ENSG00000129167	-1.88662625	5.77e-05	TPH1	11p15.1	protein_coding	8.25299	4.10286	10.1462	9.89221	10.9585	9.19989	11.1131	8.65641	9.96526	9.31545	9.65254	6.21567	10.0003	6.53971	9.02674	5.40173	10.9075	9.51287	10.0962	7.47633	9.89285	7.95903	7.4271	9.71036	8.11492	6.77217	9.73786	4.9961	9.72672	5.50304	9.6752	7.33822	7.60279	7.73995	8.80992	7.90227	10.8746	9.02698	10.8592	7.30588	7.41164	8.66112	9.27916
Down	ENSG00000144619	-1.792331875	1.70e-05	CNTN4	3p26.3	protein_coding	6.77543	4.69813	9.2773	8.69071	9.27245	7.53608	9.5944	6.63267	7.04842	7.14664	8.33841	5.23443	8.47191	5.64402	8.37256	5.59908	8.56463	6.19879	8.90905	6.42128	9.52474	7.84974	5.74338	7.40671	7.59296	7.05771	8.44664	4.76662	8.18188	5.00058	8.26971	5.94547	5.3622	5.52581	7.64349	6.72149	8.92177	6.98625	9.34072	5.78639	6.83611	7.31422	7.78037
Down	ENSG00000118729	-1.6676640625	1.91e-05	CASQ2	1p13.1	protein_coding	8.00553	6.52084	10.412	9.99769	10.2794	8.65313	10.1836	8.26501	9.5116	8.74583	9.64951	6.60233	10.4759	6.79563	9.42329	6.81997	9.56437	8.21505	9.69004	7.64585	10.1293	8.67783	7.12004	7.88024	7.06688	6.47865	8.8991	5.8371	10.0144	6.49608	9.84015	6.89742	6.92058	7.44478	9.76394	8.67492	8.8911	6.97399	9.52831	6.96395	9.18797	9.31197	9.20975
Down	ENSG00000141052	-1.62844875	2.39e-05	MYOCD	17p12	protein_coding	6.89896	5.37868	9.99942	9.68576	10.5408	8.76694	10.3744	7.72645	8.52614	8.28702	9.05965	6.3117	9.92467	6.05473	9.91364	6.66452	9.36546	8.2139	9.4475	7.06325	10.6073	9.04976	6.6446	8.06297	8.50114	7.61407	9.18337	6.11913	9.03121	5.96769	9.45848	7.22019	6.68167	6.78203	8.6284	7.52225	9.4963	7.69616	9.86523	6.60168	7.15085	8.07826	8.31797
Down	ENSG00000112214	-1.5646521875	1.70e-05	FHL5	6q16.1	protein_coding	7.80867	6.06647	8.72321	8.4298	9.30376	8.23535	10.0845	8.59228	8.13561	7.73011	9.57288	5.90149	9.12845	6.74392	8.81778	6.22521	9.49227	8.78	9.06311	7.17873	10.3178	8.04037	7.33416	8.44574	8.81711	7.86348	8.58837	5.39627	8.60536	6.05533	9.86396	7.2028	6.81851	7.18145	8.6312	7.93526	8.59114	6.96934	9.3603	6.95537	7.45695	8.80238	7.75005
Down	ENSG00000237125	-1.5043553125	3.01e-05	HAND2-AS1	4q34.1	lncRNA	5.17312	4.9952	8.06688	8.14624	8.2018	6.9426	8.78572	4.52939	4.52008	6.30645	7.66464	4.53379	7.23478	4.68711	7.18712	4.4152	7.94279	4.26839	8.28607	5.30809	8.26082	6.73551	5.52976	6.82644	6.71965	6.06886	7.5353	4.59401	7.11087	4.39011	6.66346	5.40643	4.64302	4.71299	6.38684	6.18358	7.63413	6.30555	7.56703	4.90946	5.77304	4.99506	6.84639
Down	8177620	-1.470486875	7.67e-03	NA	NANA	NA	4.3495	4.55067	4.43344	6.30769	4.84115	4.54417	10.5291	4.72303	5.08786	4.9274	9.16745	4.84187	6.68423	4.56945	5.83694	4.6209	8.01269	4.55013	9.63665	6.71582	5.33246	5.02274	4.93194	5.2625	9.52397	8.17058	9.48026	5.35329	9.50652	5.56054	7.04925	6.65518	6.8899	7.22121	4.78123	6.16121	4.42593	4.50107	8.41116	5.48217	4.65767	5.8357	7.96245
Down	ENSG00000164326	-1.470486875	7.67e-03	CARTPT	5q13.2	protein_coding	4.3495	4.55067	4.43344	6.30769	4.84115	4.54417	10.5291	4.72303	5.08786	4.9274	9.16745	4.84187	6.68423	4.56945	5.83694	4.6209	8.01269	4.55013	9.63665	6.71582	5.33246	5.02274	4.93194	5.2625	9.52397	8.17058	9.48026	5.35329	9.50652	5.56054	7.04925	6.65518	6.8899	7.22121	4.78123	6.16121	4.42593	4.50107	8.41116	5.48217	4.65767	5.8357	7.96245
Down	ENSG00000107518	-1.4374975	1.02e-04	ATRNL1	10q25.3	protein_coding	7.00186	5.67698	9.03104	9.08243	10.5111	8.05326	10.412	8.09904	9.53791	9.13348	9.36133	5.38318	8.75854	6.35247	8.17803	5.31893	10.1086	8.41996	9.30532	7.15311	8.24286	7.2209	7.03951	8.8673	8.63983	7.42545	9.83251	6.28203	8.69508	5.99942	8.22961	6.74783	7.34034	7.49609	8.59123	8.59304	10.0278	8.19662	10.0238	6.92038	7.33709	8.51779	8.38258
Down	8176400	-1.3854096875	2.55e-05	NA	NANA	NA	5.34047	4.42886	6.76922	6.41838	6.74061	5.65895	8.91075	6.38335	4.67837	5.4245	7.87494	4.33043	6.91384	4.48501	6.59498	4.38417	7.30619	5.24028	8.16683	5.08255	7.66534	5.72248	5.07693	6.36054	7.41635	6.22205	6.70213	4.51687	6.73754	4.48132	6.81737	5.48284	4.66015	4.7669	5.84257	5.50766	6.48623	4.89169	7.82639	5.12826	4.83958	5.68311	5.89892
Down	ENSG00000072133	-1.3692	2.89e-05	RPS6KA6	Xq21.1	protein_coding	6.03029	4.76401	7.60299	7.7647	8.17608	6.60316	8.83271	7.36705	6.98557	6.4171	8.49291	4.73902	7.66034	5.13932	7.45076	5.07682	8.4854	7.49001	8.23818	6.08868	8.15167	6.41767	5.78735	6.53491	7.66368	6.36198	7.27624	4.64199	6.69924	4.65015	7.58399	5.08601	5.31234	5.84905	7.04696	6.16774	7.65061	6.10625	8.17051	5.49846	5.2593	7.47962	6.55633
Down	ENSG00000113805	-1.3617365625	3.89e-05	CNTN3	3p12.3	protein_coding	6.67162	6.26486	8.37631	8.29386	9.23462	7.47537	9.16324	6.51037	6.54545	7.24832	7.69667	5.35907	8.21769	5.22485	7.32772	5.26795	7.92339	6.33737	8.29247	5.74504	8.38745	6.9666	6.02958	7.15967	6.70367	5.97912	7.96977	5.17896	7.58382	5.16559	6.84858	4.96219	5.45125	5.54698	7.32829	6.53337	8.81231	6.91334	8.62024	5.80131	6.1423	6.71378	7.11037
Down	ENSG00000099715	-1.346596875	2.80e-05	PCDH11Y	Yp11.2	protein_coding	5.78741	5.03342	7.18567	7.09441	7.21273	6.0712	9.2485	6.70173	5.19941	5.92066	8.16571	4.7275	7.32225	4.73275	7.01545	4.55734	7.61039	5.62103	8.37565	5.52258	7.95501	6.24893	5.44076	6.76486	7.7952	6.67401	6.87727	4.71873	7.17176	4.9195	7.10805	5.80901	5.11714	5.06616	6.31181	6.01336	6.96144	5.34003	8.16428	5.44461	5.22438	6.10377	6.30121
Down	8104758	-1.2915425	3.62e-05	NA	NANA	NA	7.11123	6.0327	8.43288	7.96208	8.90416	7.22786	9.54898	7.12692	7.95171	7.79657	8.4824	5.60868	8.24537	6.78617	7.526	5.69758	8.63675	7.09606	8.82027	7.00667	8.51883	6.50955	6.28538	7.68969	6.40912	6.34327	8.84504	5.74102	7.67738	5.61047	8.68515	7.27948	6.76058	6.73799	8.34189	7.05461	9.13123	7.68709	9.42645	7.04046	6.59656	6.62463	7.44583
Down	ENSG00000164128	-1.27438375	8.70e-05	NPY1R	4q32.2	protein_coding	5.7501	4.21402	7.95024	7.27498	8.28284	6.08554	8.53281	6.462	6.53059	6.4019	8.08277	5.26892	7.46276	5.96608	8.02621	5.62905	8.33659	6.33688	7.29712	6.84901	7.86292	5.63295	5.87878	6.66322	5.61378	5.22981	7.40783	4.78584	6.91002	5.97925	7.04238	5.3175	5.08301	5.44685	7.00601	6.21924	7.36393	6.01621	7.34088	6.79656	7.25753	8.16818	6.6984
Down	ENSG00000175928	-1.2723346875	2.85e-05	LRRN1 ENSG00000175928	3p26.2	protein_coding	4.76993	4.09436	6.71158	6.26206	7.94002	5.42086	7.56318	4.61386	4.83311	5.48373	5.47493	4.11236	6.24442	4.07431	6.05238	4.24242	6.87248	4.6409	5.95039	4.25315	6.36773	5.05947	4.45231	5.60554	5.36327	4.80967	6.70261	4.04634	5.65927	3.69231	5.26083	4.57102	4.09754	4.76838	5.70559	4.71316	7.27391	5.5288	7.54019	4.92901	4.9661	4.41304	5.43049
Down	ENSG00000198626	-1.2414396875	5.41e-05	RYR2	1q43	protein_coding	6.15306	5.15691	8.79387	8.64479	8.76716	7.99382	8.67175	6.63262	6.4073	7.04084	8.26212	5.19714	7.45898	5.09246	8.43144	5.92503	7.99968	6.73369	8.52517	6.07418	8.74252	7.32559	5.82277	6.86487	7.4769	6.96208	7.98613	5.30286	7.4822	5.42673	7.07212	5.57689	5.52667	5.52461	6.98418	6.65059	8.18048	6.87882	8.39283	5.90518	6.6207	7.02642	7.35372
Down	ENSG00000179136	-1.236636875	5.47e-05	LINC00670	17p12	lncRNA	5.16445	4.71554	7.98895	7.93218	8.23092	6.83966	8.45869	6.11057	6.43836	6.61646	7.36319	5.19669	7.74388	5.06167	8.39076	5.31773	7.76345	6.38666	7.36128	5.72433	8.22334	6.63133	5.12797	6.28324	5.80951	5.44843	6.96155	4.6125	6.83825	4.73426	6.72905	5.09711	5.1205	5.67842	6.6815	5.98054	7.28216	6.01619	7.66338	5.21025	5.89516	6.66328	6.66415
Down	ENSG00000284762	-1.2320353125	5.75e-05		5q13.3	protein_coding	5.3408	5.17569	8.9715	8.82103	8.30322	6.67287	9.00449	6.50273	6.6021	6.57822	8.31519	4.71101	7.80825	5.17888	8.01711	5.31992	8.16126	6.51019	7.82856	6.0324	8.86937	7.50217	5.8248	6.1489	7.09895	6.67829	7.65549	5.45485	7.4132	6.04554	7.18957	5.70219	5.05268	5.3233	6.5421	6.36778	7.19691	5.69987	7.52303	5.53733	6.30315	7.70191	6.27987
Down	ENSG00000113389	-1.2308421875	5.65e-05	NPR3	5p13.3	protein_coding	7.36744	6.36655	8.68396	8.25965	8.93289	7.26796	9.63274	7.37231	8.21955	8.01104	8.40128	5.96404	8.45994	6.99616	7.80329	5.74019	8.69264	7.46913	8.9683	7.26112	8.71739	7.08853	6.40191	7.95234	6.8352	6.86958	8.90755	6.00124	7.72851	5.86226	8.86741	7.50619	6.8084	6.99437	8.53094	7.31224	9.39874	7.82415	9.57342	7.13242	6.82335	7.147	7.72161
Down	ENSG00000115361	-1.197929375	3.09e-05	ACADL	2q34	protein_coding	6.56518	5.84813	7.86736	7.96691	8.35781	7.33301	8.86837	7.07601	6.86019	7.05597	8.63628	5.05855	8.09585	5.33491	7.79514	5.86594	8.00944	7.0506	8.20424	6.24778	8.30437	6.81744	5.63328	6.85667	7.5426	6.85	7.61762	5.31437	7.33481	5.19315	7.44858	5.53006	6.03265	6.09206	7.06779	6.47593	8.02758	6.48618	8.60356	6.26239	6.04245	6.9922	6.94625
Down	ENSG00000101333	-1.1945078125	3.43e-05	PLCB4	20p12.3	protein_coding	5.37383	5.2705	7.83404	7.37095	8.13405	6.0687	8.45871	5.87223	5.8077	5.92258	7.04002	4.89313	7.06006	5.42845	7.37773	5.52229	7.2269	5.68322	7.61203	5.4631	8.32596	6.25542	5.46697	6.32899	6.34307	5.55646	7.27293	5.04202	6.59659	4.88571	6.70068	5.69279	4.89703	5.13763	6.55077	6.04786	7.61703	5.98469	7.47019	5.18925	5.27603	6.33224	6.25966
Down	ENSG00000179914	-1.182176875	5.28e-03	ITLN1	1q23.3	protein_coding	5.99292	4.50308	7.84697	6.07965	8.05316	5.91186	6.19728	8.24947	6.80981	4.81058	8.2679	5.85222	8.28961	7.29329	5.47513	5.09172	7.79557	8.0453	7.0254	6.8636	6.57829	4.71095	7.3032	6.72563	6.32412	5.06302	5.80506	5.21586	5.50627	4.80926	9.50825	5.8951	7.02116	7.25003	9.88391	5.29418	9.34464	5.87718	8.71796	6.45359	4.75	7.07462	4.94539
Down	ENSG00000164509	-1.1754034375	1.82e-05	IL31RA	5q11.2	protein_coding	4.77064	4.73688	7.07028	6.47964	7.22037	5.3429	7.30318	4.71545	5.08101	5.02473	5.52051	4.35907	6.60575	4.24106	6.77635	4.32527	6.48429	4.79199	6.80304	4.80135	7.1936	5.21302	4.6411	5.39505	5.46923	4.99662	6.14452	4.57712	5.87865	4.72947	5.73308	4.93273	4.48564	4.55124	5.85623	5.55593	7.02527	4.69114	7.46572	4.62674	4.80288	4.98084	5.39698
Down	ENSG00000176971	-1.1613121875	2.36e-05	FIBIN	11p14.2	protein_coding	9.09705	8.10765	9.94149	9.58774	10.781	9.45944	10.8593	8.91341	9.32185	9.39837	9.60317	6.92651	9.71884	7.31278	10.0091	7.80343	9.84897	9.33765	9.72684	8.2823	9.86428	9.31727	8.01732	9.08003	9.33525	8.6606	9.58887	6.77312	9.90479	7.67721	9.87762	7.8934	8.37529	8.7434	10.0908	8.98015	10.3925	9.07736	10.4846	8.19656	9.09353	8.52187	8.99243
Down	ENSG00000164106	-1.1601696875	4.37e-05	SCRG1	4q34.1	protein_coding	6.58721	5.60323	7.43539	7.49179	7.81309	6.8723	7.9123	6.15075	6.34234	6.80861	7.29363	5.10985	7.66021	5.8156	7.42399	5.52334	7.4924	6.2394	7.51219	5.67774	8.05123	6.87019	5.91695	6.45456	6.81628	6.20899	7.71571	5.70515	7.33828	5.07476	6.71848	5.9531	6.12779	6.73063	7.27352	6.3609	7.59343	6.45891	7.89049	5.71293	6.98681	7.15891	7.89223
Down	ENSG00000135324	-1.1582471875	6.71e-05	MRAP2	6q14.2	protein_coding	8.44795	7.3997	9.87717	9.73446	10.6704	9.45856	10.7984	9.37434	9.95695	9.62791	10.2593	7.45516	10.0135	7.56151	9.3092	7.41484	10.3788	9.69834	10.2414	8.32372	9.81304	8.63845	8.03161	9.26483	9.79129	9.0759	10.0968	7.65294	9.97014	7.31867	9.78446	7.77679	8.34894	8.27385	9.50265	8.74342	10.5066	9.20524	10.6045	8.00935	8.28135	9.68658	9.11743
Down	ENSG00000108231	-1.1564409375	6.74e-05	LGI1	10q23.33	protein_coding	3.96873	4.27126	6.94938	6.27119	8.03934	5.92596	7.38389	4.91212	4.93501	4.85972	5.23907	3.81071	5.62401	3.92855	5.29876	3.50782	6.93308	5.13884	6.55392	4.55187	5.62545	4.32758	3.96449	4.84505	5.02601	4.30539	6.3211	4.16729	5.55167	3.90981	4.97544	4.21901	4.13385	4.18109	5.05969	4.57396	6.49701	4.66526	5.8602	4.23633	4.36141	4.61796	5.50408
Down	ENSG00000152078	-1.1435765625	2.36e-05	TLCD4	1p21.3	protein_coding	6.34414	5.90092	7.79468	7.25046	8.88918	7.54318	9.15994	7.33192	7.41436	7.57414	8.10459	6.36513	7.55482	5.83519	7.5702	5.85153	8.3892	6.85664	8.25349	6.53524	8.14661	6.53137	6.36153	7.59371	7.13813	6.31896	7.79703	5.02937	7.54241	5.83238	7.7153	6.10411	6.5819	6.57573	6.90364	6.26246	8.15028	6.54568	8.87645	6.74639	6.85851	7.37146	7.15786
Down	ENSG00000130176	-1.1405709375	1.70e-05	CNN1	19p13.2	protein_coding	8.60743	7.08363	9.68608	9.38371	10.3115	9.13662	10.314	8.67843	9.33492	9.27213	9.5479	7.63992	10.1473	7.96534	10.1558	8.09727	10.1123	9.22284	9.9441	8.62454	10.8608	9.51879	7.92301	8.83892	9.03166	8.29493	9.86493	7.59628	9.90387	7.4043	9.71835	8.37586	7.79641	7.7975	9.43624	8.52587	10.1109	8.97511	10.248	8.01631	8.49518	8.95014	8.79349
Down	ENSG00000116194	-1.1332496875	3.92e-05	ANGPTL1	1q25.2	protein_coding	5.54245	5.16639	7.36426	7.04338	7.81789	6.36127	7.66374	5.9375	5.94919	5.83638	6.11132	4.71512	6.6675	4.72494	6.72541	4.68288	6.86252	5.98224	7.16966	5.40971	7.46345	6.11771	4.84366	5.76504	6.22205	5.04721	6.57032	4.07668	6.71638	4.62379	6.451	4.96098	4.89776	5.45358	6.49366	5.61735	7.02489	5.44679	6.91613	4.91589	5.63302	6.12527	5.27615
Down	ENSG00000146477	-1.128239375	1.91e-05	SLC22A3	6q25.3	protein_coding	8.70393	8.09631	9.98657	9.73638	10.1698	9.04306	10.6145	8.94039	8.80616	8.91368	10.1494	8.07539	10.0734	7.3454	9.58927	7.93129	9.86179	8.60828	10.2298	8.01172	10.2678	9.01777	7.6149	9.1049	9.33778	8.432	9.86302	7.19272	9.87214	8.15234	9.78689	8.58486	8.09607	8.2861	9.80914	8.59377	10.163	8.31118	10.329	7.80343	8.18456	8.84149	8.82421
Down	ENSG00000137766	-1.1217984375	5.12e-05	UNC13C	15q21.3	protein_coding	4.60814	4.14122	6.97382	6.39904	6.63733	4.91783	7.56399	5.41935	5.31997	5.30157	7.22142	4.38678	6.20889	3.92781	6.30661	4.13272	6.26164	5.08075	5.88159	4.25234	6.79549	5.12076	4.48057	5.4202	5.26524	4.89514	5.97268	4.27887	6.29429	4.29669	5.94429	4.37573	4.26897	4.47451	5.47528	5.08302	6.51121	5.05951	6.04834	4.37049	4.50929	6.24119	5.23489
Down	8161884	-1.1199703125	3.53e-05	NA	NANA	NA	8.35728	6.94997	9.76921	9.76832	10.0913	9.08393	10.1815	8.86771	9.05039	8.91027	9.91024	7.42259	9.93324	7.14525	9.71251	7.60844	10.0929	8.9139	9.76635	8.12665	10.2228	9.17277	7.23657	8.66795	9.24386	8.60278	9.22693	6.89093	9.3097	7.22247	9.56158	7.48872	7.85807	7.96437	9.17055	8.19622	9.90518	8.30849	9.98151	7.80162	8.30716	9.13053	8.73809
Down	ENSG00000280165	-1.1142475	2.81e-05	PCDH20	13q21.2	protein_coding	4.64587	4.25349	7.02879	6.91607	7.48399	5.69145	7.91122	5.47506	5.57129	6.19952	6.18188	5.08727	6.31345	4.68567	6.8175	4.9349	6.77689	5.3414	7.5629	5.26237	7.25745	5.39037	5.20854	6.279	5.79561	5.50248	8.0753	5.48436	6.67762	5.12934	6.47155	5.53649	5.15891	5.1384	5.80239	5.20238	6.39311	5.42813	6.9874	4.85702	5.33978	5.18751	6.07714
Down	ENSG00000180287	-1.1113815625	3.62e-05	PLD5	1q43	protein_coding	5.66178	5.28118	8.2237	7.27665	7.83792	5.58072	8.97629	5.98764	5.67196	6.13131	7.92589	5.53458	6.40991	5.10435	6.76156	4.89287	7.31146	5.60227	7.53947	5.73231	7.2954	5.63288	5.79634	6.50949	6.80286	6.35877	7.32141	5.64828	6.48636	5.44524	6.54176	5.60166	5.67964	4.94837	6.1817	5.89469	7.08177	5.24002	8.11972	5.58812	5.48957	5.44222	5.82376
Down	ENSG00000172260	-1.1006171875	1.97e-05	NEGR1	1p31.1	protein_coding	7.86356	6.03749	8.69473	8.25819	8.49617	7.7423	9.57574	7.90821	8.0657	8.03294	9.02965	6.21307	8.22524	6.77033	7.6621	5.97573	9.23315	7.73216	8.07191	7.15445	8.28536	7.36115	7.24509	8.13573	7.91095	7.48817	8.48835	5.89865	7.88613	6.05422	8.22076	7.13947	6.93316	7.11509	8.28877	7.38178	8.72447	7.27563	9.02817	7.07454	7.2755	7.73463	8.15547
Down	7981990	-1.0986059375	3.04e-04	NA	NANA	NA	8.10734	6.97332	8.56202	8.45417	8.84231	8.08994	9.96396	8.61422	8.35429	8.54125	8.64746	6.24054	8.59743	7.40617	8.29553	6.83254	9.33469	8.31294	9.18843	8.34856	9.158	7.61746	7.29467	7.71473	7.93007	7.32306	9.48352	5.84914	8.55265	7.07376	8.93833	7.5965	6.70608	6.957	8.62147	7.77313	9.1792	7.77903	9.70488	8.11549	6.94409	8.37692	7.94815
Down	ENSG00000153993	-1.0921171875	1.90e-04	SEMA3D	7q21.11	protein_coding	5.12876	5.11847	7.93976	7.75106	8.91307	7.94003	8.87288	6.20098	5.55143	6.84427	7.85209	4.91726	7.31071	4.97104	7.34453	5.97255	7.12439	6.23159	8.36743	5.83529	7.86862	5.71033	5.42331	6.15606	6.88235	6.12976	7.55143	5.44439	7.24612	4.78988	7.13511	7.09032	5.00798	5.54533	6.39556	6.1631	7.81638	6.08766	8.33305	5.81492	5.52507	6.08118	6.29896
Down	ENSG00000120251	-1.089658125	1.42e-03	GRIA2	4q32.1	protein_coding	6.648	6.38275	8.24567	8.43567	10.0501	8.84945	9.92768	9.01201	8.51458	8.0365	9.84715	6.89975	9.0336	6.12288	8.34712	6.3199	9.6894	9.77926	9.56514	7.60008	9.1834	6.88319	6.46472	8.70274	8.08011	6.73203	8.46225	6.02985	8.66447	6.94579	9.21865	6.8334	7.33072	7.67084	8.90656	8.47983	9.71661	8.83269	8.97697	6.95585	7.82852	8.51508	8.13846
Down	ENSG00000169418	-1.076765625	8.88e-05	NPR1	1q21.3	protein_coding	6.9011	5.8033	7.69098	7.75881	9.30394	7.97521	9.22735	7.30586	7.42619	7.58562	8.39806	5.58264	8.23109	6.02672	7.60685	6.07239	8.62694	7.18691	8.74747	6.61627	8.59589	7.06471	6.39915	7.47834	7.87422	7.41836	8.53151	6.51523	8.2675	6.11356	7.7012	6.60658	5.86432	5.84132	7.05891	6.7938	8.97038	7.35983	8.78549	6.30742	6.2757	6.93882	6.64651
Down	ENSG00000159251	-1.07237375	2.93e-04	ACTC1	15q14	protein_coding	8.02324	7.04048	9.31327	9.51876	10.9234	9.19996	10.5062	8.55212	8.883	9.2417	8.67892	6.7337	9.13214	7.80736	9.47896	7.30609	9.21173	8.6032	10.1494	8.54783	10.4913	9.2695	7.51708	8.24899	8.25245	7.64569	10.2872	8.144	8.88105	6.84569	8.27429	7.1799	8.04243	8.20195	9.31408	8.46964	9.16161	8.74458	10.6971	8.22488	7.83192	8.25463	8.64987
Down	ENSG00000121440	-1.0718178125	2.55e-05	PDZRN3	3p13	protein_coding	7.70649	6.42954	9.06924	8.85117	9.82779	8.47694	10.0228	7.92204	7.98017	8.09442	9.00331	6.63835	8.82156	6.79865	8.78091	7.07902	9.20856	7.96083	9.49079	7.78937	9.4588	8.06658	7.01537	8.26698	8.41599	7.71305	9.02955	7.06784	8.69721	6.89134	8.70797	7.48781	6.71715	6.87678	8.17811	7.7374	9.73425	7.98257	9.70172	7.06374	7.43886	8.0006	7.89165
Down	ENSG00000150471	-1.0668184375	3.67e-04	ADGRL3	4q13.1	protein_coding	5.87143	4.82756	8.26571	8.23303	8.93213	7.81447	8.9576	7.71562	7.51445	6.96357	7.99078	5.87394	8.32228	6.27181	7.95233	6.18043	8.77639	7.66945	7.91467	6.79571	9.19169	7.76771	6.41967	7.07239	6.95725	6.02714	7.77521	4.83161	6.58668	5.63696	8.51924	6.37814	5.35359	5.919	7.67013	6.95391	8.9796	7.49013	8.12642	6.26886	6.87136	7.84039	7.5868
Down	ENSG00000168743	-1.0653334375	5.40e-05	NPNT	4q24	protein_coding	8.52541	7.62209	9.96499	10.0494	10.8214	9.618	11.0161	9.69205	9.82364	9.98335	10.5994	7.87688	10.3155	7.99882	10.19	8.09936	10.3957	9.59287	10.4843	8.73561	10.8088	9.47619	8.58494	9.94184	10.1676	9.5288	10.3349	8.05773	9.91615	7.67784	10.0351	8.11306	8.61196	8.44228	9.70505	9.13553	10.6983	9.42332	10.6641	8.28055	8.44809	9.62418	9.3142
Down	ENSG00000198523	-1.061111875	9.84e-05	PLN	6q22.31	protein_coding	9.80401	8.71296	11.469	11.3994	11.7629	11.2596	12.0764	10.8731	10.9128	11.0603	11.4788	8.63771	11.1567	8.94054	11.0081	9.08534	11.5837	10.7091	11.668	10.2238	11.5422	9.92944	9.33431	10.7292	10.8956	10.0542	11.4452	8.51594	10.9369	8.8805	10.9766	9.47087	10.407	10.8086	10.8016	10.1954	11.1865	10.2823	11.4604	9.60311	10.8089	11.0316	10.9469
Down	ENSG00000105926	-1.057385	1.57e-05	MPP6	7p15.3	protein_coding	6.76533	6.66878	8.35656	7.84851	8.37757	7.23628	9.47533	7.45185	7.70026	7.79388	8.34013	6.31275	7.99751	6.48236	7.7265	6.17438	8.40389	7.20956	8.6989	6.76109	8.25798	6.90647	6.72552	7.21229	8.10861	7.09269	8.63168	6.06965	7.51029	6.34446	7.92306	6.56783	6.68048	6.80332	7.64221	7.14041	8.36217	6.66676	8.62211	6.81823	6.53686	7.59243	7.45409
Down	ENSG00000164764	-1.04225625	7.63e-05	SBSPON	8q21.11	protein_coding	6.50528	6.11908	8.97154	8.88085	9.426	8.21004	9.41272	7.66488	8.0275	8.26029	8.58511	6.67177	8.50637	6.48427	8.34675	6.39164	8.44404	7.60173	8.64025	7.27025	9.49427	8.02611	7.02286	7.65425	7.73773	7.2011	8.20939	6.01274	8.42943	6.58017	7.88533	6.54562	6.4435	6.68462	7.63971	7.25342	8.76806	7.66204	8.59914	6.77817	7.21624	7.97329	7.68754
Down	ENSG00000169760	-1.0380175	6.43e-05	NLGN1	3q26.31	protein_coding	5.49923	4.56982	7.54709	7.1727	7.46052	6.50528	7.55107	6.16481	5.99877	6.20028	7.23958	4.46319	6.12501	5.05897	6.73869	4.89834	7.46039	6.6575	7.41253	5.47338	6.92384	5.80325	5.26399	6.17672	6.14079	5.48771	7.04146	4.31086	6.40606	4.56455	5.56619	4.6169	4.93039	5.30658	6.44313	5.59298	7.29179	5.78697	7.04904	4.80997	5.50191	6.13839	6.39315
Down	ENSG00000151090	-1.036804375	1.16e-04	THRB	3p24.2	protein_coding	7.23591	6.55203	8.91484	8.95899	9.75184	8.70713	10.1692	8.49787	8.62733	8.74094	9.46612	6.52785	9.01686	6.70068	8.36628	6.68366	9.40209	8.01279	9.46965	7.74599	8.64238	7.28001	7.09748	8.41553	8.50435	8.0085	9.24963	6.95654	8.90559	6.82592	8.64635	7.11195	7.109	7.25455	8.13921	7.72259	9.6276	8.05287	9.2701	7.13792	7.20685	8.19672	8.11695
Down	ENSG00000184905	-1.0310265625	3.35e-05	TCEAL2	Xq22.1	protein_coding	7.61801	7.11371	9.6461	9.38173	9.30965	8.48095	9.84711	8.22539	7.91612	8.3864	9.19038	6.97096	8.99795	6.72055	8.68871	6.78392	8.89443	7.9382	9.28487	7.21364	9.13472	8.0407	7.24044	8.38113	8.512	7.71406	9.11235	7.70227	8.90043	7.0361	8.6967	6.88511	7.18036	7.35137	8.23352	7.6063	9.12477	7.90177	9.40302	7.18099	7.82448	8.40456	8.53585
Down	ENSG00000162614	-1.02671125	2.89e-05	NEXN	1p31.1	protein_coding	9.60753	8.78892	11.1732	11.0178	11.2624	10.2784	11.0892	9.63202	10.1662	10.2992	10.5415	8.31674	10.7668	8.87438	10.8794	9.02076	11.1325	10.2423	10.8111	9.41011	11.1707	9.42434	8.84259	10.0486	9.74438	9.24522	10.516	8.21324	10.3831	8.4214	10.4732	9.02435	8.94979	9.20584	10.4377	9.60275	10.6696	9.80779	11.1013	8.96527	9.35676	9.85592	9.94175
Down	ENSG00000137941	-1.0260671875	7.12e-05	TTLL7	1p31.1	protein_coding	8.24478	7.39473	10.215	10.1967	10.4578	9.68313	10.6689	9.28098	9.26677	9.42144	10.3417	7.4612	10.077	7.75593	10.0509	7.92463	10.2983	9.6024	10.3449	8.8392	10.3685	9.09143	8.21945	9.11644	9.0512	8.43092	9.78202	7.08668	9.70242	7.77301	9.58708	7.75664	8.41516	8.35518	9.28466	8.69389	9.92298	9.146	10.0543	8.23674	8.50517	9.69207	9.26586
Down	ENSG00000155511	-1.025623125	3.08e-04	GRIA1	5q33.2	protein_coding	6.28725	5.8836	8.74569	8.64157	8.42616	7.37569	9.61439	8.09387	8.13683	8.25278	9.06275	5.93398	8.47928	6.36363	8.24503	6.20369	9.29412	8.07475	8.25311	7.01606	8.18407	7.40351	6.37727	7.58065	8.34872	7.43672	8.60108	6.19926	8.14238	6.09309	8.04643	6.58612	6.46245	6.58486	7.68484	7.32857	8.67964	7.29821	8.93556	6.98415	6.93623	8.35751	7.56856
Down	ENSG00000106772	-1.021421875	4.75e-05	PRUNE2	9q21.2	protein_coding	9.06733	7.95121	10.3877	10.3923	10.6966	9.71204	10.9268	9.5026	9.65205	9.74528	10.5246	8.16379	10.4252	7.89431	10.1935	8.21814	10.636	9.79299	10.4287	8.91376	10.8888	9.83598	8.48117	9.59062	9.70381	9.35493	10.0137	7.34584	9.80681	7.85817	10.0352	8.19587	8.49894	8.62216	9.73108	8.8449	10.369	8.92868	10.5675	8.50192	8.90549	9.5694	9.35518
Down	ENSG00000111816	-1.0142709375	4.00e-04	FRK	6q22.1	protein_coding	6.73758	6.60397	8.87311	8.74854	9.69447	8.51388	9.44673	7.7666	8.23477	8.34822	8.33664	5.96744	8.33948	6.8052	8.64412	6.60113	9.294	8.33135	8.65914	6.79538	8.66927	7.3085	6.05668	7.06737	7.43767	6.80144	8.67487	5.87607	8.62808	6.61423	7.82173	6.79562	6.18741	6.29912	7.54307	7.25831	8.14656	6.92355	8.46256	6.82499	7.17469	8.28245	7.65359
Down	ENSG00000101605	-1.0092134375	7.33e-05	MYOM1	18p11.31	protein_coding	6.00864	5.61761	8.49602	8.40305	9.16041	7.84923	9.14801	7.37599	7.47572	7.70235	8.12714	6.10238	8.21033	6.0427	8.18476	6.36822	8.07791	7.13664	8.30696	6.61905	9.02294	7.31083	6.13759	7.08252	7.10437	6.66236	8.29714	6.01402	7.88509	6.03509	7.82338	6.67096	6.23248	6.29886	7.13137	6.75872	8.43845	6.99139	8.34496	6.32136	6.157	7.13394	7.19909
Down	ENSG00000146411	-1.007498125	3.53e-05	SLC2A12	6q23.2	protein_coding	5.04883	4.74091	7.03152	6.42893	6.99751	6.13496	7.22938	5.67598	6.12346	6.1154	7.11093	4.61891	6.44929	4.65511	6.37686	4.72436	6.92151	5.8548	7.13074	5.48582	6.58551	5.32465	4.87127	5.7387	5.86328	5.51808	6.9183	4.46574	6.41613	4.6452	6.2579	4.89436	4.78938	5.22796	6.00691	5.29442	6.76367	5.48542	6.70844	4.82096	5.37559	6.19561	6.03493
Down	ENSG00000164946	-1.005310625	1.57e-04	FREM1	9p22.3	protein_coding	5.68666	5.12674	8.04266	8.19616	8.10844	6.98118	8.68373	6.89936	7.0754	7.29055	7.69203	5.56129	7.84718	5.27367	7.39735	5.78924	7.56658	6.40603	7.62704	5.2939	7.92027	6.65056	5.37284	6.30617	7.17845	6.56568	7.27861	5.35999	7.4933	5.49921	6.5259	5.41799	5.65796	5.88755	6.48943	6.40586	7.76783	6.36334	7.50821	5.67784	5.8768	6.91128	6.70263
[truncated: 21 more columns]
