# Supplementary material for: Do neutrophil extracellular traps implicate in atheromatous plaques from carotid endarterectomy? Re-analyzes of cDNA microarray data by surgeons
Source: Front Neurol. 2023 Dec 19;14:1267136. doi: 10.3389/fneur.2023.1267136 (PMC10770953; doi:10.3389/fneur.2023.1267136)
Supplement: Supplementary Datasheet 6 — GSE43292 enriched phenomena. [file Data_Sheet_6.csv]

	Direction	adj.Pval	nGenes	Pathways	Genes
1	Down regulated	0.000989229460447322	8	Muscle contraction	8022045 7918878 8025918 8005048 7987315 8096704 8121729 7910792
2	Down regulated	0.000989229460447322	6	Regulation of muscle contraction	7918878 8025918 8005048 8096704 8121729 7910792
3	Down regulated	0.000989229460447322	10	Regulation of system process	7918878 8025918 8005048 8085797 8106088 8096704 7905606 8083968 8121729 7910792
4	Down regulated	0.00108051160039689	2	Positive regulation of transcription from RNA polymerase II promoter involved in smooth muscle cell differentiation	8005048 8096704
5	Down regulated	0.00121697357292136	4	Negative regulation of smooth muscle cell proliferation	8104746 8025918 8005048 7905606
6	Down regulated	0.00225430120675754	8	Muscle system process	8022045 7918878 8025918 8005048 7987315 8096704 8121729 7910792
7	Down regulated	0.00225430120675754	3	Regulation of cardiac muscle contraction by regulation of the release of sequestered calcium ion	7918878 8121729 7910792
8	Down regulated	0.00265950846738206	6	Regulation of muscle system process	7918878 8025918 8005048 8096704 8121729 7910792
9	Down regulated	0.00267420939724048	9	Circulatory system process	8104746 7918878 8123246 8085797 7987315 8106088 7905606 8121729 7910792
10	Down regulated	0.00294962211098144	8	Blood circulation	8104746 7918878 8085797 7987315 8106088 7905606 8121729 7910792
11	Down regulated	0.00294962211098144	3	Regulation of release of sequestered calcium ion into cytosol by sarcoplasmic reticulum	7918878 8121729 7910792
12	Down regulated	0.00294962211098144	6	Regulation of transmembrane transporter activity	7918878 8098021 8109383 8083968 8121729 7910792
13	Down regulated	0.00294962211098144	6	Heart contraction	7918878 8085797 7987315 7905606 8121729 7910792
14	Down regulated	0.00294962211098144	6	Cell-cell adhesion via plasma-membrane adhesion molecules	8168657 8077323 8095303 7902495 8083968 7971905
15	Down regulated	0.00306378093837149	6	Heart process	7918878 8085797 7987315 7905606 8121729 7910792
16	Up regulated	8.26945870700199e-10	24	Defense response	7922229 8121257 8072678 8063115 8034304 8105084 8045539 7951246 8100827 7923547 8112428 8133876 8044574 7995128 8126784 8086600 8101126 8151532 7960794 8056222 7909371 8001102 7951297 7981732
17	Up regulated	7.46177914258587e-09	29	Immune system process	7922229 8121257 7908388 8072678 8063115 8034304 7896729 8105084 8045539 7951246 8100827 7923547 8145317 8112428 8133876 8044574 7995128 8126784 8086600 8147830 7991335 8101126 7960794 8083494 8056222 7909371 8001102 7951297 7981732
18	Up regulated	7.46177914258587e-09	28	Response to external stimulus	7922229 8121257 7908388 8072678 8063115 8034304 7896729 8105084 8045539 7910950 7951246 8100827 7923547 8112428 8133876 7951217 7995128 8126784 8147145 8086600 8101126 8151532 7960794 8056222 7909371 8001102 7951297 7981732
19	Up regulated	8.14797441420556e-09	25	Immune response	8121257 7908388 8072678 8063115 8034304 7896729 8105084 8045539 7951246 8100827 7923547 8145317 8112428 8133876 8044574 7995128 8086600 7991335 8101126 7960794 8083494 7909371 8001102 7951297 7981732
20	Up regulated	1.59618947568272e-07	20	Biological process involved in interspecies interaction between organisms	7922229 8121257 7908388 8034304 7896729 8105084 8045539 7910950 8100827 8112428 8133876 7995128 7991335 8101126 8151532 8056222 7909371 8001102 7951297 7981732
21	Up regulated	1.09137952457512e-06	18	Response to external biotic stimulus	7922229 8121257 7908388 8034304 7896729 8105084 8045539 7910950 8100827 8112428 8133876 7995128 8101126 8151532 7909371 8001102 7951297 7981732
22	Up regulated	1.09137952457512e-06	18	Response to other organism	7922229 8121257 7908388 8034304 7896729 8105084 8045539 7910950 8100827 8112428 8133876 7995128 8101126 8151532 7909371 8001102 7951297 7981732
23	Up regulated	1.66885854878329e-06	14	Inflammatory response	7922229 8072678 8063115 8034304 7951246 7923547 8112428 8133876 8044574 8126784 8086600 8101126 8151532 7960794
24	Up regulated	2.61107092587119e-06	16	Response to cytokine	7922229 8072678 8063115 8034304 8045539 7910950 7923547 8133876 8044574 7995128 8086600 8147830 8101126 8151532 8083494 7951297
25	Up regulated	3.74142147853635e-06	17	Cell activation	8121257 8072678 8063115 7896729 7951246 7923547 8112428 8133876 7995128 8147830 7991335 8101126 8083494 8056222 7909371 8001102 7981732
26	Up regulated	4.04059610471915e-06	16	Leukocyte activation	8121257 8072678 8063115 7896729 7951246 7923547 8112428 8133876 7995128 8147830 7991335 8083494 8056222 7909371 8001102 7981732
27	Up regulated	4.59137048087701e-06	28	Response to stress	7922229 8121257 8072678 8063115 8034304 7983910 8105084 8045539 7910950 7951246 8100827 7923547 8112428 8133876 8044574 8096415 7995128 8126784 8147145 8086600 8101126 8151532 7960794 8056222 7909371 8001102 7951297 7981732
28	Up regulated	1.15412486839075e-05	14	Immune effector process	8072678 8063115 7896729 8105084 7951246 7923547 8112428 8133876 7995128 7991335 8083494 7909371 8001102 7981732
29	Up regulated	2.47256070607324e-05	11	Response to bacterium	7922229 7908388 8034304 7910950 8100827 8112428 8133876 8101126 8151532 8001102 7981732
30	Up regulated	2.62322286760766e-05	12	Leukocyte mediated immunity	8072678 8063115 8105084 7951246 7923547 8133876 7995128 7991335 8083494 7909371 8001102 7981732
