# Supplementary material for: Do neutrophil extracellular traps implicate in atheromatous plaques from carotid endarterectomy? Re-analyzes of cDNA microarray data by surgeons
Source: Front Neurol. 2023 Dec 19;14:1267136. doi: 10.3389/fneur.2023.1267136 (PMC10770953; doi:10.3389/fneur.2023.1267136)
Supplement: Supplementary File 7 — GSE28829 differentially expressed genes. [file Data_Sheet_7.csv]

Regulation	Ensembl ID	log2 Fold Change	Adj.Pval	Symbol	Chr	Type	GSM714086	GSM714087	GSM714088	GSM714089	GSM714090	GSM714091	GSM714092	GSM714093	GSM714094	GSM714095	GSM714096	GSM714097	GSM714098	GSM714070	GSM714071	GSM714072	GSM714073	GSM714074	GSM714075	GSM714076	GSM714077	GSM714078	GSM714079	GSM714080	GSM714081	GSM714082	GSM714083	GSM714084	GSM714085
Up	ENSG00000276173	4.1183344640625	1.50e-04	IGHA2	CHR_HSCHR14_3_CTG1	IG_C_gene	9.117967655	8.556775901	6.187065382	4.844704433	4.837172318	5.692022268	4.435766456	5.118522211	4.203405161	9.343727806	11.64492716	5.287803509	6.663346164	9.042922765	8.903248071	10.85162297	10.83012769	12.36941086	12.15878093	10.10347224	10.68973647	10.36261401	9.673317629	9.666468827	12.39996452	12.20866068	9.082299991	11.88404982	11.43060032
Up	214677_X_AT	3.92771630226923	2.46e-04	NA	NANA	NA	9.274273947	9.06731818	8.23786194	6.384694696	6.312089528	5.575693573	5.651506887	7.074753401	5.120367073	10.42931082	12.87749594	5.879589938	8.26772138	10.13036966	9.760698714	11.48829186	11.58165687	13.03702767	13.02669082	12.04020346	11.29627212	11.11853118	10.28046349	10.27452017	13.22672588	13.25181577	9.839635406	12.97143023	12.78396114
Up	ENSG00000282094	3.88412367234615	9.27e-04	IGHGP	CHR_HSCHR14_3_CTG1	IG_C_pseudogene	10.11164475	9.452299254	8.169489142	6.133562506	5.721282439	5.982659394	6.265356209	6.558253629	4.406192537	10.99320798	12.59145861	5.856131717	8.644945546	9.908747625	9.279595925	11.90401581	11.72377512	13.49339664	13.29655787	11.50126508	11.30726032	10.92428141	10.36695738	10.2673952	13.70151654	13.54624394	8.554981902	13.38296876	13.15499919
Up	ENSG00000211677	3.53832904612019	2.00e-04	IGLC2	22q11.22	IG_C_gene	9.217510289	9.157053427	8.148278857	7.043802294	6.922346047	6.632022326	6.526266575	7.509740928	6.403819913	10.48043754	12.78054889	6.288570563	8.257066016	9.994838525	9.927900191	11.55578936	11.49560921	13.08221429	13.06885453	12.08675776	11.29154549	11.15842998	10.29654145	10.26002113	13.20496537	13.33514639	9.967334035	12.7958589	12.77449033
Up	215121_X_AT	3.10902160913462	2.50e-04	NA	NANA	NA	9.182662751	8.958433853	8.32398359	7.576753898	7.095836286	7.691023372	7.159447806	7.186688618	5.872970497	10.12203508	12.43742163	6.772216166	8.168748163	10.01883889	9.691615661	11.22045801	11.41016196	12.63825242	12.57622097	11.7176176	10.84571604	10.62697327	10.15018916	10.00660741	12.74540929	12.69314175	9.746900829	12.39121707	12.40129829
Up	ENSG00000118785	3.10796492916827	4.77e-04	SPP1	4q22.1	protein_coding	7.167242802	7.417595777	8.084869578	10.27172363	10.37531851	8.4043965	7.207750722	8.559484052	6.996417415	10.98937222	11.99137119	8.002705552	7.482652033	12.86495975	12.85969688	12.42249564	12.16317594	11.4308194	11.27402296	6.883376171	12.55530684	12.31880113	11.44958351	11.45078093	11.98477856	12.0327858	11.64234893	12.62214449	12.78885422
Up	ENSG00000211592	3.05586337494231	4.00e-04	IGKC	2p11.2	IG_C_gene	11.1477358	10.94870246	9.476269615	7.986193562	7.789571786	8.140110358	8.297550331	8.605872003	7.63560866	11.69106111	13.45957339	7.533179183	9.799256874	11.2796692	10.9860618	12.66685271	12.55525702	13.71865366	13.62786808	12.37659682	12.22887126	12.25366223	11.62452074	11.44157491	13.67009177	13.67183773	10.55116944	13.53116246	13.49234587
Up	221671_X_AT	3.04962239670192	3.36e-04	NA	NANA	NA	10.69939957	10.47660715	9.095516786	7.889228294	7.431892068	7.311077895	7.988939247	8.273266852	7.315749591	11.3294062	13.00597807	7.299182681	9.379781762	11.04913488	10.57381497	12.19135397	11.98974065	13.24821994	13.24957927	11.9114442	11.86335735	11.94599809	11.17919038	11.05879476	13.3068092	13.17718621	10.31380478	13.19323494	13.1527885
Up	221651_X_AT	3.04360357419231	2.88e-04	NA	NANA	NA	10.7359538	10.5531101	8.965965048	7.653168995	7.623601128	7.701385183	7.960655334	8.297374364	7.173947207	11.19622428	12.84196873	7.407560684	9.27071891	10.95340165	10.49052403	12.15135763	11.88131994	13.37873251	13.22318351	11.86539302	11.87441597	11.92015155	11.17627006	11.02292331	13.35690556	13.25918682	10.38276209	13.18307753	13.0477551
Up	215379_X_AT	3.03390568009135	3.34e-04	NA	NANA	NA	7.979206976	7.900286393	7.195485513	6.790302134	5.883184482	6.260112155	6.473146492	5.945483488	5.145094721	9.044390021	11.46245332	5.585380802	7.007808204	8.771670611	8.589918225	10.1262973	9.710585613	11.52634723	11.53749806	10.48762382	9.842608697	9.588256444	8.983465244	8.905316132	11.66859482	11.66444515	8.541430009	11.32983438	11.32685724
Up	ENSG00000132465	2.68664870012019	1.83e-03	JCHAIN	4q13.3	protein_coding	5.6867819	5.717705756	4.418921915	4.274944797	4.251934094	3.796484333	3.818368391	4.811859921	3.739363009	6.129362117	9.368518574	3.896960503	4.181625436	7.110374278	6.914730261	7.687443638	6.916016272	9.775190118	9.861621329	6.819140247	5.777975959	5.794327297	6.681504617	6.571677138	10.0103516	9.586912264	5.945832003	8.104827722	8.311938454
Up	32128_AT	2.68639793081731	3.34e-04	NA	NANA	NA	5.735892453	5.752696897	6.794700648	8.233426326	8.349971003	5.987799737	6.730784909	8.735298445	6.198270034	6.557453781	8.789509075	7.999637565	5.82063846	11.04038301	11.28420216	10.3788474	9.895820175	9.185274595	8.762502354	8.057063893	9.568989237	9.676914997	10.71456625	10.77014083	7.623628118	7.508218344	8.579194393	11.40579255	11.37523392
Up	ENSG00000282120	2.62565521316827	6.45e-03	IGKV1-39	CHR_HG2290_PATCH	IG_V_gene	7.658296342	7.118104083	6.169843177	6.01573218	6.167664366	5.829414879	5.781369916	6.206050434	5.042663315	7.851923485	10.92393525	5.792148845	6.215069671	7.033683206	7.182555523	8.968591531	9.101173124	12.04413478	11.72287859	7.804385734	8.844012084	8.321760138	7.483007848	7.609655072	11.65355116	11.64370586	7.450600929	11.01120213	10.93215917
Up	ENSG00000262406	2.57619744869231	4.28e-02	MMP12	11q22.2	protein_coding	2.863123039	3.657534236	3.730641509	4.179659498	4.277048805	3.260893172	3.798050548	3.452828654	3.895593925	4.380422367	8.683864689	3.563828926	3.048849456	11.29923402	11.34292207	6.802580689	5.557691074	5.082891305	5.176121958	3.643025311	4.305559646	4.139181403	4.957413318	5.078009859	7.518523568	6.668953342	4.195753331	10.1270377	10.29944683
Up	ENSG00000278006	2.56488714109135	3.19e-04	CCL18	CHR_HSCHR17_10_CTG4	protein_coding	5.896049399	6.841688022	6.740597058	8.32279132	8.460877848	5.450409086	8.06714369	8.449551421	6.837154991	6.20933624	8.749606295	8.108110683	6.283198033	11.18885891	11.15409832	10.06602791	10.27431825	8.925793289	8.993994123	8.393172357	9.74011036	9.735863647	10.74976204	10.71753598	7.686400114	7.683405561	9.0102517	11.42579449	11.49774762
Up	ENSG00000281978	2.41133028205769	1.43e-02	IGKV1-17	CHR_HG2290_PATCH	IG_V_gene	6.102681601	6.221535854	5.774499323	5.629310962	5.185173508	5.832517684	5.0118276	5.553847223	5.382563931	6.764858758	10.18544099	5.187704432	5.836928105	6.501582884	6.153870018	7.992974332	7.999049166	11.48758221	11.18886711	7.002709315	7.313851653	7.245861437	6.632429582	6.821759689	11.32899086	11.10429974	6.441811962	10.1457999	10.04309385
Up	214669_X_AT	2.27124921216827	1.42e-03	NA	NANA	NA	8.557059218	8.200097424	7.139765857	7.128860118	6.848502412	7.707308616	7.693699428	6.943049618	5.789429123	9.102992455	10.94180637	6.757732878	7.431189312	8.669164521	8.328662481	9.999712006	10.02846898	11.22276683	11.45911586	9.708331707	9.681265428	9.147257812	9.062401349	8.981193529	11.51993671	11.38227588	8.048090422	11.24903693	11.22645197
Up	209395_AT	2.24941025349039	6.80e-04	NA	NANA	NA	6.19010982	6.005081338	4.206567905	4.808307743	5.309511608	5.894195491	5.196330033	5.137614504	5.425665265	5.445100834	8.204079207	7.350876837	5.031473385	10.10826535	9.787434811	8.680694244	8.868106362	8.113054293	7.892091388	5.433876566	8.265374284	8.220080876	6.996866126	7.176012317	7.711889432	7.753367711	5.921040466	8.125513091	8.266021625
Up	ENSG00000277377	2.22628842324519	2.84e-05	SERPINA1	CHR_HSCHR14_7_CTG1	protein_coding	6.357356121	6.279333933	5.390167075	5.781471433	5.703895721	4.26340832	4.681328926	6.290305827	4.637253877	5.679143709	6.459705991	4.206400563	5.017045667	8.243830435	8.125043662	8.202530246	8.138326616	7.306472882	7.240063848	4.984318863	8.378994631	8.064749819	7.830290257	7.916956007	7.841025204	8.106440701	7.459241268	7.593750371	7.261585701
Up	203382_S_AT	2.19024169006731	7.49e-05	NA	NANA	NA	6.246982917	6.07869195	5.940417662	7.054564514	6.642280524	6.690621475	6.495109057	7.780717962	5.209094611	5.688184019	8.047811954	6.88932663	5.372729742	9.726468022	9.692488958	9.237261065	9.356890682	7.867628039	7.992776815	6.888807111	9.624774695	9.532656395	9.207613301	9.23591132	7.383733263	7.488909114	8.783203391	8.565197061	8.01220383
Up	ENSG00000102524	2.18450918887019	2.51e-04	TNFSF13B	13q33.3	protein_coding	5.667005538	5.865042377	6.079482277	7.970923453	8.104658225	5.58120329	5.731290153	8.192057801	5.711514774	5.973594271	8.513914256	6.957911748	5.556605373	9.368409399	9.497989814	9.021549659	9.148248882	9.567289199	9.89677662	6.397056711	8.724153514	8.736099824	8.11587242	8.06121137	9.31226252	9.524787845	8.818524502	8.273812452	8.217583566
Up	ENSG00000282402	2.16609051258173	1.20e-02	IGKV3-20	CHR_HG2290_PATCH	IG_V_gene	6.658950797	6.457002626	5.752541296	6.177681593	6.037570771	6.504756766	6.324175943	5.945900774	5.420549007	7.322009535	10.2650906	6.213856272	6.426493792	7.377890039	6.993250759	8.611000981	8.441518949	11.3701451	10.67199006	7.531666261	7.655070733	7.516538309	7.35410101	7.137964816	11.50693715	11.01974665	6.410707096	10.20338247	10.09440523
Up	ENSG00000198019	2.15675635094231	7.02e-05	FCGR1B	1p11.2	protein_coding	4.592786415	4.788242559	6.213795305	5.462148205	5.583002677	5.138025933	5.462148205	7.15915323	4.666329255	6.347255357	7.322233848	5.179169783	5.130772921	7.947170216	7.925778183	8.341287219	8.676681949	7.7735599	7.778236348	4.78697948	8.310901255	8.066625379	7.95865781	8.103559689	7.626501462	7.731044176	7.44705979	7.993853628	7.941821984
Up	ENSG00000172724	2.13176836327884	2.61e-04	CCL19	9p13.3	protein_coding	5.626861396	5.44895692	7.223016683	6.625604881	6.566797463	6.457061506	7.156557348	6.250429224	7.054584078	8.349352644	6.83929632	7.337483574	7.690062891	8.07777812	8.148195833	9.909941851	9.961066274	10.41552965	10.40856371	7.799220874	8.905575496	8.539113428	7.804673383	7.950831572	10.54979519	10.4780099	7.799220874	8.366308905	8.07270251
Up	216576_X_AT	2.12564827370192	2.31e-02	NA	NANA	NA	5.940744524	6.055564751	5.778300827	5.809592385	5.274302024	5.728471678	6.101193416	5.459616789	5.576060235	6.830253057	9.365730735	5.397344083	5.69476428	6.212811396	6.264070992	7.748666721	7.012505544	11.16647484	11.0090116	7.077422183	7.302931775	7.430655536	6.142789876	6.218008515	11.09355311	10.98259362	6.312639982	9.584983028	9.69671678
Up	ENSG00000160255	2.11897126983173	8.58e-05	ITGB2	21q22.3	protein_coding	6.6675852	6.832618643	6.887609443	7.367424783	7.308243541	6.504853418	6.507075036	7.549977182	6.692723629	7.478262858	8.657141914	6.244872349	6.480612621	10.25666775	10.17969026	9.243621157	9.524614172	8.547421177	8.654209943	5.987319739	9.7603799	9.559423671	8.737256766	9.044329757	8.682281125	8.961830554	8.847013158	10.12998709	10.00780255
Up	ENSG00000282657	2.09240069549038	8.69e-03	IGHM	CHR_HSCHR14_3_CTG1	IG_C_gene	6.493067312	6.037211027	5.100438493	5.983594628	5.816049831	6.418299004	5.527128617	5.961368887	5.336603004	5.858092439	8.208129518	5.466718222	5.547231435	7.429152775	7.681241483	7.823113489	8.007504575	10.56957139	10.51409738	7.155817591	8.100086834	7.676696521	6.141691751	6.495685911	11.14273971	11.13589394	5.867877439	6.819333092	6.615054837
Up	ENSG00000066294	2.07858480877884	3.34e-05	CD84	1q23.3	protein_coding	5.654627191	5.88680422	5.637982431	5.716188175	5.906724287	4.49100177	5.736332298	6.625705458	5.746810677	6.056987493	7.586265281	5.547528889	4.7095528	8.095976635	8.437979032	8.163158036	8.201220766	7.48414707	7.998905052	5.862656136	8.42368172	8.438982813	7.664197223	7.876160871	7.125207092	7.320546073	7.089238451	8.805928454	8.949385018
Up	219386_S_AT	2.07254567811539	1.90e-05	NA	NANA	NA	5.203606272	5.098868916	4.998441024	5.181140564	4.932512947	4.809900213	4.810678556	5.074436067	4.592688883	4.898046955	6.366126203	4.436361198	4.980922944	7.792339519	8.070450113	7.681125135	7.609628072	6.545916749	6.548396794	4.809900213	7.808327384	7.893282839	6.6721988	6.835374782	6.3920937	6.501392332	6.812596441	8.008821697	7.65117027
Up	ENSG00000102575	2.052267229	2.50e-04	ACP5	19p13.2	protein_coding	5.77986209	5.279497404	4.554115834	5.594503454	5.467686597	5.538507007	4.839916837	6.496940843	4.816349333	5.935099446	7.807807932	5.691481309	5.369949585	8.535970017	8.436099292	8.032862669	8.605760019	7.536806616	7.489945542	4.93669677	8.179213114	7.786326701	7.791140492	7.819649434	6.718645691	6.57117104	6.832876423	8.912587967	8.708022549
Up	210889_S_AT	2.04459216386058	4.89e-04	NA	NANA	NA	5.826014415	5.624006654	5.833617074	5.709621787	6.005990515	3.78207232	4.96858261	6.675128779	5.484803266	5.400259211	7.621985112	6.533895702	4.845955966	8.550200101	8.557760265	7.285592637	7.238023941	8.468408765	8.396800619	4.962825769	8.857073397	8.799519619	6.373482448	6.821759689	7.682537303	7.655326955	7.504796333	8.301802853	8.718405049
Up	1555349_A_AT	2.0375018172548	7.02e-05	NA	NANA	NA	6.179697405	6.73983594	6.52099704	6.703963937	6.849244956	6.280228731	5.942842218	7.237706566	6.526335396	6.655297763	8.182097515	5.879315909	6.120808371	9.624415877	9.610152861	8.871183476	9.310006304	8.132600893	8.109017791	5.876789863	9.535553983	9.382039455	8.217870152	8.362059142	8.148804804	8.419467303	8.022351705	9.446112034	9.154214814
Up	ENSG00000115919	2.03619730959135	7.64e-05	KYNU	2q22.2	protein_coding	3.945707981	3.604749754	4.562813033	4.543424071	4.953329979	3.317573767	3.677940259	4.86527926	4.443749174	4.34634754	6.991349934	3.604328494	3.972521913	7.05603914	7.346926256	6.421301578	6.875926832	6.339692847	6.196797465	4.982416117	7.006178423	6.656764444	5.289500036	5.421299908	6.021769716	5.833235071	6.532368851	7.411585026	7.130881593
Up	ENSG00000081041	2.03435710309135	2.76e-03	CXCL2	4q13.3	protein_coding	4.92537624	4.939170649	4.969963073	7.246538553	7.4781566	4.399809385	4.695388627	7.17986289	4.33681296	5.444099033	7.680947299	4.79817877	4.183619806	7.88411733	8.398814156	7.95966664	7.881803593	7.819240225	7.94738556	5.707858766	6.137162755	6.483488251	7.254848801	7.298501534	9.096663975	9.01135818	5.587943077	8.530077571	8.508228017
Up	217028_AT	2.01558108403365	1.92e-03	NA	NANA	NA	9.205972677	9.36159642	7.774152323	8.644936641	8.863451162	6.215845822	5.476343444	8.339370233	6.794506587	8.759605822	10.12978233	6.212018788	7.083426939	10.77788526	10.98361297	9.764004277	9.794476029	10.0342	9.827363834	8.037400594	10.55213531	10.3958228	8.555910693	8.599697194	10.25380036	9.982835218	10.19524163	10.62018615	10.47289018
Up	ENSG00000100985	2.01113046836538	9.97e-03	MMP9	20q13.12	protein_coding	5.879188051	5.941698737	5.021996583	6.358910001	6.239303154	6.558718635	5.820953522	5.579111615	5.705792317	6.613298819	8.816662919	5.059699426	5.06219736	10.80653386	10.68397217	8.282434595	8.436484367	7.199436546	7.264137946	5.746001198	7.069115479	6.72452067	6.619247717	6.409169023	8.15302927	8.47118862	6.652756207	10.38350843	10.08582049
Up	219607_S_AT	2.00471494739904	5.40e-03	NA	NANA	NA	6.546666893	6.812831605	7.786694761	6.792284389	7.086436427	4.12460221	4.872993653	7.290798831	7.221380118	8.1096277	8.539095481	7.288009291	5.849332819	8.995165449	9.281275913	8.675520003	8.203472494	9.720882079	9.95068363	4.605053638	9.616822904	9.459454012	8.30420354	8.45751716	8.514772509	8.27414378	8.373958288	10.05566972	10.28931072
Up	ENSG00000211648	1.99901461434135	2.37e-02	IGLV1-47	22q11.22	IG_V_gene	5.204203919	4.896501794	4.195753331	3.903167072	3.948758449	4.791115276	4.470011835	4.207908546	4.116281349	5.351552565	8.747053973	4.532770025	4.411904652	5.039381165	5.218222388	6.892251734	6.633779022	9.118999767	9.211681648	5.502969138	6.081006391	5.862400223	5.518216002	5.752738594	9.668843236	9.569094973	4.077708383	7.420409813	7.680510166
Up	ENSG00000169442	1.98314448261538	7.64e-05	CD52	1p36.11	protein_coding	4.783476002	4.264281214	4.59829917	4.173763015	4.140347737	4.511078794	4.759079895	5.440174851	4.328679871	4.771853999	6.961538233	4.519046683	4.600194539	6.859450259	7.490718255	6.914981442	6.942619978	6.931111438	6.704830633	4.736119594	5.830290581	5.637730805	6.148627513	6.485424995	6.850520503	7.009037077	7.065714548	8.350738313	7.89770533
Up	202902_S_AT	1.97536350089904	2.50e-04	NA	NANA	NA	6.544683705	6.619211292	6.857581439	7.148935258	7.364027799	5.478026525	5.210024222	8.718583408	6.11001963	6.848622574	8.824485957	7.120639748	6.635749182	9.327214451	9.219157034	9.110936952	8.8153468	9.556145917	8.849544475	6.4709216	9.461381627	9.37663565	8.430323572	8.508836566	8.570670487	8.465231408	8.459611389	9.350757161	9.763058758
Up	ENSG00000163823	1.96545736425962	5.03e-05	CCR1	3p21.31	protein_coding	5.636328914	5.751004199	6.200046676	5.22739037	4.854932341	3.78558169	4.612230501	5.49642959	5.600263941	5.538186221	6.839826952	5.598915109	5.374678003	7.198759431	7.389782789	8.086101353	7.949893491	7.685470528	7.65560426	5.070280938	7.468913445	7.003863729	7.108061029	7.176616701	6.987678323	6.987205087	7.51148167	8.534338079	8.421961753
Up	ENSG00000231292	1.95894845040384	1.06e-02	IGKV1OR2-108	2q14.1	IG_V_gene	6.424509409	6.105508801	5.597907478	5.67395484	5.478870856	5.940791922	6.150595371	5.532132054	5.376726899	7.094654025	9.534554081	5.502347428	5.775309953	6.884081177	6.193282746	7.895001067	7.55192599	10.388173	10.18228997	7.239821812	7.540321112	7.105760376	6.884081177	6.716159784	10.26343385	10.12132835	6.348455514	9.291062248	9.430751639
Up	ENSG00000282394	1.95467821205288	1.72e-02	IGKV1-37	CHR_HG2290_PATCH	IG_V_gene	6.03856435	5.795303036	5.332488071	4.993611338	4.806581497	5.387979834	5.745953312	5.08538374	5.385786071	6.424099338	9.144960942	5.223950972	5.326599084	6.022720895	6.070897932	7.424370546	7.167875753	9.892674942	10.00404205	6.188071682	7.157553632	6.94707979	6.122138564	6.203461163	10.48605862	10.28104325	6.010288099	8.474339421	8.74994162
Up	221210_S_AT	1.91658872330288	2.70e-04	NA	NANA	NA	4.796996092	4.734261539	4.699127217	4.371579317	4.629496031	4.122394648	4.145862902	6.431516788	4.416023941	5.169627028	7.086146784	4.563979447	4.205167895	6.911242031	7.598251508	7.027111342	6.86116431	7.584053561	7.649523919	4.352841014	6.88470313	7.075259458	6.120128045	6.163173437	6.386065194	6.537104934	5.98264026	7.601506628	7.927179576
Up	ENSG00000173369	1.90549399554807	7.39e-05	C1QB	1p36.12	protein_coding	7.98314392	7.71194231	7.727028814	8.158558823	7.877235488	6.407317655	6.415706376	8.174799229	7.701547323	8.77005549	8.855009875	7.902746186	7.649233435	9.829995103	9.613904824	9.91037481	10.00592151	9.779446368	9.739683448	7.049684854	10.2862019	10.11177012	10.08798378	10.16806702	9.042366437	9.142382958	9.561983014	10.60486312	10.2724438
Up	ENSG00000278196	1.89869235798077	1.53e-03	IGLV2-8	22q11.22	IG_V_gene	7.158060674	6.930695021	6.936800019	7.071262682	6.597792277	7.133944354	7.484121297	6.668284124	6.684934855	7.701207038	9.970442396	7.207659288	7.037396162	7.923335173	7.576783429	8.635914296	8.499711444	10.78444384	10.63153229	8.704537762	8.825001311	8.817632569	8.102882526	8.100738576	11.00645871	10.93178183	8.263557591	9.922132027	10.06198843
Up	ENSG00000133048	1.89864388565385	1.99e-03	CHI3L1	1q32.1	protein_coding	6.366168877	6.378409105	5.60067886	5.224446327	5.199041308	5.290805152	5.735897188	5.695544108	5.032960256	5.201883493	8.20167217	6.97733543	5.493513173	9.854289922	9.775797671	8.562249839	8.7378335	7.519419119	7.487227839	5.435306118	8.166575555	8.181203445	6.893838896	6.737126616	6.863263581	7.725354382	6.032287451	8.251793306	8.183480096
Up	ENSG00000282025	1.89636778685577	2.00e-02	IGKV2-28	CHR_HG2290_PATCH	IG_V_gene	5.783078858	5.40095945	4.935975439	4.97599104	5.290002311	4.752765124	5.328930155	4.792100697	5.007057312	5.871044412	8.677123982	5.109768823	5.187440383	5.76132632	5.475119112	7.372682033	6.623941392	10.27266438	9.329395584	5.917498321	6.739702765	6.090211632	6.155796252	6.320306362	10.37471412	9.747574736	5.718982164	8.231181218	7.733542643
Up	ENSG00000285968	1.89408849899519	1.57e-03		22q11.23	lncRNA	7.245518463	7.028958567	6.437671757	6.510221747	5.961702139	5.91763849	6.279246363	6.088021024	6.052906167	7.671668085	9.784441843	6.32436034	6.485932598	7.317805312	7.200536777	8.350598898	8.184627206	9.965274371	9.851635663	9.04804915	8.476314811	8.20735411	7.59721228	7.597772112	10.0214858	9.963111718	7.424798762	9.68173894	9.464223253
Up	214836_X_AT	1.890689765625	1.09e-03	NA	NANA	NA	8.073796544	7.913709282	6.583396614	6.684991443	6.468798583	6.861428436	6.703720137	6.313420469	6.445028942	8.011250971	10.05564822	6.246024364	7.089277636	8.155327713	7.852622908	9.078130029	8.615093943	10.24948374	10.29963671	8.51989796	8.924640208	8.783103249	8.28433152	8.36774806	10.25590321	10.28053899	7.603545537	10.02332186	9.973700325
Up	202207_AT	1.88350466197115	1.43e-03	NA	NANA	NA	6.641465013	6.602710049	6.452890648	7.787260778	7.780966517	4.607149619	4.532917653	7.270124526	5.509125167	7.539961264	8.653094608	5.375968721	5.828717943	9.534654592	9.488994616	8.404275653	8.42053398	7.787260778	7.827885018	6.806728697	9.369022786	9.191637522	7.609288374	7.749005502	7.849738234	8.128903934	8.307256838	8.910471404	8.851773594
Up	ENSG00000114013	1.88105176244711	1.57e-03	CD86	3q13.33	protein_coding	3.988544833	4.383698256	5.352993282	5.673003936	6.118175844	4.030931893	4.119095419	6.014765769	4.463307511	5.6943285	7.145283206	4.210064105	5.052489995	8.645492764	8.759802857	7.086677354	6.975860973	6.591612973	6.236596892	4.485667581	7.882881659	7.624008986	6.159549582	6.262944526	6.360386097	6.395481618	6.479377344	7.843296688	7.841568827
Up	ENSG00000236418	1.87581396639904	3.95e-02	HLA-DQA1	CHR_HSCHR6_MHC_DBB_CTG1	protein_coding	5.016429781	4.584022264	7.347507015	8.588937011	8.762006098	4.479964509	5.651312336	9.70844871	5.370408301	7.894251985	8.867087638	6.999558943	7.769422422	10.83919783	10.05021707	7.946352817	7.332018615	9.862654291	9.485085034	7.925377983	10.0364182	9.101695798	6.866400171	6.919377748	9.721078104	9.619189652	6.366281661	9.937845029	10.05227286
Up	204446_S_AT	1.87349709528365	1.49e-03	NA	NANA	NA	6.478197479	6.604779252	7.132777453	6.222103634	6.692140098	3.805945854	4.514321719	6.781756462	6.880937929	6.641421888	8.060988194	5.032794534	6.139906826	9.199098317	9.255957056	8.627606926	8.368073322	8.223489804	7.796317656	5.509519286	8.675117118	8.668801531	7.268587906	7.428148698	7.782774899	7.490427602	7.712474483	8.703817273	8.94336789
Up	ENSG00000268173	1.86976961922596	5.18e-05	ENSG00000268173	19p13.11	protein_coding	7.904112637	7.640499846	8.261060324	8.794439219	8.667242666	8.097318281	7.73304203	8.844111502	7.963926856	8.74127135	9.773359209	7.859245499	8.294007005	11.39739989	11.22444466	10.6744465	10.84682047	9.903870882	9.952204857	7.733737221	10.317308	10.34615751	10.26704159	10.22492966	9.659515412	9.758643479	10.01840552	10.6277954	10.59268384
Up	ENSG00000130203	1.86419126717308	2.08e-04	APOE	19q13.32	protein_coding	7.190430708	6.981212741	7.259565626	7.596655662	7.443122801	7.966631576	7.075590149	8.822749369	5.964518516	6.862570637	8.839293872	7.922600319	7.008265071	9.999169707	10.04269543	10.09696421	10.24340006	8.729832346	8.819256201	7.469785385	10.37980816	10.20857536	9.683013763	9.916577596	8.200139396	8.390954444	9.19144209	9.083808038	8.674046762
Up	ENSG00000235030	1.85335213610577	7.35e-04	IER3	CHR_HSCHR6_MHC_SSTO_CTG1	protein_coding	6.990595097	6.892175624	7.686119345	8.618373754	8.718234798	7.39353736	6.901731244	10.3729384	6.55540635	8.498013777	9.369132272	8.06129377	7.472748534	9.264100422	9.398257328	10.80020835	11.05648775	9.798750308	9.711277952	8.148473042	9.314090573	9.082286019	10.7044573	10.82638775	10.18461139	10.42533861	9.034497686	9.703541239	9.622776551
Up	ENSG00000281123	1.82629662120673	6.47e-05	FCGBP	CHR_HG2021_PATCH	protein_coding	6.771955467	6.624883045	6.208239136	7.305574087	7.426346111	7.260897763	6.81841022	7.734212834	6.846980641	8.35032305	7.151755818	6.857986648	6.199546257	8.206139068	8.035667683	9.42956079	10.00089613	8.683159248	8.847133516	6.421777953	9.567092112	9.47825644	8.839944615	8.914245502	9.137154929	9.28343345	8.775904174	9.259984524	9.026070977
Up	ENSG00000118640	1.82538528151923	2.38e-05	VAMP8	2p11.2	protein_coding	6.086133264	5.894875636	6.467923354	6.516530465	6.596564639	6.163075955	5.647128627	7.519523803	6.666064669	6.901991234	8.046247398	6.153528646	6.267988033	8.42999827	8.866820029	8.375231214	8.602640976	8.664922238	8.880149947	6.150255577	8.484536338	8.205498625	8.299618116	8.293248085	8.006007122	8.199099144	8.543153104	8.915465871	8.815766892
Up	204416_X_AT	1.82242297209615	1.44e-03	NA	NANA	NA	5.985190066	5.933581486	6.587031425	7.048264045	6.942756165	7.536761028	6.476555319	8.707841461	5.371850737	7.191391938	8.285049184	6.433005379	6.90017369	9.644044011	9.387698614	9.225727557	9.444775772	7.41679804	7.503514099	6.901586949	9.34888511	8.902654478	9.390914892	9.672203102	7.011250597	7.223108392	9.343631189	9.568795397	9.203274029
Up	ENSG00000155629	1.81687738583654	7.02e-05	PIK3AP1 ENSG00000155629	10q24.1	protein_coding	6.466102544	6.864728491	6.812151035	6.734429404	6.408410185	5.562881196	5.545273635	6.783644383	6.094131056	6.529972058	7.72565758	5.980456157	6.468937633	8.531469484	8.742803757	8.77859819	8.877854489	7.953730304	7.911962288	5.662167314	8.505008242	8.328964507	8.136665396	8.192777857	7.820800539	7.933082852	8.519954095	9.310293184	9.219936884
Up	ENSG00000038945	1.81353087448077	4.02e-03	MSR1	8p22	protein_coding	4.725408319	5.139534724	5.731275286	5.508875027	5.797659426	4.176707036	3.834823202	6.568408195	4.208109856	6.01872611	7.093980134	4.694449774	4.49596896	8.489750357	8.498086773	7.032268003	6.678804207	6.603754079	6.415934843	4.129325516	8.108949431	7.955754243	6.29572275	6.399017599	6.231609294	5.754296684	7.47604385	8.480094708	8.151913715
Up	223501_AT	1.79537965046154	2.21e-03	NA	NANA	NA	5.414803091	5.402636303	5.800798099	7.521026753	7.743851696	4.952207524	5.573311846	7.945546819	5.212197328	5.798978187	7.786431582	6.269933423	5.059272483	8.846074949	9.143976979	8.246346656	7.927618263	9.394791423	9.196034521	5.806145222	7.698149972	7.567745796	7.246803008	7.128538271	8.610687013	8.384500513	8.080907858	7.312992068	7.188294368
Up	ENSG00000282603	1.79098530873077	1.15e-02	IGKV1-13	CHR_HG2290_PATCH	IG_V_pseudogene	6.546174862	6.72325579	6.145904769	6.095065361	6.272243123	5.76376417	6.36191387	6.224242368	5.964518516	7.018615154	9.714910734	5.761006377	6.340853199	6.893580433	7.095941718	7.649675045	7.832008577	10.56259183	9.973846233	7.282739855	8.122282601	7.614132631	6.926904474	6.885665105	10.54265068	10.53537899	6.988924681	9.005001392	9.276709363
Up	ENSG00000134028	1.79015610962981	8.39e-04	ADAMDEC1	8p21.2	protein_coding	3.404358499	3.763129542	3.428902303	3.781450782	4.185285328	3.518065617	3.758985	3.988587577	3.360533465	3.576248615	5.814408138	3.164126247	3.708512978	6.964152539	7.247974377	5.597256985	5.486740581	5.337077101	5.364980563	3.813845888	5.065614806	5.357882393	4.81038212	5.044311211	5.194591807	5.22566487	4.159973262	7.302728989	7.534051451
Up	ENSG00000163131	1.78370797125	1.02e-04	CTSS	1q21.3	protein_coding	7.255479915	7.638017229	6.769563555	7.328640181	7.526017441	5.758287562	6.797100685	8.29268666	6.561662	7.295130608	8.991357336	7.160305246	6.407133679	9.484312895	9.407756878	8.917905152	9.107609761	8.84820382	8.990733226	7.166427039	9.50998561	9.393943643	8.587371705	8.485744327	8.462516369	8.533976905	9.18419633	9.963287878	9.918595506
Up	ENSG00000159189	1.77348420460577	4.99e-04	C1QC	1p36.12	protein_coding	8.423970371	7.836518861	7.02055323	8.647749468	8.037288142	6.943116593	6.619353693	8.156092758	6.809090566	8.992236801	8.663942542	8.110337185	8.188360896	10.48772878	9.663388011	10.18200723	9.603635918	10.18681475	9.290654768	6.825728272	10.35332613	9.791702747	10.09413249	9.883037135	9.410027651	9.112874156	8.54886687	10.77006992	10.26235073
Up	226517_AT	1.76270586661538	3.73e-04	NA	NANA	NA	6.94995289	6.956701288	6.803415941	6.927703594	7.355196424	5.039346368	5.067405009	7.155751119	8.028538088	7.216001886	8.700691099	6.356637656	5.735585144	8.716990705	8.873063493	8.826179041	8.520711277	8.506662415	8.728299688	7.028919565	9.138160215	8.918789024	7.815998881	7.887915299	8.28152957	8.084532171	8.599062863	9.317964543	9.626732354
Up	ENSG00000110079	1.76136316879327	1.00e-03	MS4A4A	11q12.2	protein_coding	6.125555659	6.349552647	6.961321629	5.964726085	6.282689717	5.743810167	5.012026734	6.849930399	6.388646525	7.390241759	7.961474654	6.922718086	5.709797784	8.273925333	8.312203811	7.703371127	7.974521733	8.894580903	9.042369166	5.462467462	8.999797857	8.614969718	7.472758032	7.461280158	7.904933612	7.869192191	7.650719786	9.670977047	9.842963497
Up	212588_AT	1.74270712087019	5.95e-03	NA	NANA	NA	6.625127647	7.228640244	6.183537614	6.07460304	6.512446746	3.773711452	4.195934204	6.895164967	4.896254194	6.186221891	7.851961711	4.086984169	4.87024779	8.314830105	8.666844392	7.6910985	7.288271882	8.276511605	7.806139061	4.48886193	7.682483259	7.816718448	7.027334297	7.062938974	7.682495747	7.421797991	6.843263907	8.334934776	8.255202191
Up	209555_S_AT	1.73768078223558	1.51e-02	NA	NANA	NA	4.703771907	4.608627202	5.754309356	7.842469387	8.0720361	4.329764694	5.163762224	5.716616748	5.974579129	6.367933979	8.515509709	4.778104106	5.838239492	9.470260008	9.395501559	8.937485567	8.879516505	8.03265292	7.870837977	6.207958186	6.79456602	6.421095867	6.722518773	6.684676058	7.215280576	6.79456602	6.374862648	8.702744454	8.886952803
Up	209201_X_AT	1.73426174310096	2.02e-03	NA	NANA	NA	8.399296985	8.200630807	6.701860029	7.800242399	7.860100029	5.923617605	6.330956544	7.484236371	5.662256705	7.862324036	9.022628277	5.930046114	6.669355149	10.22603932	9.613597387	8.639631338	8.623042546	8.905958351	8.513158864	7.118851246	9.816785105	9.489133021	7.667456273	7.395240985	9.344521157	9.415364194	8.996069358	9.752969125	9.735047835
Up	211429_S_AT	1.73250228070192	2.38e-05	NA	NANA	NA	7.145525346	7.157829636	6.291243819	6.602030244	6.632396058	5.990243947	5.740938885	6.992102512	5.763951586	6.684313429	7.187671519	5.846882609	6.387321067	8.636539319	8.55839691	8.442627515	8.89116604	7.948100072	7.760706039	5.963163184	8.647760885	8.188712236	8.568644824	8.578785789	8.409127312	8.569265658	8.142143193	8.313818994	8.005633176
Up	1554899_S_AT	1.71796637809615	2.62e-03	NA	NANA	NA	7.18263173	7.115346288	6.602586559	6.993030152	6.770303527	5.063241717	5.293385111	7.516051586	5.824314442	7.315544258	8.124411365	5.850551732	6.328946544	9.39967873	9.326557454	8.780201947	8.703498258	8.455672903	8.233997785	4.86533554	9.209599497	8.884027181	8.171820384	8.138536728	8.074718943	7.82088783	7.350438301	9.075200505	8.819253154
Up	212942_S_AT	1.71136880714423	1.28e-03	NA	NANA	NA	3.625016324	4.258120684	4.329973489	5.059450628	5.188208706	4.41734875	4.038258447	6.376277094	4.31071715	4.69873358	6.991596855	4.323495108	4.142354041	6.86134313	6.741541074	7.067778703	7.065351577	6.020739941	6.228346931	4.372521124	8.211044016	7.839696604	5.838258818	6.029752063	6.778080249	6.676095915	5.862180363	5.698800241	6.102125065
Up	213975_S_AT	1.7037655796875	5.05e-02	NA	NANA	NA	9.313767895	9.677263157	8.614304519	8.996629772	9.230909505	5.183465226	5.140989067	10.02092329	8.233485638	8.137226046	10.52623821	6.845298931	6.991596855	11.41242402	11.62379483	9.981697653	9.413560776	10.60615397	10.35977074	5.648329524	10.32753008	10.36531501	9.800636669	9.912068296	10.03912061	9.572118352	8.970599137	10.37156189	10.43968847
Up	230741_AT	1.70026407776442	2.61e-04	NA	NANA	NA	3.904190902	3.84272676	4.025197343	3.881734227	4.232976741	3.560387085	3.788150256	5.498452415	3.957956934	4.195753331	6.140755631	4.095286329	4.170004158	5.717443467	6.182373917	6.92839549	6.945320049	5.858483062	5.882563548	3.667380995	5.75919917	5.899191858	5.760221239	6.117817603	5.500136772	5.363473415	5.663744449	6.94647331	7.065634115
Up	ENSG00000011600	1.69771479472596	1.84e-04	TYROBP ENSG00000011600	19q13.12	protein_coding	7.565029748	7.274857676	7.011613468	7.895761563	7.699058557	6.930958219	6.549680917	8.202038388	6.315780046	8.212556742	8.913033202	7.044300317	6.96928511	10.06126465	9.958141693	8.955474457	9.362973122	8.598311571	8.733351663	7.289681059	9.521499191	9.32702229	8.770213354	8.844225994	8.384128705	8.647666623	9.196366895	10.27000746	10.1156667
Up	ENSG00000090104	1.69757412419231	2.91e-02	RGS1	1q31.2	protein_coding	5.007743218	4.738561579	5.855644572	6.810314002	7.274847178	4.760704946	4.627790148	6.044100048	5.918414177	7.756410679	8.02499889	4.673465214	4.494971043	9.277016131	9.332170752	7.762726225	7.422276348	7.254129097	7.001927214	4.333763617	8.666354692	8.212426354	5.222957006	5.463408243	7.781451381	7.425699579	8.063978338	8.698305605	8.76624549
Up	ENSG00000170458	1.69607314703846	7.02e-05	CD14	5q31.3	protein_coding	7.847534753	7.775010662	8.428521397	7.629062977	7.656886562	7.276260748	7.180671227	8.581931116	7.6041423	8.547478309	9.588269641	8.408280237	8.11071045	10.02286123	9.990786723	9.885688114	10.19104811	9.897137103	9.821952545	7.370450561	10.50555119	10.2697371	9.466443178	9.581082407	9.395332661	9.497552972	9.698557682	10.15480033	10.16943199
Up	ENSG00000121966	1.69184129713942	3.38e-03	CXCR4	2q22.1	protein_coding	8.220606533	8.119781076	6.572140257	7.622703002	7.708240162	5.404273833	6.390626138	7.545889323	5.222144244	7.865656853	8.926757268	6.098724124	6.815309722	10.11844933	9.611276903	8.467532525	8.590471254	8.884107193	8.545986451	7.096780236	9.70615759	9.282155127	7.376137013	7.099502242	9.222638299	9.25359808	8.580754598	9.485436878	9.610449386
Up	ENSG00000282691	1.68893137405769	5.44e-02	IGHV4-59	CHR_HSCHR14_3_CTG1	IG_V_gene	4.995494	4.33651855	4.020230419	4.796177225	3.980805869	5.073792313	3.997259443	4.272348169	3.79282848	4.898871434	6.560592182	4.169862977	4.320091262	4.907682734	4.505083554	6.129571327	5.7070171	9.339720783	8.983958415	4.974159175	5.808671687	5.240408613	5.034207984	4.288046937	9.505879978	9.580294085	4.513833859	6.118810501	5.265398112
Up	ENSG00000231021	1.68511663133654	4.06e-02	HLA-DRB4	CHR_HSCHR6_MHC_MCF_CTG1	protein_coding	4.629525963	5.017105405	4.924303173	5.282600752	5.445292351	4.985439067	5.685494052	5.370018712	5.366629328	7.496062023	5.344712158	4.711636622	4.705004239	5.705792317	5.922183703	5.969655753	5.226167281	8.82831439	8.534293319	8.449695199	5.004354052	5.723189653	5.197433026	5.210862018	8.675828036	8.984595004	5.321138167	9.648532195	9.438384413
Up	ENSG00000166927	1.68468144860577	5.73e-04	MS4A7	11q12.2	protein_coding	7.543791427	7.353746165	7.483547904	8.180003207	8.449873895	5.923617605	6.331126574	7.36026951	6.719823944	8.052603034	9.533486116	7.692968508	6.865261614	10.23742949	10.2113224	8.417140418	8.774971993	9.275482469	9.439417887	7.911205292	9.993288497	9.940194154	8.647497812	8.372392443	8.71913762	8.771615831	8.543027321	9.811653511	9.876965428
Up	213241_AT	1.66992619567788	7.03e-04	NA	NANA	NA	6.010227158	6.522462065	5.883783457	6.770223797	6.932397249	4.338475161	4.52889687	7.249920105	5.816247136	5.182879699	7.932177827	6.317285382	5.073043561	7.927299352	8.179420293	7.520571448	7.480756781	8.805660764	8.77596592	6.225217414	8.074577205	7.935283861	7.004788873	7.249920105	7.888058789	7.866591748	7.409015722	7.432756131	7.629727915
Up	ENSG00000185862	1.66658113132692	8.05e-03	EVI2B ENSG00000185862	17q11.2	protein_coding	7.660874747	8.178536897	5.636650105	5.317839194	5.919271756	4.018082039	4.533439982	6.665531864	5.264228904	6.236882419	7.860939785	4.911605863	4.91922513	8.245773039	8.336951101	7.739072187	7.369126562	7.498310681	7.543349222	4.644883191	8.395415999	8.254622044	6.985989761	7.157460846	7.717637013	7.603057705	7.248112595	8.533498855	8.312786451
Up	201720_S_AT	1.66502947913942	2.88e-04	NA	NANA	NA	8.430169468	8.549350117	8.217666573	8.635240659	8.613731499	7.693204525	7.73213991	9.007682039	7.307622811	8.911588743	9.890109415	7.271854441	8.206341025	10.99134748	10.66860595	10.43215729	10.52786781	9.361929475	9.311731445	7.66970095	10.81534122	10.69193228	10.0197628	9.906268785	9.763149654	9.891213181	9.470965877	10.29888489	10.31709101
Up	ENSG00000143119	1.66446978932692	2.53e-04	CD53	1p13.3	protein_coding	8.138444603	8.249345274	7.942370398	7.947935875	7.960276997	6.284046364	6.813788066	8.460749383	7.911527748	8.49692749	9.195992029	6.894003618	7.341267944	10.15340187	10.00156965	9.667179642	9.788605083	9.155207683	9.163955866	7.187383791	9.764374991	9.756578041	9.374989386	9.195556043	9.069178144	9.138455802	9.748403176	10.17682887	10.38114187
Up	1568574_X_AT	1.66120771432211	8.19e-03	NA	NANA	NA	3.440430673	3.093459738	3.280288107	3.627634805	4.827635055	2.839238769	3.648014049	3.260330027	3.013471717	4.018465484	7.067157911	3.021796615	2.844718765	5.372817381	6.916093023	5.786749279	5.310810577	5.034986727	5.590696157	3.293028443	5.694557913	6.888713769	4.15254165	4.682768143	4.494054067	4.151392375	5.295619855	5.537650212	7.432402892
Up	ENSG00000277796	1.66046807391346	7.70e-04	CCL3L3	CHR_HSCHR17_10_CTG4	protein_coding	5.541393567	5.959626986	5.783614837	5.148355149	5.512399678	5.534747607	5.269209163	6.519497109	5.319197969	6.041330384	7.460424658	4.798807004	5.146474441	7.13625016	7.266369218	8.315558844	8.076238445	6.61512107	6.475693449	5.280722344	7.198300567	7.133255295	7.978112873	8.213384133	7.027595387	6.897917513	6.393513712	8.929764968	8.749787884
Up	ENSG00000240122	1.65414816369711	5.51e-04	FABP5P11	22q11.1	processed_pseudogene	6.617345901	6.271782472	6.840879403	7.901146143	7.661701738	6.317475614	5.9034377	8.735998207	7.078814337	7.37687291	9.382542371	6.549648012	6.537860311	9.645274365	9.594759085	9.438681968	9.391415227	8.797808742	8.540959346	8.395999619	8.068441083	7.431404877	9.014488912	8.953601558	8.18013847	8.312205407	8.96104429	9.362868166	9.054824266
Up	216950_S_AT	1.64259426900481	7.49e-05	NA	NANA	NA	5.301024546	5.15597567	5.865857892	5.567280492	5.616933686	5.978812248	5.267779362	6.701377256	5.186037055	5.955116184	6.930196297	5.302601558	5.414202576	7.391946059	7.468809304	7.943521916	8.197960823	7.549905722	7.41430584	4.870383758	7.906114762	7.492559225	7.364358094	7.532802819	7.180384598	7.368328806	6.677198829	7.631937093	7.667230437
Up	ENSG00000206237	1.64131391835577	2.30e-02	HLA-DQB1	CHR_HSCHR6_MHC_COX_CTG1	protein_coding	4.70292935	5.046933688	7.811036006	8.921614039	8.914111475	6.493747644	6.196547703	9.45626951	7.251381371	6.610112617	8.754701841	7.232080841	7.458441415	10.94673784	10.80339425	8.335253155	8.37464218	8.846381254	8.756190149	6.977222437	10.06266573	9.797663147	7.900046904	7.690068691	8.951103968	9.05908785	8.065690683	9.196020702	9.237201446
Up	213274_S_AT	1.63619129765865	7.49e-05	NA	NANA	NA	8.743315175	8.631805612	7.955644396	9.171956795	9.186438988	8.010017086	7.75908929	8.815179923	8.050120795	8.647459115	9.545694946	8.832609852	8.434604241	11.46867842	11.11199716	10.74820996	10.52323145	10.2787473	9.877009149	8.678513997	11.11961906	10.70507572	10.33671896	10.27111371	9.89028089	9.660445763	8.86308333	10.15670716	10.06985792
Up	ENSG00000100368	1.63401622532212	8.57e-04	CSF2RB	22q12.3	protein_coding	5.487636468	6.054630373	5.689711204	4.906570532	5.490379607	4.204874342	4.647066753	6.552869785	5.57787689	4.552444317	7.555576532	5.155990502	5.189402427	6.821793935	7.63601785	7.931154206	7.853026502	7.655884492	7.469254115	4.648970134	7.034043738	6.935065249	7.242041739	7.427963868	7.199538632	6.686006208	5.966022448	7.573921067	7.5282074
Up	223343_AT	1.62668090801923	7.23e-03	NA	NANA	NA	7.434135917	7.704767998	7.370475475	8.140796284	8.26955472	4.801627183	4.716260464	7.444261003	6.678334623	7.793239611	9.244474337	7.497442558	6.663178324	9.895095579	9.88247941	8.29381333	8.140796284	9.258226237	9.290472432	7.059192566	9.497907347	9.310379051	8.045823512	7.901550536	8.351036541	8.468788011	8.189723892	9.843408981	9.993337431
Up	ENSG00000104972	1.61255780703365	2.38e-05	LILRB1	19q13.42	protein_coding	3.770936692	3.691481173	3.788150746	3.988242995	4.414267268	4.098987145	3.581484441	4.221880387	3.487335668	3.742510381	5.190610561	3.610578349	3.740685045	5.927543689	6.200440121	6.153496618	6.009943566	5.66133959	5.934053878	3.568155129	5.828226288	5.753764072	5.184970903	5.436321177	5.719692741	5.812178449	4.665441451	5.633522612	5.483712599
Up	ENSG00000112799	1.59914142763942	2.61e-04	LY86 ENSG00000112799	6p25.1	protein_coding	4.333660029	5.139723091	5.953033864	6.571355464	5.963894482	4.849673008	5.669489056	7.199015676	5.781141243	6.227799957	7.044112561	5.431172446	5.377129727	7.809333545	7.759661541	7.485212965	7.669209166	7.48789567	7.711827438	5.110466453	7.316669824	7.359570416	7.471004998	7.558889663	7.476862152	7.459701174	6.966911974	8.057724314	7.859106908
Up	ENSG00000211598	1.59329220677885	2.26e-02	IGKV4-1	2p11.2	IG_V_gene	5.38669938	5.102929583	5.311410206	5.264693626	4.987103098	5.429246614	5.274120249	4.880634211	5.08087624	6.035996255	7.899312527	5.248781408	5.463047548	5.688786931	5.592830798	6.025602599	6.579421903	9.962854164	9.103002956	6.143999463	6.207737984	5.861123429	6.217275837	6.057234201	8.947170829	8.948579413	5.678391117	8.278393925	8.033932461
Up	ENSG00000231286	1.59057786213942	1.28e-04	HLA-DQB1	CHR_HSCHR6_MHC_MCF_CTG1	protein_coding	6.087452009	5.918348518	6.017659012	6.610466889	6.907300145	6.16962806	5.638477179	7.402907056	5.994533592	7.004073918	8.136925695	6.416879985	5.636620356	7.786161874	7.813862212	8.777627884	8.593057783	7.966541119	7.809681437	7.180066905	7.353625015	7.52273671	7.806455867	8.594037356	8.120809367	8.042989666	7.149229464	9.057654885	9.187043529
Up	222939_S_AT	1.59009092548558	1.67e-02	NA	NANA	NA	4.422329744	4.443375174	4.499350272	5.832495896	6.203376261	4.137754314	4.345171563	4.038390603	4.673874367	5.569068153	6.900621728	4.837543471	4.53687502	8.297510904	8.857963883	7.300395608	7.023810267	4.648608	5.04656826	4.477252193	7.947458733	7.740341404	5.624222313	5.669042679	5.258336986	5.409696896	7.057091099	7.078089883	7.316113781
Up	ENSG00000171860	1.59008322397115	2.90e-05	C3AR1	12p13.31	protein_coding	7.478484784	7.488309846	7.556573126	6.835242527	7.426588012	6.870517013	6.416424488	7.940830835	7.432371945	8.103274501	8.506501624	7.405917223	7.388329717	8.997785752	9.056668492	9.344219858	9.543029011	8.489981367	8.692257615	7.532269905	9.765140848	9.449583466	9.068422968	8.997848314	8.475918725	8.660165516	8.960924353	9.698512677	9.907821967
Up	ENSG00000106560	1.58881369644231	7.31e-04	GIMAP2	7q36.1	protein_coding	4.481598348	4.880416388	6.10892633	5.258811432	5.87886525	3.834685177	4.231612619	6.707929031	4.699799688	4.978418254	7.144931602	6.065565915	4.723672692	6.417577979	7.254084506	7.675756667	7.462878472	7.892416169	7.720347389	5.977327431	6.959511494	6.800909946	5.659803451	6.353937025	7.146545287	6.891314643	6.332928996	6.975753861	6.817135336
Up	ENSG00000162511	1.58468390635096	7.02e-05	LAPTM5	1p35.2	protein_coding	10.22872129	9.954494381	9.986918494	10.28425839	10.19071223	9.702581037	9.371981892	10.21654113	9.117452839	10.28872361	11.5517743	9.422019317	10.07509429	12.40069911	12.19503037	11.94543282	11.90268096	11.09648281	11.06537353	9.731027027	12.39373216	12.15001302	11.6473115	11.59821585	11.38677893	11.32372055	11.20238817	11.92577234	11.87185037
Up	204661_AT	1.57745511259615	3.34e-05	NA	NANA	NA	5.491159223	5.829753511	5.406998335	5.495276087	5.669066333	4.917125213	6.147039444	6.727964158	5.331992802	5.68111345	7.056244338	5.606807558	5.90719404	7.558823631	7.742779305	7.602852219	7.59654267	7.22198851	7.305529751	6.127885251	6.759975486	6.731911176	7.158577972	7.182042411	7.022267253	7.313062619	7.748306369	8.571706508	8.232242353
Up	ENSG00000145824	1.57434220383173	3.92e-02	CXCL14	5q31.1	protein_coding	7.717133556	7.50878393	7.819741779	10.19906165	10.04102849	6.656519773	7.210211722	10.28603989	9.631723091	6.351276105	10.14750363	9.229555964	8.124958304	10.97639933	10.86734254	9.788816402	9.907873968	11.88096724	11.71985959	10.0018096	10.39589767	10.12551067	7.953345709	7.854248034	11.4361518	11.35237291	8.791099202	9.389334935	9.269723057
Up	ENSG00000103569	1.56843121146635	1.55e-02	AQP9	15q21.3	protein_coding	6.764532088	6.93600662	5.058750037	5.782297442	5.821948788	4.522034764	6.024359667	5.213036295	5.145094721	5.675633563	7.094184649	5.359632113	4.898365347	7.732787407	8.093511407	8.472001238	8.297746018	5.637052852	5.891662065	4.643851532	9.227468762	9.071962589	6.531865897	6.603811241	6.150095234	5.889209153	8.045586357	8.29779506	7.949570841
Up	ENSG00000109861	1.55980984070673	3.96e-03	CTSC	11q14.2	protein_coding	5.260860259	5.155288819	6.336110043	6.652214383	6.875213201	5.012050398	4.808569159	8.045709063	5.880037483	7.705561699	7.958310275	7.397252276	5.923852579	7.740805166	7.929456035	8.619329893	8.697661712	8.734593891	8.699489387	6.898190501	8.317581359	8.15030939	7.489393347	7.657386556	8.22739948	8.266565919	5.709168162	7.914936446	8.072111299
Up	212587_S_AT	1.55945298437019	5.60e-04	NA	NANA	NA	6.508511933	6.161739611	5.323474015	5.80799229	6.035830523	5.182305129	4.477183934	5.710755735	5.047745888	5.746095165	7.609515812	4.825806995	4.455046462	7.886161026	8.26286154	6.960606059	7.16430446	7.338902021	7.420617064	5.075210858	6.927471069	6.748519044	6.842768434	6.956422286	7.422004967	7.669466112	6.999024388	7.395106629	7.59503686
Up	200832_S_AT	1.55544016170192	2.66e-02	NA	NANA	NA	4.803641437	4.998747804	4.617503357	6.707991778	6.578958711	4.340093895	4.90562563	7.150464616	4.980621493	5.807516638	9.418879915	5.694456356	4.477688541	7.648403957	8.042923104	8.604472452	8.45424084	6.817079484	6.694809905	4.374285601	8.061571928	7.863166901	7.89078591	8.034571225	6.310291995	6.378343716	6.788999797	7.273489361	7.319994314
Up	ENSG00000285132	1.55131198328846	7.02e-05		CHR_HG76_PATCH	protein_coding	8.526505908	8.651442307	8.336757965	9.296930626	9.177149585	7.889425465	8.119232206	9.154937723	8.503037754	8.773075228	9.646088089	8.9460511	8.227029709	11.21797476	10.95243712	10.57808984	10.53883048	10.35008455	10.17750299	8.446851101	11.1680752	10.77742302	10.26572847	10.00169744	9.849329324	9.781882723	9.32107418	10.34788161	10.42786882
Up	213603_S_AT	1.54707589023558	1.33e-04	NA	NANA	NA	8.112595095	8.135330118	6.789583793	6.994069257	7.116264756	6.138918714	6.096277289	7.10075514	6.647043713	6.996669956	8.365621633	6.301999502	6.530122442	9.144246567	9.269923877	8.691360539	8.645582596	8.438122472	8.480939947	6.70960328	8.529837257	8.337349757	8.280036858	8.369594038	8.811264116	8.793909799	8.484045691	9.196113918	8.971592957
Up	ENSG00000258227	1.53990540939904	1.32e-03	CLEC5A	7q34	protein_coding	4.31346646	4.349013663	4.264104349	4.225168463	4.383792054	4.286263626	4.465032166	4.500614176	4.426079279	4.074257756	6.568913884	4.669267821	4.368087172	6.916144219	7.117590644	7.017311823	7.166509848	4.906062146	4.761765465	4.077596673	7.159875561	6.906662677	5.476942769	5.383539732	5.568515521	5.7327982	6.163550502	6.479093423	6.28952534
Up	ENSG00000116701	1.53778530214423	1.19e-03	NCF2	1q25.3	protein_coding	6.321125788	6.29834889	4.926546977	4.778146217	5.19505255	3.507616551	4.274292839	5.261445826	4.873561661	4.508369305	7.073342232	4.573326076	4.695325826	6.941733043	7.134791308	7.10841594	7.016180766	6.37937076	6.668617714	4.718814645	7.317982749	7.144453926	5.940525316	6.005461491	6.309333779	6.272420362	6.449033423	7.311522931	7.469292205
Up	216984_X_AT	1.53284628812981	2.76e-03	NA	NANA	NA	5.048610165	5.290519387	5.032669957	5.022093104	4.918120337	4.908150058	5.287855274	4.740559726	4.887248948	5.890033386	7.775121999	5.580339321	5.598659101	5.802330553	5.383172696	6.377579312	6.660643722	8.356083014	8.364497236	6.312358536	6.871355582	6.595485002	6.259572756	6.307392106	8.44167369	8.389948853	6.173683394	7.189681376	7.169289875
Up	ENSG00000169413	1.53279991415385	3.42e-03	RNASE6	14q11.2	protein_coding	6.168205079	6.053174498	6.428128607	6.430213156	6.467084344	3.866588789	4.52889687	6.247178668	6.381923367	6.627313287	8.129533451	5.704011457	5.888740016	8.596122804	8.8320366	7.759141078	7.419247708	7.557337	7.068569255	5.542165512	8.238894787	8.120338072	7.007372423	7.176611828	6.952775364	6.881832078	7.532146152	8.388637898	8.585098177
Up	234103_AT	1.53245320150961	5.54e-03	NA	NANA	NA	6.747942916	6.528769019	5.182140262	5.484190492	5.947189284	4.593632406	5.414909798	4.785114968	5.788708341	8.568236812	7.197119265	7.211903943	4.470233257	6.904438465	7.430162388	7.306116723	7.212930346	7.560269914	8.037083953	6.933862933	7.590966521	8.092084891	6.918098013	6.63268024	6.904438465	7.004251293	7.577988249	9.069128819	9.246400181
Up	230422_AT	1.52700769442308	3.51e-03	NA	NANA	NA	5.959487939	5.220733727	6.022971449	6.40511893	6.32491208	4.684872994	5.000467857	6.944252264	4.599796375	6.012141715	7.886023604	5.616477621	6.057234201	8.686418074	8.47114385	7.853766434	8.000234064	6.692070372	6.443965664	5.153069749	8.282900215	7.754038248	7.407302615	7.315840695	6.611736882	6.545976613	7.334087541	8.226573662	8.095448594
Up	211637_X_AT	1.516564692375	4.64e-02	NA	NANA	NA	5.20801449	5.080396528	4.916432332	4.91778474	4.641774414	5.460569567	4.972391391	4.751027779	4.980621493	5.68030454	6.968637101	4.758180896	4.998675896	5.332551693	5.040896533	6.763084248	6.555677066	9.394514708	9.187041874	5.408507697	5.968147478	5.745943194	5.457251504	5.279935108	9.802283611	9.242896192	5.286521298	6.413461695	6.259934923
Up	ENSG00000104894	1.51164178127404	1.58e-04	CD37	19q13.33	protein_coding	5.617427854	5.397524312	4.452302517	4.850842121	4.578992767	3.813589526	4.209619707	5.384788511	4.214369837	4.55160476	6.04328001	4.182190268	4.86177066	6.514283041	6.622805916	6.128634037	6.338854526	6.377172167	6.349244591	4.980443553	7.17537273	6.726427667	5.617751642	5.513894156	7.009873702	7.318978081	5.267117073	6.602781875	6.145160328
Up	202437_S_AT	1.51014749416827	4.95e-02	NA	NANA	NA	6.368077131	6.785765121	7.975249276	8.994394375	9.004977983	4.098626265	4.350540092	8.484664158	8.698979901	6.761635487	9.477824862	8.757348183	6.598999179	9.269221695	9.296395147	9.966118688	9.752367568	10.07096536	9.926905913	7.166325753	8.600568534	8.486968638	7.913516683	8.147654762	8.759919392	8.291044667	8.106546922	9.483189033	9.51798286
Up	ENSG00000169896	1.50837717983654	1.06e-03	ITGAM	16p11.2	protein_coding	6.032625323	6.327264913	5.993002986	6.277750687	6.248494466	5.027290155	5.450603635	6.613384759	7.000013719	6.486368619	7.567928118	5.368987528	5.676323394	9.009348747	8.966810412	7.973860651	7.842711296	7.552690877	7.469172293	5.383519216	7.787005873	7.748093411	6.949656455	7.399580384	7.299644949	7.057893708	7.19483491	8.554564019	8.492387125
Up	211798_X_AT	1.50081140891346	3.57e-02	NA	NANA	NA	5.887866131	5.979991397	5.462483718	5.475341091	5.326858942	6.794369294	5.401644533	4.72275097	5.082891305	6.51571424	7.801696909	5.64645086	6.062601504	6.181621597	5.637656142	6.940279224	7.047756186	10.17331284	9.745154472	6.895145456	6.609536967	6.465237842	6.252847139	5.887931251	9.734971839	9.096339633	5.769429998	7.649158153	7.662801827
Up	ENSG00000158869	1.49918477457692	1.29e-03	FCER1G	1q23.3	protein_coding	8.583569376	8.584208089	7.768373424	8.363078039	8.116199556	7.076353449	7.173244502	8.253341902	7.180803311	8.449248343	9.087263747	7.320656027	7.898780486	10.48256892	10.25686185	9.708958214	9.882175011	9.282874085	9.230989902	6.481237508	10.23056948	9.932171237	9.408297406	9.356733067	9.20141756	9.150994928	9.016465355	10.24704135	9.939286983
Up	ENSG00000106066	1.49159450603846	7.23e-04	CPVL	7p14.3	protein_coding	5.414132531	5.369878712	7.163459743	7.450277996	7.361779616	6.172478376	5.44007944	7.449863394	6.794549957	6.548327185	7.845889593	7.394537369	6.655839174	8.732647928	9.012600009	8.001963374	8.289177055	8.174511281	8.106213882	6.399796247	9.029702953	8.667509964	7.887155551	7.792316867	7.582981734	7.552033323	8.275709208	8.866757369	8.646549919
Up	ENSG00000239463	1.48883125060096	5.37e-04	HLA-DMA	CHR_HSCHR6_MHC_MCF_CTG1	protein_coding	7.265456477	7.286722429	7.133970096	8.494968461	8.568497258	6.292223542	7.079148746	8.937288883	7.318581637	7.694828199	9.598767667	8.124408353	7.14085189	10.03141426	9.7563598	9.266965796	9.250591508	9.363185231	9.147057244	8.222157902	9.949232451	9.647049734	8.760211419	8.760211419	9.202075258	9.115434107	8.188631671	9.69332964	9.695963201
Up	216834_AT	1.48507168902884	2.66e-02	NA	NANA	NA	7.038942901	7.945463876	8.335842152	9.480615279	9.572296234	7.043125374	6.944237255	8.128499867	8.471578721	9.840296827	9.96968871	7.189458407	7.008586581	11.23111414	11.21970677	9.862798328	9.376821164	9.483448631	9.400105552	6.660648836	10.34554916	10.76759421	8.232205472	8.237062926	9.962577785	9.47873902	10.33524207	10.35619294	10.46504117
Up	ENSG00000154589	1.48209030438942	2.12e-03	LY96	8q21.11	protein_coding	5.833836855	6.137641629	6.668930643	7.154039352	7.523168052	5.422303132	5.479469278	7.896244659	6.446883497	7.649498419	8.213182028	6.58609877	5.639159694	8.204916442	8.531749936	7.649498419	7.327032943	9.016927789	8.785203681	6.614785318	8.428705876	8.241822659	7.18103871	7.205601144	8.148804804	8.194624738	8.52255958	9.092877124	9.214010794
Up	ENSG00000081237	1.48140031525	2.41e-03	PTPRC	1q31.3	protein_coding	7.107910012	7.216106219	6.166480442	6.197861351	6.617330583	4.477642006	4.776949813	6.97762756	4.965953437	6.408506215	7.705673896	5.059699426	5.469685138	8.284829267	8.509259062	7.38067793	7.284646831	7.605954934	7.48211823	5.604797681	7.796664468	7.843796606	7.091219712	7.040072387	7.565984268	7.464193367	7.804008099	7.932501476	8.423897462
Up	ENSG00000121933	1.47490550971635	7.03e-04	TMIGD3	1p13.2	protein_coding	4.225411891	3.934314044	4.145664084	4.308500856	4.022881188	4.515339241	4.261874825	3.875080639	4.626120941	4.793954609	4.756685133	4.323650977	4.223004785	5.592349944	5.626585961	6.006226967	6.256307435	4.677003823	4.832792143	4.553273304	6.739702765	6.717406789	5.400123124	5.069862379	4.735260325	4.889152658	6.681375647	7.502782915	7.256722854
Up	202436_S_AT	1.46979423980288	5.60e-03	NA	NANA	NA	7.370959616	7.262831707	7.93225237	8.975519801	9.097290961	6.056424713	5.793495719	8.420861428	8.899858683	7.285706535	9.85561671	9.06218187	7.358686973	9.402844294	9.56825288	10.29465564	10.48565465	9.961008283	9.969129292	8.903711303	9.037972307	8.809256298	8.570136635	8.54573531	9.064632851	9.100155585	9.009085545	9.950245372	10.07092339
Up	ENSG00000257017	1.46735846713462	2.36e-02	HP	16q22.2	protein_coding	6.525813743	5.925254247	6.162827829	4.682305474	5.137032016	6.292599927	6.12555959	4.906545957	6.244287885	6.893743247	7.246129377	7.62904168	6.18470225	4.788979582	5.098969103	8.087506109	7.943898775	9.619208249	9.719588669	7.598749066	7.558846688	7.011146827	6.922359351	6.953653791	8.684632934	8.610029926	7.523127987	7.943264706	7.820965369
Up	ENSG00000242386	1.46503124077885	1.85e-04	HLA-DMB	CHR_HSCHR6_MHC_MCF_CTG1	protein_coding	6.900713145	6.768513747	7.210342017	7.563430299	7.605810598	7.122994017	6.267279889	8.652043513	6.532112826	7.541660748	8.837499309	7.220947457	7.05237465	9.579532959	9.391674471	8.256913192	8.569622784	8.901165882	8.920116333	7.630152346	9.286697247	9.139759091	8.246164625	8.173520728	8.503332725	8.70677495	8.438368378	9.484047302	9.475084181
Up	225285_AT	1.46483251841827	1.77e-03	NA	NANA	NA	7.989590291	8.217100149	7.332572551	7.700185698	8.135456701	6.07368805	5.886509778	7.746049362	8.487453543	8.205091264	9.428455254	7.285537178	6.671570989	9.353154865	9.633216248	9.315798246	9.247279619	9.136724286	8.945539808	7.604348908	9.452585774	9.503804892	8.294798038	8.666462908	8.422258469	8.434688337	9.270177955	10.04187612	10.15677297
Up	ENSG00000064886	1.4595656615625	7.21e-03	CHI3L2	1p13.2	protein_coding	5.097160761	5.049247118	5.43783214	4.714053939	4.875112676	5.677025277	5.605416719	4.586301077	4.77807023	5.799001238	5.348652131	6.646971453	5.433368644	5.188683562	5.000598066	7.344372579	6.99959104	7.715505403	7.564514087	4.797117973	7.28933794	7.427423326	5.768838859	5.6314032	8.471792534	8.516718715	6.034876847	7.291368697	7.293324253
Up	ENSG00000274110	1.45641744900961	1.63e-04	LAIR1	CHR_HSCHR19LRC_PGF1_CTG3_1	protein_coding	6.124618504	6.187385671	6.100928741	6.504667896	6.511861816	5.247460513	6.02068056	6.594326673	6.145878565	6.015079387	7.523395673	6.01508347	5.810508447	8.27024202	8.391676143	8.234649966	8.152387541	7.747377627	7.822091807	5.510520608	7.863366737	7.787526087	7.459129346	7.638988999	7.378119041	7.348187851	6.777777628	8.359192043	8.009908406
Up	ENSG00000173372	1.452945638875	1.50e-04	C1QA	1p36.12	protein_coding	8.474945786	8.089807845	7.824764987	8.489127983	8.34515068	6.943575217	7.304586002	8.332153359	7.994938517	8.582137971	9.258225673	8.22225052	7.961977527	10.08854933	9.838150204	9.7882344	9.555159832	9.781377629	9.694406938	7.536323378	10.22573677	9.893782059	9.749320592	9.758237473	9.066285965	9.057806071	9.067706295	10.23956086	10.15097497
Up	214916_X_AT	1.45038299258173	7.94e-03	NA	NANA	NA	6.104901627	5.831221362	5.268629483	5.408980051	5.25404005	6.275519385	5.882790601	5.363515048	5.258316905	6.089126036	7.009019901	5.302231864	5.902361832	6.468263174	5.916962119	6.363794264	7.246508944	9.021867615	8.779391576	6.835413548	6.90867905	6.967895188	6.270933885	6.300313021	9.386367617	9.351445574	5.879434867	7.200249875	6.555566512
Up	217179_X_AT	1.44605335624519	2.13e-02	NA	NANA	NA	6.147700923	5.644851738	5.187168717	5.155868764	5.012635992	5.943907375	5.890692505	5.059099652	5.078813919	5.946701702	7.970961756	5.262611997	5.189472936	5.877742659	5.667662157	7.107591396	7.156448717	8.80653883	8.832045406	6.556614077	6.495794527	6.389730796	5.950493894	5.811453055	9.354346353	9.156971455	5.522611312	7.331060284	7.569580137
Up	216510_X_AT	1.44602834021635	4.61e-02	NA	NANA	NA	4.171754672	3.879531409	3.621212682	3.584967308	3.740372913	4.115345036	3.409413021	3.488397585	3.500656255	4.460083851	6.359970463	3.72049093	3.868200388	4.207380538	4.243019816	5.017686681	4.836005417	8.447842797	7.701977119	4.399783881	4.933694132	4.907715292	4.046838647	4.031170698	8.035709139	7.425546659	4.041571488	5.630575915	5.131961702
Up	228481_AT	1.44095684211538	3.18e-03	NA	NANA	NA	6.74545482	6.843786606	5.956940526	6.490776423	6.686314544	5.681987766	5.239377947	5.179754625	6.491094324	6.176599826	6.98437743	8.030407099	6.147929935	7.427929925	7.381154894	9.114771559	9.640438416	6.583896912	6.655625124	7.365214222	7.796664468	7.816336115	8.91975019	8.779370055	6.778117779	6.903452511	7.19627725	8.050783363	8.374513609
Up	ENSG00000133561	1.43340806863462	5.99e-03	GIMAP6	7q36.1	protein_coding	5.916371986	6.065150445	6.752393275	4.456502581	5.366128867	3.85185414	4.053305826	7.196826348	5.164148753	5.26983827	7.144990811	6.892490605	6.388623919	6.065868662	6.585650446	8.147957923	8.015248849	8.200211223	7.761617198	6.329903599	7.712324381	7.622528219	6.738665586	6.857921812	7.311187474	7.198416223	6.015967532	6.939342904	7.146948853
Up	ENSG00000171476	1.43314232935096	5.81e-03	HOPX	4q12	protein_coding	4.098943481	4.526546046	4.618514593	5.098537803	5.435233497	4.258687556	4.263588469	6.018235318	5.174379697	4.264422772	6.972752543	4.990004965	4.615444806	5.52502497	6.350413437	6.324106049	6.458579167	8.06922977	8.075124231	5.195939876	6.76659529	6.518622349	5.095782608	5.579725845	7.46822505	7.703603131	6.016762435	5.606932401	5.357507948
Up	ENSG00000155659	1.43120814937981	7.76e-04	VSIG4	Xq12	protein_coding	8.851998504	8.743942617	8.656161247	7.28628103	7.35753531	7.490169623	7.929752253	7.798779453	8.881635453	9.046756998	9.312914893	8.315840463	8.528226088	9.384034426	9.233880701	10.0599199	10.29212584	10.01190577	10.14629162	7.573207465	10.41767304	10.1890316	9.546316847	9.638644982	9.066860906	9.310365681	9.684248703	10.76062924	10.75341697
Up	ENSG00000162692	1.43030212395673	2.54e-02	VCAM1	1p21.2	protein_coding	5.604597073	6.102520157	7.416338343	9.118817809	9.197180422	8.037091003	7.118507529	9.468284246	5.728017343	8.427295366	9.814742196	6.804334501	7.316942954	9.482848139	9.317444359	9.55269009	9.52830611	9.822000021	9.450082707	8.273315148	9.027001646	8.69622006	9.519410951	9.521711229	9.866201513	9.898047278	6.660181692	8.652411735	8.884246157
Up	ENSG00000042493	1.42516773152404	2.08e-03	CAPG	2p11.2	protein_coding	6.892767152	6.589587661	6.341071579	7.004473434	6.792059078	6.241012548	5.751427925	7.886444415	6.559405078	5.876400681	8.033052608	7.574025278	6.120953364	8.974335786	8.976323822	8.787282182	8.864534989	7.378648054	7.303439703	5.786648006	9.027442063	8.588237845	8.441734089	8.681342799	7.381002197	7.529725227	8.09174513	8.468196674	8.414575355
Up	ENSG00000101336	1.42467087775	2.29e-04	HCK	20q11.21	protein_coding	6.269364653	5.971280512	5.58983032	5.509515795	5.39967219	5.338054344	5.155985333	5.837893055	5.435007128	5.924777245	7.07297168	5.57299133	5.615671344	7.337089046	7.494099598	7.548692918	7.779748609	7.201958236	7.239270129	4.781713994	7.251961047	6.980085686	6.893005773	7.132601028	6.82161467	7.145875441	6.979072167	8.084408756	8.053401474
Up	ENSG00000129538	1.42335928552884	2.46e-04	RNASE1	14q11.2	protein_coding	10.79057699	10.40922345	9.858750844	10.50794832	10.33824907	9.045444205	8.934108854	9.913018073	9.600276239	10.05006941	11.58995355	10.16147989	10.10807865	12.61102777	12.46804528	11.8719982	11.83560659	11.56278815	11.49834571	10.36468434	11.6931914	11.5271874	11.08046399	10.98964022	10.83113374	10.99980686	11.0870228	12.05732058	11.90431944
Up	ENSG00000095303	1.42249860037981	3.43e-04	PTGS1	9q33.2	protein_coding	6.68756249	6.589699455	5.456829893	5.477611621	5.926208889	5.110491079	5.361655545	7.031136262	5.457465934	4.127899682	7.172777499	5.467709698	5.472910196	7.704479206	7.835298988	7.707014934	7.940752033	7.405028705	7.259245794	6.154480876	7.685590892	7.265700805	6.873453782	6.865337693	6.865337693	6.838920057	7.109750451	7.140007853	6.835680297
Up	ENSG00000115165	1.42081247508173	1.04e-02	CYTIP	2q24.1	protein_coding	6.310972248	6.5194228	4.918973078	5.507090769	6.084238862	4.209814517	4.277305236	6.083883911	4.754197675	5.717414881	7.616053166	4.561632374	4.784018204	8.1307133	8.51342019	6.629159575	6.223821353	6.917954777	6.831155131	4.847762653	7.047836824	7.046079708	5.493056141	5.855274898	6.902132536	6.961109485	7.732362023	7.596384663	7.814028924
Up	ENSG00000138061	1.42039138832692	8.03e-03	CYP1B1	2p22.2	protein_coding	6.676359005	6.757365107	7.238947956	8.560304697	8.812366995	5.603870656	5.437981435	7.715634926	8.418094187	6.770918083	9.350490205	8.395846224	6.87404297	8.691240193	9.027542286	9.641102352	9.664176955	9.768905812	9.892861594	8.200633076	8.408708701	8.370183418	7.690667368	8.016011382	8.520180393	8.758158834	8.571101478	9.176088791	9.236050283
Up	ENSG00000100979	1.41938781541827	7.49e-05	PLTP	20q13.12	protein_coding	9.216939562	9.032228626	8.924017456	9.358272186	8.967359903	8.840521346	8.332503646	8.762292392	8.717404613	8.628524565	9.869942555	9.660305004	9.256481864	11.15798535	10.96621741	10.56955559	10.75594718	11.05248178	10.91772097	8.935303081	11.25430205	10.95110598	10.44362948	10.33590353	10.04751502	10.21357872	9.065626734	10.54381815	10.19710629
Up	208470_S_AT	1.41850722984615	2.63e-02	NA	NANA	NA	6.102377875	5.894839799	5.974701604	5.190023783	5.054811155	6.62020077	5.347750113	5.079836892	5.67223043	6.62020077	6.721634697	7.868641644	6.04884442	5.228381939	5.27937131	7.876168764	7.997216987	9.919752925	9.551729268	7.42186113	7.191507489	6.640155426	6.385369252	6.144686947	8.276717452	8.537225905	6.970550057	7.957296852	7.559470377
Up	ENSG00000171659	1.41438931893269	2.32e-02	GPR34	Xp11.4	protein_coding	5.101069045	5.225393816	6.540886524	4.499287113	4.844593948	4.185821147	4.508406235	7.113928372	5.722362356	7.116699338	6.991914839	4.81343946	5.463208785	6.188729371	6.80381609	7.220087571	6.726958941	7.43833478	7.494567115	4.009551587	7.211410272	7.363610141	6.493260127	6.540886524	6.28752617	6.644989596	6.997782572	8.816356608	9.164067457
Up	ENSG00000126860	1.41379631683173	2.81e-03	EVI2A	17q11.2	protein_coding	6.678671543	6.966606334	6.446859724	5.82715297	6.105946611	4.880165778	4.839916837	6.804656431	5.524873358	6.606424404	7.834344019	5.700000787	5.329031496	7.812740471	8.038800953	7.113331364	6.962931516	7.87610131	7.970161494	5.79489221	8.214102016	8.31030062	6.674892533	6.692931424	7.190660597	6.735978272	8.117368311	8.41560883	8.6010472
Up	ENSG00000277263	1.413085691125	9.16e-04	HLA-DRA	CHR_HSCHR6_8_CTG1	protein_coding	8.60983828	8.42275508	9.92974801	10.41548598	10.57567124	8.830435808	9.205206524	11.45608927	9.768975305	9.58795003	11.37342522	9.64574022	9.517443794	12.00515688	12.06631591	11.17774107	11.1117162	11.16279193	11.21959062	10.11599299	11.66818695	11.71893607	10.68820421	10.74023903	11.09498483	11.02979454	10.75349967	11.28709765	11.49375606
Up	218002_S_AT	1.41203794556731	5.70e-02	NA	NANA	NA	6.769522481	6.851852874	6.590167773	8.919485617	8.965151841	6.854393568	6.366809279	9.709449981	8.96078025	5.69021193	9.173690331	8.172154748	6.955473375	9.790217512	9.864917633	8.565025058	8.95328736	10.74144957	10.8487843	9.119083444	9.509214155	9.115912677	6.72435387	6.851254261	10.34075469	10.43592549	8.183943103	8.321710689	8.27802753
Up	ENSG00000124731	1.41186934057211	2.69e-03	TREM1	6p21.1	protein_coding	6.048971742	6.031471692	5.401644533	5.828446859	5.67888589	5.602991049	5.864734594	5.618894598	5.409466077	5.867676116	7.513377502	5.334922766	5.751945037	8.500422467	8.647820607	7.778006599	8.023541858	5.99796814	5.962166972	5.650955249	8.361301352	8.285973152	6.4135101	6.283328572	6.565852801	6.99276916	7.29427489	7.534337839	7.778822405
Up	ENSG00000140379	1.40446315387019	1.18e-02	BCL2A1	15q25.1	protein_coding	6.292708934	6.569635474	4.055701725	4.446705491	4.660620369	4.285868159	3.81501601	4.499537958	3.674678465	5.159585549	5.566897015	3.743582281	4.156568754	6.107948295	6.190202996	6.456605965	6.554121024	5.270100383	4.953603424	4.215035062	6.257736139	5.990609524	5.559427244	5.775772037	5.508019075	5.270100383	7.617612628	7.857788694	7.8739352
Up	ENSG00000091490	1.40422096864423	1.62e-03	SEL1L3	4p15.2	protein_coding	5.186882757	5.523819557	5.936267631	5.902174715	6.063575619	4.28292215	5.049555208	6.5853794	6.230974226	5.343008668	7.588971481	6.310904558	5.915835811	6.99769864	7.331142297	7.45350091	7.623263209	8.081384067	8.14783913	5.455340709	7.261193507	7.156878188	6.47168122	6.466742519	8.126607125	8.18360093	6.357603624	7.370054841	7.423339082
Up	ENSG00000078401	1.39970534441346	8.33e-03	EDN1	6p24.1	protein_coding	6.821197396	6.993483512	7.805549632	7.768741813	7.784343405	5.485545289	5.594746756	7.410938019	8.095695033	7.076237288	7.62210894	8.435007965	7.898039922	8.754428425	8.848309019	10.22584022	9.948259861	7.989194438	7.733152858	7.762966186	8.600043328	8.526037503	9.642036364	9.402888339	7.989194438	7.944795013	6.620844746	9.581000325	9.492922103
Up	206710_S_AT	1.38801839048077	1.19e-02	NA	NANA	NA	5.819672552	5.496743352	6.269603216	7.274161724	7.547939011	4.484884999	5.169008931	7.650917222	6.580739462	5.801124033	8.48247253	7.12578944	5.792685387	8.910099751	8.737580075	8.629153998	8.026722018	8.294737983	7.827869609	7.151610439	8.646986016	8.005623318	6.813707139	6.898098621	7.662828796	7.130250729	5.881739429	8.160423636	8.194852671
Up	ENSG00000110077	1.38686626173077	1.99e-03	MS4A6A	11q12.2	protein_coding	7.332884211	7.592892386	7.766629187	7.335699887	7.585435788	5.487830394	6.047409196	8.292871661	7.471579648	8.387690949	8.724902597	7.083133626	7.662544881	9.165540937	9.058978387	8.170197203	8.610993895	9.350716094	9.274358885	7.194150221	8.960832517	8.899563903	8.365840826	8.334227758	8.54467707	8.750692848	8.504884638	10.04768078	10.05991427
Up	224356_X_AT	1.38534570295673	1.80e-03	NA	NANA	NA	7.207086907	7.503564327	7.793018721	7.337213717	7.466169823	5.57675104	6.426080284	8.232012903	7.446428887	8.15937483	8.912558648	7.259547197	7.541637295	9.149327081	9.07881604	8.215847318	8.617671483	9.368370094	9.291176753	6.995534986	8.993545707	8.816346271	8.374502906	8.45006205	8.502357995	8.79170307	8.486976779	10.03656761	10.21081074
Up	244313_AT	1.38445982516827	4.49e-03	NA	NANA	NA	3.72072063	4.1287349	4.053089432	4.532770025	4.32880965	3.17952583	3.927297799	4.12659549	3.886071091	4.437316133	4.478317271	4.532770025	3.846143953	5.929874725	6.76528777	5.162119375	4.734658387	6.936791291	6.892561707	3.544125406	6.440881378	7.272542588	4.458407024	4.66597142	5.060845833	4.53782595	4.451632354	5.1926009	5.555276915
Up	ENSG00000132205	1.37855380333173	1.06e-03	EMILIN2	18p11.32	protein_coding	6.01570988	6.300358884	6.625127647	7.256015082	7.347667197	5.21189999	5.815199197	7.652173126	7.141748765	6.108196671	8.399601606	6.870440468	6.125496563	8.659050719	8.734445719	8.493141031	8.380002088	8.121775437	8.014078208	6.445758014	8.510811231	8.221417361	7.620274125	7.66245559	7.570952049	7.670336317	7.645920184	8.64151371	8.58140301
Up	ENSG00000135838	1.37706797488942	1.09e-03	NPL	1q25.3	protein_coding	6.152174007	6.593236102	6.696486707	6.021987302	6.539246084	4.939819242	5.703222765	7.270736365	6.24390593	6.554444025	7.84150331	6.535762877	5.997016584	8.333551577	8.612164687	7.877088907	7.224651873	8.47699364	8.358518416	5.723789757	7.957247978	8.19075711	7.295606692	7.307097185	7.323824335	7.184194673	7.529120998	8.394493439	8.508037162
Up	ENSG00000161921	1.37661328046154	4.17e-03	CXCL16	17p13.2	protein_coding	6.007248867	6.34077661	6.505530514	7.226519226	7.534741064	6.406442826	6.096277289	6.957287587	6.13085382	6.245599751	8.534114023	6.640138272	6.715722442	9.449419452	9.491910149	7.839081484	8.262158279	7.560844104	7.515209326	6.203926269	9.437167816	9.213772128	7.313660145	7.543861061	7.443238708	7.703283812	7.371692043	8.696922352	8.476591256
Up	227266_S_AT	1.37645584953846	5.36e-04	NA	NANA	NA	5.417871844	5.282849788	4.05083336	4.700187097	4.803770817	3.7966236	3.8952977	5.0057323	4.01559069	4.940818166	6.107872573	3.926309605	4.161157934	6.003697311	6.415802984	6.16323294	5.976041166	6.359248531	6.375107726	4.374670063	6.120297002	5.775561573	5.292792693	5.425752453	5.867343579	5.848612534	5.829079424	7.110496152	7.060838045
Up	219666_AT	1.37400043950481	1.44e-03	NA	NANA	NA	7.469647136	7.636601415	7.390724769	6.944872322	7.102852097	5.289841334	6.014101157	7.484532502	7.118106293	7.484532502	7.586857259	6.910869875	6.796092797	8.902666134	8.990176097	8.041676075	8.051366923	8.793381074	8.893788627	6.307918858	8.515850487	8.507647512	7.85227653	7.846864495	8.027627811	8.042584211	8.149346739	9.687402555	9.656056237
Up	ENSG00000204287	1.37389734919711	1.03e-03	HLA-DRA ENSG00000204287	6p21.32	protein_coding	8.242804919	8.288860034	9.523926694	10.12182983	10.27530968	8.591728953	8.836776255	10.96187547	9.413723987	9.257553873	11.06561523	9.305174478	9.173170552	11.6976083	11.56494404	10.61267971	10.69176081	10.78525505	10.83995253	9.787396251	11.3990694	11.25424083	10.23321953	10.26435336	10.74438885	10.91487539	10.23959191	11.16317938	11.24627296
Up	ENSG00000282178	1.36838162037019	1.40e-02	IGKV1OR10-1	CHR_HSCHR10_1_CTG3	IG_V_pseudogene	6.819323918	6.899717018	6.448611287	6.579454048	6.613164896	6.605565604	7.137124981	6.451792404	7.0113084	7.415561996	8.948576207	6.199079572	6.392676891	7.168806109	7.051003562	7.877901334	7.794399578	9.968228119	9.668923107	7.310374253	7.593245386	7.839191863	7.292386494	7.14376365	9.726359963	9.70068952	6.967588238	9.537920253	9.434194924
Up	209901_X_AT	1.36579747939423	1.02e-04	NA	NANA	NA	6.48751802	6.782641029	6.975938754	7.236083942	7.32980695	7.005350217	7.070533699	7.724742589	6.747467343	7.773644701	8.404305755	6.482748654	6.942132225	8.965616813	9.067509649	8.19603377	8.319598669	8.816640537	8.919560323	7.181219501	8.213392612	8.027835776	8.102882526	7.951754819	8.523564482	8.719582108	8.415766883	9.369476303	9.478218903
Up	ENSG00000284386	1.36449082159615	1.49e-03	MIR147B	15q21.1	miRNA	3.716271086	3.861380754	3.821912647	3.916552685	3.752262347	4.005676246	3.785838319	4.174322852	3.77224442	4.095554647	5.56031557	4.053089432	3.674678465	6.195258752	7.096008944	5.511338841	6.104798918	4.128687458	4.472774576	3.998627291	6.124170136	5.586146903	4.240179228	4.577538249	5.138200449	4.987624849	5.639807494	6.083146706	6.18151293
Up	218035_S_AT	1.36064096094711	1.28e-04	NA	NANA	NA	5.576478508	5.196197884	5.403919382	5.36123403	5.433965484	4.644338946	4.600487861	5.60532223	5.630661122	5.289762801	6.537080893	5.486582972	5.29397044	7.021037041	7.025436572	7.036903804	7.235768395	7.057235488	6.873349504	5.17590945	6.987040365	6.698920918	6.413387758	6.513468509	6.418976308	5.89442547	6.154608443	7.804450863	7.687031937
Up	ENSG00000106565	1.36009517569231	2.15e-03	TMEM176B	7q36.1	protein_coding	7.509127301	7.396254513	7.791533335	8.121582246	8.186406789	6.256549063	5.703795078	9.024977424	7.467422446	6.049661266	9.056237792	8.639789744	7.688626021	9.314271264	9.332886549	8.972541855	9.23506931	9.357088811	9.433425691	8.251993605	9.625305518	9.387009328	8.641779893	8.748676657	8.50635612	8.663656475	8.309732898	8.844634291	8.850279799
Up	203471_S_AT	1.35108992638942	5.71e-04	NA	NANA	NA	6.755209258	6.7287493	5.475374145	5.173218679	5.347302608	4.427215674	5.349991666	6.016466112	5.306220528	5.414846192	6.58328049	4.908912491	4.714607966	6.936758547	7.14190902	7.257480091	7.16430446	7.256250482	7.298910572	5.245280342	6.585052384	6.327622718	6.614311272	6.607921712	6.893720445	6.971522845	6.624185681	7.794833859	7.760629911
Up	ENSG00000124491	1.34993448546154	2.38e-02	F13A1	6p25.1	protein_coding	9.18215294	9.109264358	9.106325289	8.509837123	8.624803997	5.708123739	5.816462723	7.899475416	9.086133386	8.993643481	9.263982814	8.969556429	8.28052569	9.861393137	9.940088266	9.745964548	9.63609083	11.12797773	11.22219162	7.818249591	9.030972881	9.188273504	8.748692208	8.660472715	9.971382722	9.673553272	9.400345548	10.52649799	10.64715891
Up	ENSG00000197629	1.34671817898558	4.70e-03	MPEG1 ENSG00000197629	11q12.1	protein_coding	6.37937076	6.812191855	6.180980867	5.917051239	5.969649857	4.913503601	4.701461179	6.814515792	6.583406541	6.17223236	7.92880871	5.282051863	6.390702481	7.524778949	8.12757353	7.050266358	7.33322141	8.286742147	8.315834025	5.460236452	7.498295047	7.60198886	7.109237155	7.239332264	7.309382304	7.524778949	6.32768414	8.828108628	8.528094775
Up	203561_AT	1.33960174353846	4.58e-03	NA	NANA	NA	7.458027478	7.332375295	7.66790443	7.18308431	7.427517948	5.732479521	6.768941613	7.599164605	6.099956961	7.53858784	8.390643782	6.46611003	6.709520914	9.187617564	9.252555979	8.212054606	8.308936734	8.093559691	8.229891549	5.898344445	9.460026018	9.41593034	8.001431075	8.135958162	7.831462229	7.628792582	9.190324599	9.103120205	9.175086398
Up	215049_X_AT	1.33884655499519	2.38e-02	NA	NANA	NA	9.809380886	10.07905332	9.991177	7.859241257	8.075799599	7.49372858	7.032325767	7.42049758	10.04793395	10.27072693	9.803148411	8.877581554	9.564236031	10.31965784	10.22383325	10.34721343	10.67261997	10.57910159	10.57553582	7.932405197	10.47527009	10.34794563	9.814811587	9.791388038	9.549401471	9.75565407	10.41611787	11.87885704	11.91075459
Up	ENSG00000228163	1.33154415292788	1.53e-03	HLA-DPA1	CHR_HSCHR6_MHC_MANN_CTG1	protein_coding	7.968058323	7.849684754	8.825769581	10.04032693	9.783016575	8.395071293	8.376739045	9.911907808	8.259303213	8.79124356	10.58420702	8.754969749	8.90573708	11.41191621	11.25270833	9.884725184	9.939037907	10.29965171	10.1408878	9.559215074	10.90472647	10.78935921	9.419131926	9.407229084	10.33954599	10.34059788	9.65689542	10.67689904	10.60037605
Up	ENSG00000118849	1.33029007397596	5.34e-02	RARRES1	3q25.32	protein_coding	8.658179149	8.205209865	8.911814657	7.227782205	7.27933829	5.766362841	5.751112705	8.437477594	8.521855198	7.94138766	9.303018338	10.84590723	8.718422693	8.940352559	8.753541483	8.378384446	8.402919082	11.03204571	10.71402328	10.41940118	10.53695952	10.18117473	7.909137162	7.775982016	9.976444962	9.924210803	9.386042787	9.458872214	9.424833465
Up	202901_X_AT	1.33000932859615	2.28e-03	NA	NANA	NA	4.156152073	4.685029507	4.580847063	4.50666819	4.717726651	4.076764208	3.896996585	6.084390995	4.033655754	4.760602154	6.133290196	4.419683282	3.879157853	6.422705996	6.661296124	6.370449821	5.240712999	6.886389707	6.753116745	3.962948251	5.897479613	6.825094082	5.472570774	5.743856137	5.854417626	5.119858347	5.193540564	6.512420647	6.124478915
Up	ENSG00000203747	1.32609712799038	2.04e-02	FCGR3A	1q23.3	protein_coding	7.203155005	7.024448104	6.337208925	6.094648907	6.460270675	4.761944531	5.184589062	7.588425162	4.812033361	6.527048972	7.364043454	4.186495331	5.569244193	8.150211394	8.010361099	7.909551014	8.185919022	6.662577069	6.527245477	4.67523942	8.448003219	8.05355563	7.391635081	7.37441564	6.780431932	6.951570092	7.879199991	7.616085327	7.972082711
Up	ENSG00000117091	1.32341845824038	7.02e-05	CD48	1q23.3	protein_coding	5.573552309	5.56929912	5.658035949	5.633121351	5.555519395	5.099792707	5.853578388	6.426714385	5.510296092	5.519393786	6.848312043	5.015604658	5.712019576	6.684287981	6.935726043	6.730247527	6.667081075	7.648208744	7.421966426	5.532205246	6.643291264	6.64511702	6.72279379	6.980867794	7.63572584	7.709728923	7.473647874	7.320831082	7.469417637
Up	209267_S_AT	1.31907718735096	3.46e-03	NA	NANA	NA	4.92232797	4.946596832	6.854104789	5.380550676	5.893030439	3.977226518	4.409621992	6.139455079	5.699272721	5.341487025	7.101379057	6.369903898	5.621691477	6.631943552	7.407895577	7.396817916	7.313136029	7.893173732	7.692665218	5.874427964	6.945038759	6.893719879	5.329828737	5.8661673	7.464731922	7.289680292	6.773430523	6.857838407	6.898306542
Up	230748_AT	1.31783035526442	5.41e-02	NA	NANA	NA	3.930559433	4.062168665	4.005124874	3.75667388	4.309996185	3.990059273	3.937007895	3.690704181	4.18688755	5.730168303	5.865358823	3.93918539	3.791259639	6.477667383	7.171443681	6.268437091	6.408772409	4.466740699	4.553317143	3.737705755	5.973427048	6.633917226	3.999266529	4.14394885	4.14394885	4.250857468	4.832228125	8.108611519	7.847493251
Up	ENSG00000197405	1.31277310626442	3.86e-02	C5AR1	19q13.32	protein_coding	6.775285406	7.235438297	6.872339207	8.052777965	7.837595351	5.491746281	6.245543967	6.266205072	6.133348134	7.804599096	8.103798622	6.20524523	5.348034824	10.12132428	10.08694052	8.471874613	8.083356681	7.220666847	6.855505808	5.615311354	9.025360777	9.225889959	7.998608891	7.90001088	7.121103314	6.900052332	7.561658205	8.832805374	8.74938596
Up	213275_X_AT	1.31096557439423	4.30e-05	NA	NANA	NA	10.12489095	10.11962182	9.858603259	10.64984329	10.46377719	9.100835365	9.910754432	10.00030817	10.02011939	10.13135967	10.7555452	10.19964778	9.345744715	12.0896059	12.2466529	11.61293211	11.27600874	11.3391422	11.23352292	10.20114901	11.82846472	11.92030407	11.36949989	11.39157064	11.06446282	10.88966421	10.61151847	11.45796479	11.2812027
Up	225502_AT	1.31049640712981	8.38e-04	NA	NANA	NA	3.602337671	4.074118211	3.729276171	3.965073955	4.26577669	3.178915011	3.541880633	4.296376573	4.118368636	3.989038191	5.836003368	3.722221201	3.38020526	5.81356723	6.396223517	5.949411314	5.061048846	5.960530254	5.5059537	3.575507336	5.484867565	5.256601827	4.417912463	4.995494	5.356154654	4.466841531	5.02086221	5.596325023	5.740907593
Up	ENSG00000177575	1.31016085085577	2.43e-02	CD163	12p13.31	protein_coding	9.37130446	9.38207053	9.430632394	7.512703592	7.653368586	6.665118103	6.92827078	7.033028261	9.335758519	9.710668344	9.461298957	8.519969049	9.108252058	9.862325305	9.625390884	9.765058443	10.12933945	10.15873828	10.111438	7.207096765	9.942332892	9.908172799	9.41085925	9.382290444	9.193204374	9.267519082	9.777560794	11.3712193	11.3730351
Up	202503_S_AT	1.30860976876442	3.05e-03	NA	NANA	NA	3.332559934	3.952067194	3.865236246	4.016413367	4.130093222	3.5459429	4.018574632	4.296258821	5.835666569	4.062075033	4.051499971	3.95677218	3.566964737	5.877410267	6.112233656	6.205794902	6.010966915	6.471175303	6.564939488	3.962166557	3.92002086	4.355614759	5.702255475	6.188068144	5.083459899	4.730930775	4.445866049	5.37570252	4.706688954
Up	225646_AT	1.29911402400961	4.30e-05	NA	NANA	NA	6.085355686	6.613884717	6.608491647	6.707081519	6.67831522	6.771718852	6.5921284	7.589462102	6.766230479	7.969363446	7.680303263	7.769597424	6.683580068	7.63480239	7.823857034	8.418250896	8.925124964	8.657152919	8.863598575	7.934022676	8.302030951	8.185969382	7.670884364	7.887915299	8.381935521	8.701095148	7.915671661	8.484670992	8.402549702
Up	226818_AT	1.29712239638942	2.43e-03	NA	NANA	NA	6.655683515	6.551188109	6.679918875	6.007212115	6.460270675	5.013832473	5.457162697	6.905734156	6.114024146	6.101563445	7.611396939	5.737265308	5.969314033	8.202836527	8.101615299	7.365881153	7.153250925	8.041238042	8.067771123	5.192871904	7.945590007	7.896454347	7.124831316	7.493912053	7.461032428	7.253763918	6.600094331	8.315013957	8.555728995
Up	ENSG00000132965	1.2944527853125	2.12e-03	ALOX5AP	13q12.3	protein_coding	8.104224059	8.273323456	7.617737927	7.531677558	7.744658308	5.953789218	6.72238566	8.02142363	7.683981535	8.225604293	8.776998731	7.310372285	7.502153132	9.260702575	9.379423139	9.45413862	9.457190996	8.638956259	8.775823955	6.764698963	9.743147718	9.587807945	8.262025474	8.423563048	8.504527847	8.523203038	9.305097599	9.481200899	9.572296234
Up	ENSG00000118515	1.29262712610577	7.34e-03	SGK1	6q23.2	protein_coding	6.913304442	6.32823403	6.950195579	8.01976743	8.191150239	5.938498839	5.652313347	7.744113675	6.570019973	7.538976478	9.180768276	7.661850246	6.745986267	9.156578824	9.195131813	9.308380479	9.006235809	8.169666161	7.784108338	7.148076246	9.132933585	8.508967884	8.524832059	8.285201176	7.666945594	7.676689833	7.569580137	9.259890119	9.285959125
Up	ENSG00000260314	1.29097047152885	4.90e-02	MRC1 ENSG00000260314	10p12.33	protein_coding	7.766539473	8.215285421	8.4720219	7.528726678	7.774645479	5.316057452	5.134229323	7.723606105	8.492588661	8.917146792	8.976308987	7.750247628	7.458417065	9.362148926	9.405474407	8.571484673	8.490751223	10.26448557	10.07332554	6.354237887	8.934624817	9.03692164	7.759242289	7.999931455	8.814147834	8.420963265	8.614560398	10.38812434	10.65842139
Up	ENSG00000282281	1.28690565292308	2.26e-02	IGHV3-21	CHR_HSCHR14_3_CTG1	IG_V_gene	5.815603897	5.250621159	5.548270492	5.063226736	5.386049569	6.018819194	5.9643861	4.852463268	4.623623752	6.017626331	6.543859861	5.260459229	5.395398919	5.722186285	5.50540533	6.212444297	5.937419245	9.836844377	8.716498585	6.256662025	6.422831738	6.159097958	5.970180314	6.171518086	7.960547875	8.202276266	5.807565107	6.583572446	7.421327906
Up	202206_AT	1.28568527462019	9.46e-03	NA	NANA	NA	5.544399432	5.71937756	5.387530768	6.683369481	6.967993707	4.694817605	5.144873945	6.634223284	5.28344351	6.397140925	7.805294582	5.134779363	5.042000807	8.835719705	8.715752999	7.198327866	6.871240713	6.97948636	7.064761643	5.857438344	7.918813149	8.028051805	6.413249617	6.203819257	6.807162583	6.462325412	6.76668743	7.065351577	7.461846665
Up	ENSG00000101916	1.28302855936538	1.49e-03	TLR8	Xp22.2	protein_coding	4.074300975	4.07821866	3.758464922	3.440794016	3.767004958	3.466214251	3.153006056	3.977156774	3.288152792	3.882345653	4.507375137	3.741259309	3.417542679	4.524019934	5.534968981	4.584218291	4.297643053	6.052603794	5.46935073	3.655693808	5.786700994	6.014860538	4.185853055	4.429693889	4.728200578	4.0353682	4.353592367	6.374225551	6.257569257
Up	229367_S_AT	1.28109358884135	3.01e-03	NA	NANA	NA	6.187037846	6.150639427	6.718146868	5.112039558	5.063592891	4.845076187	5.369917025	7.342729453	5.393538344	5.079680894	6.941843087	6.83520728	6.306690658	6.281694064	6.314428116	8.419022436	8.14625732	7.742010478	7.717240436	6.629810184	7.964932948	7.644995916	7.064828246	7.079402555	7.202348084	7.220321408	5.998704436	7.08853569	7.178213742
Up	209933_S_AT	1.27648108739904	8.39e-04	NA	NANA	NA	7.207415753	7.290875635	6.269583864	6.190306162	6.492163601	6.036389419	5.98982304	5.992916181	5.865992118	6.602059451	7.177396217	5.498931604	6.085032192	8.683711407	8.727135652	7.708540738	7.497073621	6.912106955	6.878676916	6.2472482	7.890877821	7.816142497	7.213797841	7.171194176	7.040044777	7.344785609	7.968836751	8.536462664	8.570305142
Up	243366_S_AT	1.27581221810096	8.98e-04	NA	NANA	NA	4.0163556	4.184329639	4.328661662	4.862529958	4.895886591	3.998409727	4.498084058	4.5689615	4.05870721	4.242386232	5.717818989	3.736403148	3.880698434	6.634614362	7.016485028	6.044319659	6.126942384	4.868596464	4.771092137	4.800177618	6.482772435	6.36363302	5.849647185	5.660661646	4.693922835	4.714887503	5.802962406	5.52936109	5.193513869
Up	203854_AT	1.27414849864904	4.67e-03	NA	NANA	NA	6.392792708	6.508144014	7.080832136	8.254262202	8.33837119	6.822449886	6.47800064	8.306751154	7.936430331	8.053164094	9.185160102	8.511046049	6.41948879	9.348562432	9.331341173	9.181781624	9.185239264	9.432940362	9.514605881	8.710240282	9.064310515	8.923543113	7.689844308	7.759720134	9.020933234	9.02950908	7.50292467	8.710461394	8.948902569
Up	212657_S_AT	1.27257461942788	2.15e-02	NA	NANA	NA	4.649638731	4.943286961	4.678722327	4.88626725	4.887775786	4.177838892	4.65243775	5.220581446	4.435213142	5.126603303	6.409887952	4.739935488	4.612827012	8.614223199	8.854728594	7.519696791	6.721219954	5.067038685	5.294060794	5.038969287	5.508562014	5.700114005	5.294060794	5.681205038	5.294060794	5.140082871	5.712213926	6.374862895	6.602729396
Up	221872_AT	1.27119594917789	9.41e-02	NA	NANA	NA	8.317430933	8.792424096	9.531537211	7.502431625	7.769549255	5.021392675	5.421533022	8.984153462	9.399530705	8.061076191	9.225159084	10.91077608	8.547468986	9.125765931	9.237418166	8.593390566	8.370482434	11.10695152	11.09693335	9.905533764	10.37006646	10.59722697	8.097248853	8.288161827	9.947363232	9.605378556	9.386703702	9.512041431	9.387038671
Up	201487_AT	1.27031977382211	2.27e-04	NA	NANA	NA	6.769899401	6.733661951	7.415669766	7.934194439	8.088152897	6.862597424	7.068007857	8.279944886	7.453383966	8.432159456	8.812157043	7.925428518	7.117312453	9.184776529	9.277195573	8.995745851	9.054861203	9.536301258	9.433235551	7.914720359	8.742418907	8.557082943	8.320109627	8.33529958	8.794717485	8.873670053	8.432517879	9.317685023	9.268710938
Up	ENSG00000137491	1.26822966728846	4.21e-04	SLCO2B1	11q13.4	protein_coding	7.309938924	7.465360642	7.278784506	6.914665498	7.10483467	6.241012548	6.292763766	7.221726613	7.101071576	7.689736365	7.892823086	6.873182955	7.146130462	8.608581331	8.62463347	8.198444574	8.307171082	8.664050723	8.790506153	6.522069242	8.786459042	8.768475055	7.905831559	8.197266635	7.875111332	8.071715722	7.878674608	9.479657184	9.498604332
Up	ENSG00000244682	1.26803622765865	1.53e-04	FCGR2C	1q23.3	polymorphic_pseudogene	6.781637813	6.879466778	6.802340862	6.614826704	7.112765759	6.152805974	5.91814838	7.198109326	6.014068668	6.691599522	8.011095888	6.631967728	7.017848634	8.507266082	8.366666155	7.945992736	7.881770981	8.097817393	7.865626033	6.711675555	9.040462737	8.719300696	7.883559567	7.733713124	7.421646006	7.520857846	7.939861912	8.288110896	8.458629814
Up	215078_AT	1.26607671625962	1.45e-02	NA	NANA	NA	3.999567517	3.486997647	3.4747944	6.123685717	6.37446253	3.926394125	4.053030924	3.837853075	6.434150241	4.908473031	5.337449725	5.111536352	3.412273037	6.820823213	7.254647264	6.947591238	6.974502661	5.589296428	5.474550516	5.191123134	5.7494672	5.291362135	4.859228464	5.666060809	5.552819957	5.555286362	5.652807769	5.960183124	6.155222812
Up	217157_X_AT	1.26456847624038	9.62e-03	NA	NANA	NA	5.519507526	5.070341758	4.751598217	5.036261839	4.5251255	5.279900694	4.878005007	4.334464742	3.610442354	5.499276672	7.053076924	5.053298714	5.325141785	5.336834778	5.106239686	5.702356427	5.957952002	7.502941084	6.853726633	6.112829004	6.580318806	5.816970212	5.517020989	5.498722093	7.13428873	7.027389032	5.51700412	7.754620247	7.966425447
Up	ENSG00000101825	1.25977271879327	2.18e-02	MXRA5	Xp22.33	protein_coding	4.850739884	5.387842219	5.964046598	7.095189452	7.271292439	4.580273048	4.553545831	7.165597787	5.11692683	3.895756843	7.439442775	5.546049375	5.807233383	8.141292413	7.79812506	7.442733627	7.461412007	7.733062155	7.73866948	4.982144437	6.870440468	6.952345497	6.698772891	6.752393275	7.104444128	7.056173363	6.01578096	6.724980408	6.589976672
Up	ENSG00000002933	1.25893080873077	1.33e-04	TMEM176A	7q36.1	protein_coding	7.871308263	8.067738296	8.009002851	8.253519893	8.026409274	7.246461086	6.715489671	8.825940766	8.173203495	6.878596957	8.747923295	8.921154292	8.279575334	9.274142501	9.107432314	9.40824312	9.570505318	9.957017472	9.857629949	8.968570403	9.671041785	9.373487321	8.89735946	8.855869113	9.184541187	9.297859302	8.561678332	9.250293298	8.927312493
Up	ENSG00000135919	1.25885734130769	1.84e-02	SERPINE2	2q36.1	protein_coding	7.419478418	7.757310287	8.486126804	8.462875664	8.665941827	7.494742185	6.24896283	10.87326765	7.54911193	9.57887651	9.556693113	8.814747756	8.196495072	9.235753097	9.451668636	9.979051039	9.758612862	10.75591828	10.42982749	8.508468393	10.08955494	9.931229815	8.353932327	8.507838752	10.26218378	10.15340957	9.235753097	9.893096706	9.878040272
Up	ENSG00000206372	1.25626406026923	4.37e-06	C2	CHR_HSCHR6_MHC_QBL_CTG1	protein_coding	6.946138588	6.728433389	6.615346241	6.95209021	7.03527484	6.981855773	7.072588145	6.849337425	6.748493818	6.756787741	7.36250581	7.177182256	6.305479631	8.544812111	8.459799185	8.400786323	8.13459346	8.159241798	8.22025013	7.056235146	8.953657391	8.642016186	7.92374371	7.866189025	7.834243484	7.863607546	7.839323092	8.23097398	8.163384849
Up	211881_X_AT	1.25612719123558	2.20e-02	NA	NANA	NA	5.269271883	5.511697673	5.225510685	5.484918785	5.35448562	5.930434165	5.498968295	5.169053544	5.020166854	6.045226021	7.124626201	5.825894919	5.232572446	5.823333997	5.354175632	6.24166839	6.484592761	8.741495379	8.546075001	6.541916147	6.168075935	5.811719275	6.01921137	6.029752063	8.577079622	8.721843689	5.684802181	7.270385129	7.55000337
Up	207992_S_AT	1.2537575738125	3.84e-05	NA	NANA	NA	6.241574389	6.488845147	6.247746207	6.203783099	6.300255373	6.017129249	5.410215809	5.693050156	5.603940792	6.123430354	6.779037344	5.913634167	6.162313764	7.646263583	7.634314154	7.033806866	7.557295803	7.105431467	6.879843382	6.241844108	7.291077294	7.169207482	6.951638672	6.789429583	7.45345504	7.512524466	7.647056478	8.249471407	8.355868596
Up	ENSG00000136167	1.24965701012019	9.35e-04	LCP1	13q14.13	protein_coding	8.131021221	8.15136401	7.284093725	7.43461029	7.417352268	6.55985045	7.465612546	7.846114606	7.055891662	7.572145796	8.517061269	6.538667429	7.26910114	9.35696144	9.110669665	9.116763915	8.95747005	8.490804979	8.28408913	6.486439424	8.998595713	8.835322664	8.70347272	8.672116385	8.502700901	8.596238408	8.492574573	9.462635097	9.611209605
Up	ENSG00000112297	1.24861531690865	5.36e-04	CRYBG1	6q21	protein_coding	5.698048739	5.986305364	6.011188215	6.459047689	6.778867396	5.352887488	5.523772478	6.611304943	6.003534924	6.237809144	8.146446048	6.035837075	5.656600702	7.83858598	8.055632009	7.95488743	7.96514192	7.339072791	7.407080027	6.479782339	7.85499207	7.692084113	6.604073115	7.091044264	7.186061116	7.466239181	6.573624972	7.799246283	7.749251559
Up	229383_AT	1.246741177625	1.13e-04	NA	NANA	NA	4.309312525	4.476524563	4.970195264	5.058698519	4.413458555	4.135183169	4.250188019	5.325367299	5.150932586	4.913935883	5.472611708	4.819992348	4.42490773	6.124150594	6.312664375	6.401106368	6.357750948	5.832392574	5.655035574	4.699511359	6.689190836	6.787677559	5.538260694	5.69930836	5.451008489	5.397983543	5.722252224	6.643625402	6.600626919
Up	ENSG00000230463	1.24644876657692	3.28e-03	HLA-DRB3	CHR_HSCHR6_MHC_APD_CTG1	protein_coding	8.46684768	8.508185682	9.857572867	10.82327409	10.84774093	9.449612341	9.394787201	11.43436431	10.10305338	9.554777568	11.37406167	10.37139224	9.719067093	12.06624993	12.19836444	11.24708173	11.23579311	11.1597634	11.03559923	10.48208111	11.88195956	11.85860481	10.77379394	10.76074209	11.09522603	11.06947975	10.41184247	11.27307551	11.27627645
Up	ENSG00000277443	1.24616771155769	6.12e-04	MARCKS	6q21	protein_coding	8.356089017	7.953763531	7.200559478	8.96980036	8.563995738	7.567831083	7.457309601	9.041229338	7.320686925	8.431592564	9.724080172	7.690762562	7.595005085	10.18827651	9.79856192	9.554973589	9.280415461	9.847343405	9.459493412	8.697584146	9.318918065	8.94336325	9.490803645	9.131208181	9.885619906	9.506229043	8.258583919	9.532333675	9.349843509
Up	ENSG00000042980	1.24584642061538	1.45e-03	ADAM28	8p21.2	protein_coding	4.171799783	4.495425767	4.608476589	4.772134141	4.664737591	4.348356208	4.306603945	5.315320333	4.593249626	4.918786301	6.248613367	3.79907152	4.525251954	6.056140879	6.854670435	5.545077216	5.742669928	6.062581085	6.63249091	4.507983902	6.307698939	6.612790599	4.980760218	4.763266411	6.580767224	6.586201303	5.03930942	6.422528866	6.029777241
Up	207277_AT	1.24366232663462	1.06e-03	NA	NANA	NA	5.632442541	6.031471692	5.540673482	6.072482059	5.888499764	5.264312127	5.251263987	5.579821126	5.866735183	6.069774226	6.374426474	5.547308542	5.37768602	7.434565056	7.590093164	6.889899368	6.833711463	8.205262257	8.381764338	5.648329524	6.247627247	6.583791793	6.374426474	6.196085338	7.221682938	7.361110019	5.566764873	7.663879306	7.388092958
Up	219358_S_AT	1.24223661700962	5.03e-05	NA	NANA	NA	6.457721509	6.199086279	5.77767018	5.811715319	5.613516143	5.512808198	5.843707485	6.419235132	6.41872066	6.251797472	7.092597942	5.210886059	5.543858889	7.065351577	7.043518122	7.417289043	7.605187487	7.58921776	7.743252213	6.144305571	6.92362669	6.835326936	6.815360269	7.268542224	7.23016327	7.341161795	7.277386204	7.850603722	7.914196087
Up	218995_S_AT	1.24112790736058	3.52e-03	NA	NANA	NA	6.733679837	6.703719736	7.068295875	7.717243518	7.655309258	6.402723448	6.798871696	6.722874139	7.738788113	6.418131788	7.380513375	8.190678032	7.420863825	8.446774692	8.361605241	9.739921831	9.651906369	7.618295791	7.548724718	7.767962767	8.375408391	8.216050861	9.08991467	9.048476654	7.559775323	7.604815624	6.763290014	9.191809446	9.275397375
Up	ENSG00000079215	1.24008497153846	8.35e-03	SLC1A3	5p13.2	protein_coding	6.733352948	6.832797519	7.144491486	6.111325592	6.539739401	5.192573742	6.087828654	6.633918946	6.529462563	7.228421672	7.0575428	7.256406848	6.576917516	7.492721592	7.731990852	8.277604327	8.50025279	6.978102391	7.081476962	5.838759833	8.916434607	8.781316989	7.878004705	7.848959265	6.74884905	6.782430844	8.042535989	9.28619379	9.409300558
Up	ENSG00000158270	1.23775627686057	4.01e-03	COLEC12	18p11.32	protein_coding	7.451657715	7.30552234	7.760824497	8.395186279	8.53500238	7.450221329	6.899286023	9.310127753	7.861712293	7.687815211	9.4622778	8.756958932	7.550757788	10.02641606	9.924724728	8.812196693	8.807015775	10.25088306	10.07133831	8.476138965	9.572729408	9.556407727	7.964860862	7.872924479	9.519815097	9.385785392	8.736322261	9.634231783	9.718279479
Up	223922_X_AT	1.23529238678365	5.69e-04	NA	NANA	NA	8.070241251	8.097491254	8.286969473	7.886296831	8.32202982	6.67256412	7.615147536	8.722729632	7.959054586	8.684404257	9.021842173	7.782449535	8.071005166	9.751497351	9.603894161	8.775766938	8.895025742	9.586448408	9.77855229	7.963878703	9.379959036	9.355974476	8.942243181	8.845317235	9.095174003	9.20609758	9.065672251	10.37053381	10.61599765
Up	227647_AT	1.23515101914904	5.11e-04	NA	NANA	NA	6.276515025	6.13473158	5.237992659	5.73203904	5.929309317	4.562209203	4.716880715	5.995805226	6.181660146	5.296618483	6.613064724	5.316777943	4.932135729	7.191976805	7.268005242	6.676868578	6.891049942	7.378648054	7.500541164	5.509807248	6.783174982	6.885077418	5.975332781	6.294259617	6.858651026	7.154409767	6.290969985	7.599716823	7.258683539
Up	203139_AT	1.23474995507211	4.84e-04	NA	NANA	NA	6.399126272	6.829024102	6.249426147	6.658497032	6.612027534	4.904398128	5.04829174	6.582199452	6.350412428	5.864958012	7.457817634	6.331287955	5.939044288	7.958903338	7.845973766	7.69750969	7.890381947	7.500420696	7.438998016	6.115941303	7.852029637	7.943469952	7.281378457	7.295062368	6.841200538	6.956304655	7.157842904	8.035393677	7.916278459
Up	ENSG00000135077	1.23468572720192	2.51e-04	HAVCR2	5q33.3	protein_coding	5.789695912	5.957868667	5.645908247	6.226576563	6.43116304	6.151385521	5.954424775	6.691205915	5.900687782	5.845640973	7.372442629	5.989171554	5.954007991	8.303004637	7.76245457	7.935541886	7.620021126	7.468292498	7.390723554	5.606747987	7.897111903	7.132683407	7.187970319	7.456850001	7.20594081	6.946478884	6.611657145	7.870870681	7.709612466
Up	ENSG00000135678	1.22776209943269	5.56e-02	CPM	12q15	protein_coding	6.351276105	6.654119479	5.707377358	5.43220274	5.624075013	4.352001118	4.54444783	6.051203664	6.831598214	6.017469641	6.518813372	6.136757868	4.838360871	7.357788156	7.701499203	7.220466106	6.9213964	6.610946818	6.439860061	5.421894103	9.06968317	8.829614597	6.369711601	6.802165028	4.96419687	5.512000009	5.521129855	8.478739371	8.804275502
Up	217258_X_AT	1.22726956100481	4.73e-02	NA	NANA	NA	5.241080899	5.494748273	4.95314889	5.363390836	4.857300217	5.39973748	5.465989488	4.948755906	4.440939197	5.340601695	7.390119207	5.396782291	5.150378172	5.509238076	5.305893441	5.617751642	5.95233985	8.58655752	8.531155682	5.950820004	5.96579723	5.941000286	5.614916096	5.296988943	8.672585947	8.615384577	5.624567936	6.577561024	7.342028631
Up	ENSG00000211659	1.22648478512019	4.14e-02	IGLV3-25	22q11.22	IG_V_gene	5.341487025	4.78705353	4.909792645	5.397232087	4.920901721	5.508158085	4.958783676	4.689027485	4.710434238	5.52502497	7.248742244	5.035516125	5.358740412	5.52502497	5.444935232	5.52502497	5.914316491	8.761542759	8.919446677	5.490949204	6.108760896	5.562637622	5.302925413	5.436841497	7.782974682	8.051129037	5.705186053	7.207043342	7.058426016
Up	ENSG00000107798	1.22619019899519	2.93e-04	LIPA	10q23.31	protein_coding	8.899751929	8.901159949	9.199234569	9.255599276	9.475163488	9.159101764	8.39691281	10.33586888	9.161522436	9.514259476	10.70119407	9.241078448	9.153798078	11.17592259	11.15918173	10.64033353	10.73087615	10.59088324	10.62765419	9.252723803	10.7017123	10.66543645	10.38733878	10.32103967	10.22956836	10.25703488	9.73778811	11.21503789	11.33530557
Up	ENSG00000184060	1.22371715451923	1.67e-05	ADAP2	17q11.2	protein_coding	7.244704089	7.056920551	6.472694673	6.565900233	6.423289467	6.698506561	7.247352453	7.268495335	7.089115262	6.550455712	7.617737927	5.891708491	6.564703074	7.872745976	7.914714322	7.971748027	8.412997053	8.114017894	8.536658624	7.634995153	7.499357563	7.629168066	7.746114532	7.91346885	8.035569846	8.103814645	8.150910678	8.58986588	8.612199767
Up	ENSG00000184557	1.220628759625	1.97e-02	SOCS3	17q25.3	protein_coding	5.165905335	5.071578904	6.198033226	7.799018577	7.862015347	5.207793668	5.793683471	5.717307046	7.118301518	5.385242395	8.345745058	7.600967257	5.426863693	8.171332711	7.896396372	8.60770383	8.644005024	8.057229499	7.498885481	7.379108204	7.857713388	7.547899403	7.196617547	7.391643429	7.565742665	7.469245381	6.317393159	7.003285115	6.701188786
Up	ENSG00000135914	1.21875729629327	4.55e-02	HTR2B	2q37.1	protein_coding	4.656085853	4.860575403	5.807334321	5.677884316	6.000975929	4.385817786	5.187967847	7.631921645	4.298844654	4.20405	7.0482309	7.451143781	5.254322948	7.130635294	7.41380573	6.940129508	7.117700665	7.775326866	7.953134285	6.431508757	8.027030137	8.019377722	5.260860259	5.877603046	6.738911446	6.726085888	6.611476415	5.036198628	5.628215643
Up	205988_AT	1.21761195022115	5.03e-05	NA	NANA	NA	6.211180602	6.548746546	6.424400387	6.270578212	6.382438309	5.860736899	6.292503281	6.882756764	6.235619535	6.187289402	7.462416963	6.180321307	6.025138313	8.039223632	7.924390561	7.839121366	7.505840623	7.61585184	7.822769608	6.091531431	8.291707006	7.856819953	7.587257535	7.352590783	7.335379304	7.31110548	7.0740224	8.017785109	7.926088751
Up	213095_X_AT	1.21621490519231	1.50e-04	NA	NANA	NA	7.149839871	7.826013028	7.23294137	7.94391447	7.783579406	7.136595134	7.879774476	8.299341973	7.626834958	8.113121929	8.751141994	7.320504918	7.265272306	9.524842433	9.417592994	8.675264209	8.743420367	9.254825529	9.312150819	7.514899827	8.618885162	8.547867821	8.590557224	8.466667549	9.02715377	8.978643098	8.942516462	9.748804486	9.577040066
Up	202643_S_AT	1.21560606178846	7.63e-03	NA	NANA	NA	6.127297103	6.107051189	5.880395817	8.36780479	8.432438288	6.633014861	6.082449974	6.735088162	7.199406313	7.84480552	7.956857791	6.696595719	6.206794936	8.489409004	8.586330492	9.693667844	9.710558082	7.663911042	7.507065218	7.521420452	7.782035952	7.632227386	8.146948705	7.963606031	7.89544857	7.766946677	7.373399865	8.332933199	8.485327501
Up	235751_S_AT	1.21365208986539	1.35e-02	NA	NANA	NA	4.226343867	4.634607834	4.137999291	4.820605132	4.610999573	5.093210733	4.123297879	4.868630313	3.966735018	4.816409564	5.983445894	4.517861874	4.271870311	6.773446416	7.381188883	5.466724768	5.289616315	4.762231832	4.84300632	4.500580657	7.409904557	7.359700589	4.78512856	4.767585593	5.271985628	5.301512969	5.864060727	7.011222415	6.565327711
Up	ENSG00000205403	1.21115359675962	8.34e-02	CFI	4q25	protein_coding	3.916674095	3.864033742	5.498506823	6.395562816	7.099437724	4.792467341	4.483338834	7.495321852	6.188068144	6.214254345	7.903752506	6.816136281	4.728972711	7.451614948	7.820193736	8.024949319	7.899818628	8.229180433	8.114085103	7.058461772	7.419884117	6.849301969	5.260860259	5.562201222	7.388635633	7.053960631	4.79470299	6.460955455	6.785377135
Up	213135_AT	1.21058725721635	1.73e-03	NA	NANA	NA	4.263962846	4.449031039	5.012689606	4.933027118	5.096959833	4.435281347	4.565007952	5.363548721	5.580470375	5.039807589	6.961527548	6.236590932	4.71707174	5.992497842	6.376339714	7.173804	7.129834539	6.473706287	6.478182182	6.397056711	6.72347217	6.644255579	5.901026043	6.078050517	5.697709591	5.842845579	4.855898091	6.959930073	6.681681531
Up	ENSG00000086300	1.20933280162981	2.14e-03	SNX10	7p15.2	protein_coding	4.938042157	5.117244019	5.142965145	4.638941725	4.615347445	4.475581995	4.512467191	5.232111071	4.812869237	5.202166919	6.377900063	4.493351014	4.24670786	6.721070805	6.809827676	6.663591558	6.650442963	6.100171054	5.626733943	4.504423229	5.9850114	6.576712525	5.617751642	5.609912318	5.312279097	4.930130067	6.411960612	7.28971207	7.069681056
Up	ENSG00000165168	1.20439846289904	4.77e-03	CYBB	Xp21.1	protein_coding	6.350501997	5.921623924	5.603661614	6.143999463	6.016744484	5.576376461	5.210365574	6.231027355	5.571928162	6.790703019	7.379381311	5.798414035	5.845316615	7.68903635	7.150542137	7.69762236	7.341183093	8.085131405	7.032543693	5.221194957	6.851377284	6.164794912	7.197472626	7.072511267	7.491684921	7.119472593	6.349799464	8.722355974	8.625245003
Up	ENSG00000146070	1.20407720556731	6.14e-04	PLA2G7	6p12.3	protein_coding	3.938497228	3.750868174	3.574634286	4.042574893	4.183496963	3.841856278	3.541880633	4.18274662	3.315420245	4.649608567	4.494168702	3.852103844	4.124565669	5.975506688	6.410177578	5.460111808	5.136662396	4.842624033	4.546726454	4.034811702	4.937779852	4.826447048	5.222099672	5.216271455	4.100352193	4.302855025	5.274757165	6.286514235	6.066826726
Up	ENSG00000047457	1.20342478253365	1.33e-03	CP	3q25.1	protein_coding	9.388785005	8.679449723	7.970352377	8.897544654	8.868562073	9.621725022	8.838495068	6.427810619	8.238589032	9.805372658	8.98442939	9.248650247	7.942919409	9.318140093	9.677672495	9.905378784	9.972153726	9.827267592	9.712097673	9.719892976	10.4293034	10.30538854	9.763851052	9.400319396	10.28987249	10.50113473	9.309842436	10.0596012	10.03233874
Up	ENSG00000261371	1.2028606940625	4.66e-03	PECAM1	17q23.3	protein_coding	5.976678606	5.687972275	5.344189539	5.845431492	5.480286229	5.093590921	5.180530291	5.886509778	5.671007127	5.051964707	7.049021061	6.142387654	5.484201141	6.512891582	6.75770229	8.364414527	8.647638456	7.086475033	6.884499971	5.887005842	6.889187787	6.507066086	7.254119179	7.331593346	6.406634475	6.558670621	4.786884658	7.378071124	6.9390956
Up	ENSG00000019169	1.2011994407548	8.39e-04	MARCO	2q14.2	protein_coding	6.717342781	6.596161617	6.472029978	6.142163367	6.200295695	6.462273644	5.610841234	6.345634767	6.574366101	7.02051471	7.561091425	7.253606043	6.768513747	7.566682025	7.520578788	8.191003592	8.232932135	8.371929027	8.363259939	6.169181907	9.043832126	8.039604032	7.102304984	7.486826641	7.120997183	7.363735244	7.397173981	8.468804865	8.287833948
Up	205270_S_AT	1.20091101327885	3.69e-05	NA	NANA	NA	6.477563121	6.222769883	5.733846466	6.19842727	5.942188761	5.522793883	5.169008931	5.777410084	5.712169615	5.981927039	6.559194419	5.599014462	5.767116804	7.490706033	7.608140201	7.384822401	7.483111547	6.555533892	6.631969237	6.333542779	7.521527976	7.291759026	7.039891836	6.735769772	6.512026894	6.876274201	6.669007728	7.903315983	7.532168384
Up	ENSG00000166825	1.2007388629375	1.88e-02	ANPEP	15q26.1	protein_coding	6.771246829	6.715213462	4.850055711	6.070621387	6.154571214	5.163846566	5.46873353	5.605181531	6.919832342	4.799490192	7.663237021	5.605730981	5.2889452	8.441625819	8.685872071	7.255948903	7.493587951	7.295936188	7.365150319	5.838759833	7.744323655	7.410807896	5.695725527	5.506359295	6.802833237	6.792110583	6.246167257	7.823737344	7.676514041
Up	220330_S_AT	1.19803794294231	7.69e-02	NA	NANA	NA	4.505155692	5.409225652	5.403902746	6.383316269	6.71582286	3.176569339	3.579082088	5.243132631	4.192481504	5.849647185	6.802013074	4.035682727	4.192959298	7.99030783	8.286301558	6.105071349	5.861156313	6.873110589	6.400834569	3.432445083	6.554252044	6.583668349	5.011424768	5.622766198	5.834776287	5.527477354	6.288612135	6.54584219	6.852395628
Up	200838_AT	1.197157616	1.78e-04	NA	NANA	NA	10.37789299	10.07593169	10.35568874	10.16947467	9.805233344	10.40583842	10.6637888	10.18115387	9.612202689	10.19761144	10.98648255	10.04303797	10.6646089	11.91004932	11.68479904	12.11133541	11.89371784	11.43164157	11.08839224	9.764523932	12.15930022	11.8701098	11.70636737	11.73773315	10.78044758	10.67969853	11.24935955	11.78569436	11.65697788
Up	205128_X_AT	1.19458541392788	2.87e-04	NA	NANA	NA	6.704089949	6.96509927	5.882980852	5.890033386	6.31021514	5.637018793	5.584268009	7.302496321	5.821015075	4.751612929	7.095125717	6.120947411	5.817953167	7.876986061	7.827965698	7.4947818	7.779706346	7.302051007	7.294212664	6.463604168	7.599548844	7.607344956	7.296494429	7.088783884	6.835413548	6.983818582	7.594611682	7.181427618	7.20397659
Up	ENSG00000204161	1.19429816310096	5.60e-04	TMEM273	10q11.23	protein_coding	6.869993699	7.204660831	6.890359037	6.764858758	7.091253067	5.718764528	6.089244788	7.635717019	7.261095939	5.633001905	8.344208296	7.03786359	6.689214124	8.112108473	8.077042002	8.644017096	8.718241269	8.696934522	8.7565517	8.004397874	7.819446328	7.896160072	7.638483472	7.414222418	8.050563307	7.894980631	7.341768043	7.997172101	7.868509709
Up	208998_AT	1.19214614873077	7.04e-04	NA	NANA	NA	8.057767496	8.091761838	7.072247915	7.591121903	7.537224015	7.017864791	7.424526751	8.10315379	7.373464283	7.284917922	8.535148319	6.928034965	7.256456329	9.809131305	9.565155346	8.846286209	8.896650414	8.698901599	8.654446398	6.942437689	8.564519986	8.36062011	8.965522068	8.961194409	8.680422219	8.735603767	7.780593247	9.563973153	9.001114697
Up	217235_X_AT	1.18932069241346	1.26e-02	NA	NANA	NA	6.447094932	6.53935264	6.381077478	6.342388177	6.668928003	6.289115473	6.790676931	6.301828393	6.305573006	6.89844006	8.688245768	6.306690834	6.18981489	6.665835019	6.952373719	7.394171817	7.217396533	9.200069421	8.878619606	6.976436852	7.626718994	7.782922701	6.987749249	7.351163701	9.101307446	9.362003198	6.469726338	8.401210442	8.691243378
Up	ENSG00000171522	1.18750648019231	1.49e-02	PTGER4	5p13.1	protein_coding	5.423664478	5.728027321	7.313271326	6.800391209	7.311684488	4.727923673	4.252813789	7.95946667	6.321164139	6.353020672	8.419422729	6.144172773	6.093915416	7.556669351	8.066786953	8.391924022	8.050595743	7.934313045	7.880848579	6.658950797	7.351604895	7.545932611	6.940639331	7.302306168	7.497514696	7.192843837	7.247750856	7.696529373	7.652817959
Up	ENSG00000155792	1.18328186517308	4.37e-03	DEPTOR	8q24.12	protein_coding	5.81446853	5.604500601	6.097961567	5.357748143	5.981866494	5.151028264	5.453675748	7.459197314	6.330349304	6.476501936	7.952786688	6.649883693	5.32302549	6.944450055	7.336134612	7.86074182	7.828320914	7.862879534	8.121984605	6.437970485	7.559388019	7.519408389	6.101041241	6.083737644	7.528849605	7.358708248	6.975392424	7.533757849	7.914198272
Up	227253_AT	1.18135916953846	3.56e-03	NA	NANA	NA	7.946023	8.319353081	7.551637761	7.618416062	7.727742917	7.889877464	7.646873012	5.364310334	7.858830635	8.83684664	7.666003543	7.971318175	6.002959142	8.056936011	8.113309529	8.668234451	8.620768383	9.002432547	8.714405348	8.045695614	9.795668573	9.606241412	8.617525048	8.479128801	9.223612578	9.087873134	8.334758511	8.755282793	8.887802307
Up	ENSG00000150594	1.18052616984134	6.09e-03	ADRA2A	10q25.2	protein_coding	5.430013978	5.463503842	6.006704905	4.49086356	4.861630087	5.07800491	4.911485574	5.744533938	5.725329197	4.398762595	6.649519443	5.924505463	5.435375858	6.450521699	6.768057385	7.875465536	7.747524461	7.272416566	7.598260517	5.77511182	6.396466379	6.68200232	6.056494883	6.307736693	7.062895619	7.004251293	4.732255755	5.687192934	5.773590519
Up	ENSG00000145416	1.17654582475961	2.78e-04	MARCHF1 ENSG00000145416	4q32.3	protein_coding	3.32889593	3.765913112	4.228370536	3.284575048	3.623215428	3.352638709	3.591068591	4.362154072	3.835321347	3.642238342	4.448050541	3.237145851	3.24714943	4.58649052	5.45881282	5.546086346	4.874688574	5.565898555	5.094318984	3.468479441	4.923362343	5.218930897	4.461032305	4.357136274	4.692075131	4.260382689	4.167606494	5.482352037	5.678448324
Up	ENSG00000145703	1.17571660785096	1.07e-02	IQGAP2	5q13.3	protein_coding	6.004734654	6.282440447	5.59835329	5.920949105	6.305048341	5.295688027	4.661316622	6.368859308	5.64449165	5.799729621	7.842061616	5.959178613	5.101928953	7.625864309	8.246965663	6.48734406	6.63913699	7.682890578	7.287113191	5.576348447	7.558463823	7.59362365	6.090217786	6.140937852	6.714882131	6.382833591	6.644649656	8.264581687	8.379957231
Up	ENSG00000165140	1.17443752005288	7.89e-04	FBP1	9q22.32	protein_coding	5.688956304	5.337618484	5.327014516	5.739579339	5.420862996	5.734310127	5.592184395	6.031471692	5.551619596	5.827069945	6.570238167	5.502069098	5.487531499	7.082797283	7.584357924	7.628666875	7.169536634	5.969829477	5.890033386	5.771897104	7.046090711	7.109144432	6.444019407	6.713302496	5.989936357	6.35243819	6.725882896	8.265742573	7.891049078
Up	ENSG00000171848	1.17433283285096	1.44e-03	RRM2	2p25.1	protein_coding	3.807466856	4.38435956	3.899014718	4.296376573	4.214634965	4.27495492	4.695226417	4.398633426	5.529732194	3.848377218	3.807971678	3.892720306	3.849438173	5.372817381	5.724836618	6.437671757	6.501046821	5.991114718	5.750698684	3.894278215	4.593045785	4.64620184	6.139549098	6.154430747	4.92423624	5.217960916	4.718330885	4.984866295	5.306124869
Up	211656_X_AT	1.17422717352404	2.56e-04	NA	NANA	NA	6.348104871	6.653601989	6.908712501	7.672277934	7.529455984	6.577276564	6.38441386	7.916947165	6.759094424	7.176315163	8.271874699	7.247102855	6.813623555	8.659050719	8.775581475	8.048506899	8.118086243	8.438884793	8.356089017	7.607982488	7.936161767	8.110098497	7.915744767	7.915744767	8.436312426	8.441723874	7.42726511	8.928253905	9.221442262
Up	ENSG00000182578	1.17245573247596	1.49e-03	CSF1R	5q32	protein_coding	6.821754476	7.170370894	6.89119508	6.917313661	7.050641657	6.399588356	6.863089789	7.078740916	6.608400125	7.267082708	7.963868478	6.511846401	6.41300092	8.835557952	8.694369747	8.108703496	8.061601575	8.259016731	8.246206422	5.799872748	8.468044471	8.228895288	7.581166059	7.620144784	7.701571855	7.784443745	7.894110565	9.151500934	9.040261915
Up	226219_AT	1.17168339727404	1.52e-04	NA	NANA	NA	5.017379941	4.864994911	4.979470369	5.111092536	4.869419488	4.423939425	4.699227389	5.129362851	5.242927398	4.947204759	6.110065286	4.892290417	4.606093266	6.323739403	6.816530609	6.362949793	6.308934559	6.09219171	6.219915502	4.466216981	6.797874277	6.530356486	5.703592379	5.932482053	5.733782398	5.995338462	5.92766052	6.819980101	6.58427286
Up	ENSG00000162687	1.17083459349519	4.85e-02	KCNT2	1q31.3	protein_coding	7.833225955	8.127896009	6.282612612	6.417540621	6.87001523	6.613756723	5.562608159	7.623901178	6.460604409	9.315521116	8.361538618	8.610937046	4.807802056	7.18308431	7.640037901	8.436849638	8.228039068	8.589247817	8.714504972	7.836004202	9.060023557	9.045881562	7.418199881	7.596090466	7.900747225	7.889043728	8.179360472	9.615272793	9.724608651
Up	ENSG00000158714	1.17072992673077	7.11e-05	SLAMF8	1q23.2	protein_coding	5.269166187	5.383068556	4.934063144	4.755673133	5.124386589	5.368776065	4.810864987	5.053526201	4.96893108	5.241220672	5.398346771	5.291370161	5.082033042	6.652228228	7.213393119	6.819182554	6.894980844	5.598185891	5.545267893	5.311824943	6.805328121	6.815529455	6.174071692	6.111089979	5.566598565	5.686745924	6.200523694	6.792145083	6.614030951
Up	ENSG00000051523	1.17000376362981	1.50e-04	CYBA	16q24.2	protein_coding	7.813340916	7.711652699	7.955270791	8.551095508	8.219626785	7.849934036	7.236618977	8.929905393	7.653128234	8.085576244	8.786361676	7.043949465	8.340386509	9.592930401	9.50479072	9.223692621	8.773446951	9.700602531	9.425767254	7.804557343	9.181050863	8.89220422	9.072868617	9.101365808	9.327151266	9.382428026	8.837775372	9.696421939	9.420664419
Up	204567_S_AT	1.16542603211058	2.38e-02	NA	NANA	NA	4.286727642	4.884728368	5.452897361	6.348649816	6.476498229	4.265569378	5.372687705	6.064675704	6.827281315	4.926562472	7.410627483	6.223746046	4.725663292	7.700184474	7.950274971	7.435647832	7.146874147	6.842393688	6.681805381	5.07743118	7.925593974	7.82783575	6.145542775	6.572829706	6.367345665	5.796910306	5.926456479	6.604759696	6.818856411
Up	ENSG00000134516	1.16525063135096	6.68e-04	DOCK2	5q35.1	protein_coding	5.219371289	4.972206632	4.777230172	4.619044644	4.716296098	5.500835255	4.920968105	5.212815992	4.567908145	5.421559077	6.338014518	5.086166059	5.231344822	6.540315474	6.762868206	6.189852452	6.270921784	6.261624564	6.377780974	4.435486911	7.024817061	6.38941813	5.819551867	5.74632497	5.988768838	6.327352813	6.005256534	7.221743841	7.231169754
Up	ENSG00000165029	1.16292460670192	2.59e-04	ABCA1	9q31.1	protein_coding	7.551245683	7.829377923	7.982778969	6.85199973	7.415682699	6.65809501	6.835412135	7.978152017	7.594653498	6.927337997	8.492517753	8.636690375	7.234574292	9.168148412	9.123277977	8.558358038	8.446712694	8.310908491	8.310908491	8.422614211	9.435020575	9.499376171	8.448553563	8.331707941	8.310908491	8.240957155	8.55608576	8.85743562	9.18707314
Up	235306_AT	1.16255796433654	1.94e-02	NA	NANA	NA	6.688138035	6.900479202	7.183521811	6.628189734	6.861924742	4.82148027	5.121207757	6.592661827	5.832728367	6.453280124	7.784276549	8.205729854	6.768513747	7.235013165	7.366427055	8.783763688	8.71111836	8.044657967	7.736469359	7.417459851	8.766632098	8.628852123	7.493580259	7.607353862	7.674951592	7.334557372	5.363879591	8.016918601	8.071147279
Up	201669_S_AT	1.1600745385625	8.82e-03	NA	NANA	NA	7.807204852	8.397923839	8.479125636	8.907053376	9.203427543	6.572281331	6.906115484	9.869765318	8.376051441	8.991664242	10.1086147	8.262107395	7.428148698	10.05962124	10.17763364	9.832885119	9.417245034	10.37551907	10.16044379	8.606351184	9.277541974	9.294120547	9.456766285	9.364575581	9.878447263	9.22886988	8.852975785	9.525076328	9.587869257
Up	226677_AT	1.15812029528846	2.30e-02	NA	NANA	NA	5.363861594	5.24518557	5.653664517	5.915940052	5.883184482	3.957121994	3.826641471	7.220791882	6.626216798	4.229350775	7.513478048	5.983609554	5.367670324	6.108035942	6.805540175	7.935057727	7.844658942	7.695787893	7.348684505	6.261807389	6.491635392	6.355501307	6.252966504	6.304912308	6.655110909	6.575130661	5.738051036	6.826541693	6.914154109
Up	ENSG00000228080	1.15796116081731	9.27e-04	HLA-DRB1	CHR_HSCHR6_MHC_SSTO_CTG1	protein_coding	9.387669519	9.33051723	10.39670894	11.11864399	11.06630517	9.810748376	9.790574175	11.59300161	10.32781188	10.04497603	11.71896205	10.50946164	10.53132648	12.37393495	12.28179549	11.67770058	11.94764954	11.37541056	11.23215866	10.87212719	12.05057022	11.78744337	11.29647978	11.33551199	11.29133035	11.4516443	11.01218418	11.7769663	11.68964907
Up	ENSG00000179144	1.15701603932692	5.54e-03	GIMAP7	7q36.1	protein_coding	5.746770513	6.513457996	7.065548555	6.627103598	7.019040863	4.801746052	4.841230749	7.320245787	6.227930438	6.0361629	7.477937294	6.912523684	6.047477061	7.019630731	7.365840594	8.289835435	7.899911125	8.491974075	8.035227055	7.355618049	7.668444431	7.477224352	7.235061825	7.303816024	7.867543768	7.266390504	5.683387442	7.698703459	7.560940671
Up	ENSG00000162777	1.15465236992788	5.64e-06	DENND2D	1p13.2	protein_coding	4.868023613	5.164534041	4.826587432	4.801099214	4.884531063	5.171030592	4.967599739	5.147958659	5.248038153	4.747421441	6.029000127	5.371368126	4.672019612	5.893270638	5.899228255	6.440607352	6.752737822	6.614778941	6.630833989	5.485640511	6.177783042	6.426603601	5.928408232	5.953172114	6.229623636	6.036741261	6.124895034	6.71280625	6.274029471
Up	211643_X_AT	1.15452667666346	9.63e-02	NA	NANA	NA	6.01977645	5.756059304	5.798735617	5.51699234	5.519363082	6.269744743	6.257842491	5.58508822	5.692845455	6.266141823	8.739658267	5.805965082	5.829194262	6.17556644	5.98623187	6.768092845	6.243775945	9.709820057	8.62809302	6.417332965	6.514353546	6.291588949	6.173497139	6.098921655	9.340911087	9.148709639	5.869256945	7.912250664	8.495448228
Up	ENSG00000088827	1.15447356741346	7.67e-04	SIGLEC1	20p13	protein_coding	6.183404318	6.332745151	4.877338276	5.792590572	6.068270673	5.249637219	5.470344269	5.262538326	6.334618885	5.341641549	6.332745151	5.402755137	4.705614482	6.600461137	6.850078159	7.123154528	7.147373176	7.913555085	7.867449363	5.620472762	6.331341975	6.296037618	6.346160986	6.674040082	6.827521098	6.647194334	6.094146287	7.336263833	7.078473127
Up	1552316_A_AT	1.15293576546634	5.88e-04	NA	NANA	NA	5.802696199	5.753859764	6.308429033	5.698917179	5.957290135	4.562204877	4.945177184	6.425926611	5.703857644	4.824740257	6.957865557	6.523932039	5.959521133	6.402894387	6.839952203	7.662334593	7.596353577	7.428612431	7.434003453	7.01794339	7.199498089	7.085672874	6.482255502	6.555173746	7.118283646	6.989924469	6.011567917	6.694792476	6.75776194
Up	208451_S_AT	1.14988859299038	1.68e-02	NA	NANA	NA	7.217533593	7.535501517	6.781817326	8.636210749	8.47115568	9.142090127	9.41182631	8.090322278	7.94949127	8.820209746	9.296980815	9.893712161	7.375016476	9.793032391	9.620278142	10.21094859	10.24291272	9.800273405	9.816063996	9.543323279	10.41555072	10.27415418	9.024788751	8.899435302	9.724506162	9.860140681	7.560970033	8.801291475	8.499000643
Up	238780_S_AT	1.14962868386058	1.22e-04	NA	NANA	NA	3.661142474	4.071253168	4.434946787	4.266967421	4.134054324	3.756458589	3.872688457	4.989216282	4.152385315	4.27020778	5.001974477	4.125194269	4.360326822	5.134357471	5.191201338	5.458707768	6.031432002	6.205347089	6.14320661	4.539705757	5.525948919	5.697015935	5.383084084	5.181912923	5.228034901	5.118326235	4.143182648	5.768306087	5.455755224
Up	202626_S_AT	1.14745245824038	6.68e-04	NA	NANA	NA	8.519361675	8.246434043	7.135451977	6.906184551	6.917794598	6.156782254	6.36982002	7.085988619	6.943068295	7.452335154	8.184915796	6.502944148	7.117107177	8.529609711	8.626429372	8.314140451	8.688007738	8.038148662	8.426182904	7.012890796	8.412903946	8.239566771	8.08601336	8.378024539	8.270864371	8.4985663	8.288015131	8.84156475	8.8322346
Up	ENSG00000138722	1.14743886905288	5.00e-02	MMRN1	4q22.1	protein_coding	4.128944608	4.403349807	6.37364619	5.607392809	6.302577374	4.249364844	5.165800276	5.682591737	6.87041653	4.725165796	6.023674868	6.089451236	4.802372922	6.932699179	7.466460474	9.013234486	7.655058719	6.931964597	6.350985481	5.369315898	6.808466032	7.125223182	6.706666119	6.755834697	6.396627302	5.678528302	4.118716612	5.498279222	6.227575753
Up	206391_AT	1.14346969150481	6.42e-02	NA	NANA	NA	7.581550008	7.011259911	7.746260165	6.28210162	6.439892261	5.330097025	5.894093668	7.141401152	7.006225997	6.691244736	8.200369719	9.897439198	7.594364835	7.734459637	7.450506204	7.221254025	7.38375397	9.873562344	9.447270481	9.079539782	9.491046361	9.073780666	6.640717009	6.932292198	8.794375966	8.837281766	8.088624798	8.082158227	8.400338147
Up	ENSG00000108700	1.14189584602884	1.81e-02	CCL8	17q12	protein_coding	5.18194318	5.420164378	5.960756357	6.823919776	7.059981348	5.377062151	5.301277853	6.480442228	5.182327363	5.423595121	7.773963771	5.325434405	5.685886811	6.619178501	6.958615201	8.584744653	8.296300633	6.666832636	6.441041348	5.877325961	6.114089542	6.163021547	8.202632616	8.345067089	6.461938224	6.59910615	7.088507906	7.278484627	7.338683508
Up	ENSG00000236693	1.13991726601923	3.76e-03	HLA-DPB1	CHR_HSCHR6_MHC_APD_CTG1	protein_coding	8.97327799	9.239074974	9.419146744	10.14860566	10.15596778	8.20695086	8.242414002	10.86071034	8.651072804	8.840520474	10.30336517	9.491781832	9.806859891	11.62918743	11.56965043	10.67944808	10.62683702	10.15111671	10.09961216	9.787190805	11.29314957	11.04058888	10.3433906	10.26183389	10.30741051	10.26645074	9.666367381	10.59115473	10.4972855
Up	ENSG00000261269	1.1369582111875	5.78e-03		5q13.2	lncRNA	4.652862188	4.768227671	5.358102696	5.1045567	4.751303589	3.893270148	4.238975609	5.605243759	5.649227749	4.823903909	6.335048544	6.779170548	4.927870729	5.842648966	6.386992065	7.648584134	7.425348069	6.848072021	6.223121145	6.102188694	6.825358233	6.664347639	5.72845681	5.868594666	6.038545688	5.612348429	5.0200911	6.249573166	6.030462202
Up	ENSG00000071073	1.13650989344711	1.50e-04	MGAT4A	2q11.2	protein_coding	5.904060414	6.124829941	6.056494883	6.209779317	6.525310198	5.334656198	5.026820878	6.159228977	6.325174649	6.370496496	7.117749261	6.604835389	6.17061947	7.110072272	7.298584079	7.878482335	7.507743763	7.702314828	7.334067989	6.324344085	7.644333278	6.904864043	7.275950651	7.398409589	7.042402146	7.16430446	6.383631712	7.816880389	7.773226302
Up	ENSG00000249141	1.13567697369231	1.23e-03		6q27	protein_coding	7.621579674	7.349360929	7.335772771	8.000938212	8.007148669	7.553926123	7.519370383	8.309816864	6.849515494	7.763497602	8.857157011	7.500281537	7.139867337	9.704512104	9.710902063	8.876867989	8.865706875	8.711413906	8.724332774	7.416092143	9.466215721	9.253765631	8.049403269	7.93272801	8.763652054	8.91943029	7.957156269	9.340436763	9.319117387
Up	203507_AT	1.13556897661058	1.90e-05	NA	NANA	NA	4.895772123	4.617113335	4.706757433	4.883977338	4.709926622	4.37232822	4.427295002	4.867529144	5.076662897	4.815729041	5.362924071	4.530654811	4.906354995	6.481533337	6.359780477	6.091246763	5.928311544	6.359090281	6.2383824	4.787254799	5.849834743	5.600687856	5.748636061	5.699104338	5.633786202	5.541326457	5.568106183	6.640070043	6.162598335
Up	213537_AT	1.13449776657692	6.16e-02	NA	NANA	NA	3.900473061	4.155654507	5.79420968	5.940727867	6.143347644	4.081470666	4.643485259	6.721613544	4.708115957	5.480020617	7.465631745	4.358621976	5.459997503	7.452189654	7.766142256	5.824723699	5.798423678	7.416056403	7.399734035	5.205261731	6.285634641	6.253723974	4.361257394	5.072175874	7.410262117	7.071146736	6.018311744	6.782528154	6.777001438
Up	225897_AT	1.13368635870192	1.73e-02	NA	NANA	NA	6.238052587	6.818357708	7.29790505	7.968306159	8.428137844	5.912673259	6.343503479	8.956175477	7.141548459	8.099366041	9.570438402	7.16304155	6.451590398	8.90286213	9.131520437	8.853504975	9.113437849	9.169807001	9.012900749	7.818880667	8.251926349	7.826005081	7.97179866	8.120496282	8.759867177	8.7593674	7.565541755	8.631780916	8.882018358
Up	ENSG00000168329	1.13264567236538	7.91e-03	CX3CR1	3p22.2	protein_coding	4.706404176	4.314112671	4.784614379	4.963470783	5.319670449	4.099966661	3.994138119	6.759376685	4.17438716	4.68511957	5.303601554	4.407815268	4.637172903	5.646897401	6.022094046	6.456825348	6.579421903	5.994630594	6.33736049	4.884216859	4.430266025	4.521106166	6.344282719	6.126349721	6.800928364	6.837280635	5.037327099	6.356142078	6.239324852
Up	ENSG00000228315	1.13101107663942	2.59e-04	GUSBP11	22q11.23	lncRNA	8.410469645	7.955590823	7.694992496	7.626859061	7.283780274	8.111138484	7.173810319	7.135004685	6.692881176	8.640961627	8.583942596	7.381333147	7.563470929	8.321714777	8.104830029	8.80044708	8.962841487	9.237670131	9.131741076	9.045922888	8.866069144	8.410469645	8.456082335	8.546071487	9.291233778	9.535343517	8.268459319	9.445202007	9.061906541
Up	217227_X_AT	1.12784132519711	4.98e-02	NA	NANA	NA	6.188702109	6.078452913	5.784324391	5.331686951	5.486103722	6.617926196	5.924603362	5.404099154	5.858355878	6.443868722	8.180833971	5.767319889	5.774499323	6.207266079	5.922688466	6.559077129	6.685070634	8.880115559	8.541461075	6.582539645	6.57461374	6.576399619	6.314540346	6.221663019	8.972035283	8.907567637	5.872741941	8.177430187	8.08505279
Up	ENSG00000118503	1.12780089011538	4.24e-03	TNFAIP3	6q23.3	protein_coding	7.469308997	7.560462713	7.63809768	9.477532695	9.490499511	8.152715828	8.422258469	7.833718575	8.779746734	9.049246207	9.35785109	8.233722441	7.950583438	9.745489859	9.731337578	10.80806121	11.07333296	8.709562853	8.880226418	8.962557766	9.159354669	9.144637884	9.535077968	9.606836919	9.274471189	9.394138987	8.865749728	9.8895031	9.930006696
Up	ENSG00000062716	1.12715005892789	1.95e-03	VMP1	17q23.1	protein_coding	7.700459795	7.611272149	8.676117241	9.55738673	9.562394879	8.715286406	8.122907487	7.797313615	9.126176338	8.991936847	9.858400712	9.875593437	8.485549834	10.14151665	9.89159082	10.73015308	10.57531643	10.27715979	10.1011814	9.308233007	9.593121711	9.163852582	10.16372848	9.919394191	9.669290434	9.593121711	9.130164273	10.1198788	10.06383047
Up	ENSG00000140968	1.12706498076923	4.21e-04	IRF8	16q24.1	protein_coding	5.53734624	5.753051158	6.022971449	5.537921173	6.190090077	6.23692733	6.7282315	6.714459037	6.040376035	5.957587201	6.945354982	5.625705814	6.20701538	6.999236637	7.476997277	7.395423159	7.135375652	7.70735168	7.440746565	5.492302245	7.467828296	7.538773392	6.906944826	7.20044473	7.356611072	7.437369926	6.414263963	7.921898643	7.983979169
Up	ENSG00000082397	1.12671091522596	3.93e-03	EPB41L3	18p11.31	protein_coding	5.439688764	5.523985125	5.905997979	6.820915126	6.691012188	4.852130101	5.544871311	6.758475717	6.111640846	5.580025209	7.82147574	6.645421719	5.708587499	7.964237925	7.725573674	7.547038915	7.699217461	7.67483649	7.324377898	6.491653717	7.824736434	7.323318196	6.736187728	6.356142078	6.935508492	6.701478048	6.105813809	7.549862715	7.795670847
Up	ENSG00000169508	1.12522343335577	4.54e-02	GPR183	13q32.3	protein_coding	5.296817914	5.411122034	5.915413484	6.815889101	7.144996009	4.254369819	5.422092166	5.749774283	5.529527092	7.195976151	7.312936509	6.021876744	5.090811222	8.722824049	8.797436455	7.201154783	6.898817996	6.960710153	6.73464065	5.178215683	7.369026669	7.310294538	5.615119892	5.799461575	7.140632333	7.255656075	6.221463526	7.672543241	8.093703504
Up	ENSG00000159399	1.12515044454808	1.25e-02	HK2	2p12	protein_coding	6.041344962	6.205314079	5.57670071	6.412179579	6.342884195	6.391307425	5.860965844	7.210096927	6.450767225	7.61960061	6.793853272	7.621784801	5.749143669	7.827884574	7.778541274	7.883010884	7.788574829	6.784033735	6.549232846	5.281083428	8.660144992	8.126891244	7.031157815	7.245048936	7.603548259	7.57616864	8.128874768	8.844438675	8.618010119
Up	1552701_A_AT	1.12324036121634	9.76e-03	NA	NANA	NA	5.364926984	5.221512264	5.223061023	6.614348806	6.670007814	4.044684944	5.539734487	6.969502358	5.822711215	6.190557652	7.630858221	5.211204282	4.910661979	7.433330401	8.08108339	7.322071268	7.081714597	6.77586374	7.089056174	5.729208722	6.90809988	7.353568878	6.177400964	6.208544071	6.668351614	6.818259636	6.858529019	7.032623519	7.251090096
Up	ENSG00000158258	1.11952965502885	1.63e-02	CLSTN2	3q23	protein_coding	6.042107372	5.946421689	5.821420702	6.022971449	6.344943582	4.763174965	5.037202548	6.152431071	7.156581491	5.866006659	7.352267012	7.57880144	4.912882832	5.836435151	6.074408626	8.700524592	8.612347954	7.474246665	7.471023681	7.068027802	7.462798061	7.458518207	6.917199326	6.769426052	6.752077922	6.888564388	6.442846377	7.557540666	7.653827856
Up	200839_S_AT	1.11829467884615	4.79e-05	NA	NANA	NA	10.5315286	10.62554008	10.73328967	10.38071545	10.43862081	10.59578236	10.36372212	10.57831539	10.30164808	10.70830719	11.37358037	10.36450025	10.78574323	12.14400237	12.11790719	12.29106472	11.89773118	11.64428854	11.52097725	10.33305553	12.1570615	12.01228087	11.89494918	11.89797995	11.15560694	10.9979172	11.48795811	11.98285723	11.93405384
Up	219032_X_AT	1.11789348450961	1.48e-02	NA	NANA	NA	5.96143431	5.862680642	6.364849899	6.57147661	6.703426077	4.757938554	5.289616315	6.793068992	5.347223102	6.970926775	7.759141078	6.358189611	6.098210676	8.543379695	8.704464877	7.54429963	7.32792162	7.083683178	6.937118973	5.378881836	8.010869731	7.666598323	6.558272426	6.748775076	6.858781939	6.701968311	7.444382855	7.892602778	7.97744237
Up	ENSG00000102879	1.11759114412981	2.63e-04	CORO1A	16p11.2	protein_coding	6.118655605	5.900043251	5.922967642	5.237539234	5.172446194	6.437058962	5.771346589	5.551839088	5.540381742	5.225302355	6.715047384	4.522050659	6.186019836	6.973033266	6.91080917	6.902996891	7.233299159	6.965858037	7.050490052	5.643684315	6.89299114	6.376706702	6.636674516	6.646607573	7.292061203	7.595280192	6.461173336	7.019748167	6.727058176
Up	ENSG00000113532	1.11705984433654	1.30e-02	ST8SIA4	5q21.1	protein_coding	3.75093106	3.613546737	3.466088171	3.803249381	4.159548251	3.14098275	3.450167345	4.479926394	3.581590242	4.518135532	6.252256802	3.322948192	3.418562852	5.554810736	6.495156635	5.788337103	5.558385273	5.384553074	5.200378091	3.682065906	5.609318408	5.279475111	3.798740148	4.075517678	4.713282038	4.397855784	4.39864164	5.200611022	5.453285735
Up	ENSG00000110777	1.11675575121635	4.10e-02	POU2AF1	11q23.1	protein_coding	3.761618997	4.015485011	3.635895518	3.729736223	3.411302123	3.708847123	4.012550039	3.572928946	3.633800852	3.69580203	5.089772536	3.488253056	3.582155858	3.745066738	3.659817856	4.327581547	4.545550808	6.29002187	6.449923526	3.806776452	4.223902426	4.049942191	4.051284786	4.01802558	6.847115675	7.300489339	4.21334781	5.391967326	5.671152935
Up	211990_AT	1.11240934497115	3.82e-03	NA	NANA	NA	9.823179937	9.776532319	10.98364977	11.5935097	11.50952666	9.706782802	9.917074403	11.84865419	10.12690921	10.84261214	12.17134001	10.483927	10.92403331	12.66200979	12.63357272	11.51590612	11.45232629	11.97940446	12.10038294	11.25515707	12.06134409	12.14630829	10.99181405	11.12704998	12.10320758	11.87312021	11.42744501	12.21600599	12.2014721
Up	ENSG00000142347	1.11162209787981	7.63e-05	MYO1F	19p13.2	protein_coding	6.301870095	6.705357462	5.833832563	5.899953343	6.032459333	5.772825717	5.605416719	6.090476799	5.874946783	5.959802444	6.835413548	5.688579382	5.856606822	7.428172061	7.422190861	7.267416112	7.48754488	7.120313183	6.883830687	5.631700867	7.601021673	7.526567605	6.970130543	7.209771072	6.798512436	7.004696677	6.748191643	7.825342388	7.423678275
Up	ENSG00000143226	1.11135707201442	5.06e-04	FCGR2A	1q23.3	protein_coding	6.218772222	6.279333933	6.022971449	6.23431668	6.500999614	5.761280062	5.160944077	6.377356913	5.611749501	6.243232506	7.04078004	5.825229829	6.087852005	7.946270911	7.577343927	7.164625281	7.231886375	7.178627064	6.928636147	5.675818019	8.236406727	7.783257815	7.003373617	6.93432169	6.73535868	6.73535868	6.994794116	7.575119674	7.760291452
Up	234366_X_AT	1.11056027488942	4.21e-02	NA	NANA	NA	5.34227839	5.161948389	5.084262721	5.384782086	5.16970886	5.052895899	5.590668968	5.346349369	5.358497579	5.378223671	6.629144441	4.984168037	5.385300175	5.382409809	5.598661011	6.408875831	6.318348487	8.602494018	8.198989065	5.344977953	5.76259611	5.892167123	5.775382077	5.061118997	8.524516727	8.062999203	5.313739822	6.484479522	7.028874594
Up	ENSG00000149781	1.10670506989423	8.13e-05	FERMT3	11q13.1	protein_coding	6.8798476	6.92512012	6.628406808	5.991622386	6.242515355	6.218355097	5.75287933	6.095336515	6.446393401	6.13211843	7.304195744	5.930274346	6.247358908	7.740917669	7.93820175	7.670017689	7.828453669	7.673987775	7.424572582	6.2427439	7.479324512	7.295673338	7.530444965	7.514455541	7.447735218	7.443215106	6.623005191	7.994843557	7.760518244
Up	ENSG00000251442	1.10497075515865	2.38e-05	LINC01094	4q21.21	lncRNA	3.506112271	3.406656738	3.954019385	3.448422161	3.708273124	3.89304598	3.767911345	4.456303849	3.553024322	3.62184335	4.51448289	3.802414218	3.844784703	4.525404614	4.772025763	5.268647786	5.088030907	4.934802531	4.984586502	4.199307545	5.394786822	5.334364479	4.644453137	4.776867669	4.74304701	4.456303849	4.457011674	5.2939283	5.701094985
Up	239294_AT	1.10231596969231	4.45e-04	NA	NANA	NA	3.977191833	3.778139253	4.024137543	3.327281878	3.606997417	3.661929197	3.901210931	4.328429629	3.295010683	3.546298784	5.383860115	3.888722648	3.576398157	4.702357657	5.366521402	5.458034065	5.076295104	5.526363651	5.359461414	3.644551987	5.286942215	5.072825939	4.430319648	4.524922658	4.869691356	4.484218054	4.857524918	5.798739423	5.080572877
Up	ENSG00000019582	1.10141227569712	1.43e-02	CD74	5q33.1	protein_coding	6.589499415	5.603112227	6.304123484	8.066905778	7.398353996	6.388455611	6.398996812	7.915744767	6.469997278	6.608477923	7.933844372	6.855580881	7.066259046	9.66986908	8.664457074	8.142131589	7.678626033	7.966395271	7.112313956	7.275366733	9.507561819	8.799335163	7.334334766	6.83516538	7.711479375	7.33307682	7.354556961	8.510124552	8.003926873
Up	ENSG00000103490	1.10044508613942	2.36e-04	PYCARD	16p11.2	protein_coding	6.207833952	5.45421725	5.405387627	5.602933956	6.03020191	6.39832315	5.646339189	6.74630043	5.257515144	5.723083682	7.33517845	5.369976669	5.999815038	7.02610753	7.163072572	7.018305998	7.609006508	7.106981895	7.354133494	6.398081422	7.204756891	6.693708786	6.585842704	6.654493378	6.824029095	7.012342813	6.730789071	7.835155038	7.377522118
Up	ENSG00000006451	1.09731748350481	5.61e-03	RALA ENSG00000006451	7p14.1	protein_coding	5.073036749	5.530410204	5.832920265	6.229948243	6.300621928	3.971671873	5.363162829	6.476989395	6.043103826	5.917076425	7.324524141	5.3958836	4.958127296	7.486896522	7.825004079	7.285140743	7.250074749	7.161821618	6.965084055	5.367227364	6.697830724	6.595521111	6.275417005	6.332539786	6.642048897	6.424401098	6.575260527	7.068725771	7.194826332
Up	ENSG00000235588	1.09551894604327	1.53e-04	AIF1	CHR_HSCHR6_MHC_SSTO_CTG1	protein_coding	7.32034428	7.610453917	7.657527521	8.226905794	7.914333803	7.554498985	7.875078085	8.363749717	7.592149702	8.318942453	8.963697336	7.389810048	7.847745606	9.289968265	9.161284327	8.765713131	8.903301148	9.34104023	9.312735035	7.821800203	8.655900756	8.691810731	8.670420271	8.619537858	8.941869463	9.034686743	9.033993178	9.927575749	9.676958045
Up	ENSG00000277943	1.09394132976442	2.52e-04	CCL4	CHR_HSCHR17_10_CTG4	protein_coding	6.098060408	6.202935733	6.027031686	5.806748716	6.019675102	5.494169743	6.219519451	6.734773982	5.598707369	5.825894919	7.330064443	5.371415772	6.066780749	7.307622811	7.063434141	7.550689682	7.499491854	6.369504937	6.295799184	6.736370434	7.10323203	6.791177605	7.897446922	7.633430938	6.813165836	7.068228017	7.013275944	7.853204594	7.486405514
Up	210785_S_AT	1.09259043117308	1.69e-02	NA	NANA	NA	5.659646813	5.526367759	5.438308637	5.8697597	6.377353933	4.7817905	5.001113629	4.896259161	5.144337756	5.705578813	6.894336564	5.302569819	5.341487025	8.070762923	8.306672599	6.465711713	6.742027393	6.187906614	6.047961912	4.797698914	7.622454089	7.578418058	5.883227424	5.669206589	6.062447226	5.86034248	6.473603933	7.064344545	7.188857544
Up	ENSG00000169429	1.09258568287019	5.75e-02	CXCL8	4q13.3	protein_coding	6.476819385	7.11641268	5.28957548	5.96634851	6.231465238	4.67950716	4.968561891	7.406694449	5.678448324	5.554463806	7.222972227	5.078955859	5.009235169	6.948678984	7.201534393	6.910565856	6.583428555	6.178006188	6.189518171	6.066117184	6.149179964	6.108218826	6.02325813	6.202030207	7.882670881	7.888454736	7.238102243	9.159988637	9.12633819
Up	235706_AT	1.09173857931731	1.88e-02	NA	NANA	NA	7.602138511	7.369576095	6.30039896	6.717074385	6.713263745	6.294463842	6.188567522	6.694417463	7.272982352	6.491363526	7.264572407	7.112219658	6.296569345	8.168812503	8.357432777	7.831069707	7.898534417	7.314779272	7.18171365	6.712371194	9.50332834	9.329807651	7.869558736	7.967926033	6.646289508	6.641633785	6.442342657	9.20356023	9.097251038
Up	ENSG00000105639	1.09039560547115	1.88e-05	JAK3	19p13.11	protein_coding	5.897964565	5.815467801	4.963741794	5.534757699	5.14004673	5.003805584	5.650758528	5.633583361	5.085688987	4.969169585	6.127621209	5.480020617	5.385123311	6.478162694	6.026061843	6.831474461	6.524167451	6.927189655	6.670059485	5.699762678	6.855896368	6.754731032	6.300593719	6.481268865	6.798126316	6.992708169	6.575260527	6.245170432	6.286003403
Up	ENSG00000082074	1.08740923253365	8.26e-04	FYB1	5p13.1	protein_coding	6.059077446	6.08204319	4.64470505	5.28719883	5.163815243	5.522609301	5.16195019	5.332407029	5.212197328	5.750552149	6.669278143	5.16394705	4.591240712	6.497762178	7.015289264	6.407560005	6.450121727	7.2428671	7.269087464	5.037266864	6.378773059	6.667930461	5.952015581	6.116679244	6.541102662	6.272381556	6.961109485	6.773694988	6.757701973
Up	204655_AT	1.08731107624039	7.58e-03	NA	NANA	NA	6.08832998	6.260836205	5.112593564	4.99817367	5.514663855	5.096552076	5.672862309	6.323493539	4.3828056	5.340827224	7.542618007	4.315297437	4.393099344	5.903089324	6.478173011	6.510796979	6.524600664	6.53221742	6.306369796	5.277352601	7.075233015	7.047560484	6.245478019	6.450868285	7.096124744	6.92826645	6.4683515	7.371327201	6.617663493
Up	209619_AT	1.08725697399038	9.33e-04	NA	NANA	NA	10.98196868	10.27241143	10.78640512	12.12735575	11.78106737	10.60928821	11.29356684	11.92233573	10.513725	10.83467802	11.99539548	11.24427403	11.15892846	13.34378259	13.00933876	12.43933578	12.06451562	12.11987529	11.91641123	11.4428062	13.03875176	12.85267051	11.93285697	11.69643351	12.1969785	12.14355713	11.66492717	12.42433494	12.21279731
Up	206363_AT	1.08681695716346	1.59e-03	NA	NANA	NA	5.999823386	6.361595365	6.322813564	5.726383762	6.017940575	5.814512936	5.481952168	6.732483268	6.902911034	6.09389196	7.426537484	5.98021354	6.340114342	6.852390685	7.150542137	7.01441465	7.496589769	8.203425873	8.477737193	6.466824289	7.060609482	7.178497269	6.315437514	6.667993518	7.790987059	7.892722723	6.773359639	8.000074953	7.987370265
Up	ENSG00000041982	1.08671998872115	1.64e-02	TNC	9q33.1	protein_coding	8.222535533	7.986642297	8.720860821	8.017100173	8.395731661	8.563524075	9.53459639	6.498938954	8.963225622	10.21301409	10.43940688	9.314382546	8.687459883	9.73988502	9.530716779	10.80121542	10.62097406	9.608625537	9.211669774	8.505567252	10.08788998	9.862211638	9.981431536	9.890555706	9.778581105	9.494462773	9.330941358	10.22197697	10.48379205
Up	ENSG00000141526	1.08649923972115	4.11e-03	SLC16A3	17q25.3	protein_coding	6.847265593	6.530643741	6.33298038	7.401987595	7.36964504	6.246436047	6.874707613	6.436814649	6.585745069	6.905808799	7.528044392	5.784963611	6.078831991	8.773809791	8.75160372	8.134144851	8.21922353	6.90842333	6.799925149	6.17971617	8.818988474	8.512064517	7.669296129	7.804377653	7.384081251	7.550186992	7.177761797	7.974578975	7.709035685
Up	ENSG00000076641	1.08631038792307	4.42e-03	PAG1	8q21.13	protein_coding	6.446069562	6.637519164	5.860068795	5.401644533	5.92697167	4.290948749	4.017420619	5.914965965	6.332415611	6.045180714	7.420299952	5.768148798	5.433906438	6.329462436	6.765425589	7.180861684	7.146487757	6.699938034	6.730127509	5.991649683	7.146764713	7.231730347	6.900887961	6.877396105	6.613013895	6.595911027	7.11784206	7.331066575	7.640013841
Up	201280_S_AT	1.08586636237019	1.28e-04	NA	NANA	NA	9.245056437	9.474357499	9.351094416	8.986513685	9.174463405	7.76270532	8.848529658	9.235710816	9.203282433	9.214018691	10.35528426	9.804854016	8.760190501	10.19082386	10.18589836	10.29732305	10.24824184	10.73799661	10.93935842	10.08701118	10.25537995	10.37536931	9.9892841	9.892455202	10.33330732	9.99591157	9.674631743	10.48898622	10.65549677
Up	230550_AT	1.08369100294712	2.24e-02	NA	NANA	NA	3.922422397	4.184804759	4.525983311	4.139773832	4.406938028	3.63261893	3.742206605	4.854167118	4.631678015	4.362902977	5.819539873	4.256995831	3.709093571	5.724703083	6.419260419	4.816074711	4.770214241	6.428090274	6.284858147	4.023831991	4.926275594	4.888584654	4.300968789	4.970909244	4.801170937	4.775845541	4.957413318	7.250776012	7.15592555
Up	ENSG00000182836	1.08299813358173	2.94e-03	PLCXD3	5p13.1	protein_coding	6.345215203	6.756562679	6.978249521	6.535780313	6.727955415	4.899136611	6.044384015	6.015589924	6.814661726	6.970886995	6.751120967	7.176989448	6.446965019	6.588686082	6.91371788	8.842773696	8.874260911	7.267398416	7.305891162	7.274955575	7.536917637	7.984961591	7.804248028	7.861646969	7.155164057	7.256781653	6.575260527	7.943175849	8.097204364
Up	ENSG00000235540	1.08040869340865	2.69e-03	PSMB8-AS1	CHR_HSCHR6_MHC_COX_CTG1	lncRNA	4.636983253	4.442708786	5.298808386	4.838825372	4.729134731	3.713666385	4.247807117	5.605859025	4.670658556	4.560830958	6.54649266	5.247673626	4.793226631	5.47287817	5.750992025	6.250184943	6.409285419	6.697039685	6.672996796	5.543375322	5.973306645	5.536856724	4.827688503	5.270611878	6.212876779	6.419418737	5.246001805	6.344292402	6.606641552
Up	206420_AT	1.07902249214423	2.52e-04	NA	NANA	NA	3.410185853	3.332367637	3.64050159	3.546216878	3.694699113	3.567622774	3.248564032	4.296376573	3.430136982	3.454973631	3.823960212	3.380933579	3.623780649	4.329457862	4.45143261	4.61988319	4.2144198	5.84371723	5.621749137	3.57112911	4.135053993	4.025564872	4.734862053	4.945556382	5.105902869	5.109561738	4.059216639	4.493166369	5.173310024
Up	210184_AT	1.07830596834135	2.98e-03	NA	NANA	NA	5.6867819	5.934345359	5.285549552	6.107108771	5.721972457	5.378706247	5.97473612	5.58714357	5.456092738	5.52707105	6.459705991	5.09350981	5.748636061	7.589771269	7.687927581	6.702179096	7.261396296	5.616258251	5.671548315	5.435046815	7.078947572	7.178179114	6.943117855	6.714062643	6.026924934	5.917076347	7.033825062	7.726307596	7.699692441
Up	ENSG00000110852	1.07594392418269	9.88e-03	CLEC2B	12p13.31	protein_coding	6.965398258	6.895543166	7.871421658	7.743914582	8.062164618	6.816767603	6.338463522	8.634993155	7.79242712	8.758771783	9.150212724	7.699102513	7.367948231	8.595190367	9.026014714	8.661131806	8.76022731	9.114809591	9.007480887	8.17479314	8.686352222	8.532768485	7.763154144	7.818880825	8.387546803	8.475997516	9.170081526	10.15926254	10.07787729
Up	ENSG00000274233	1.07583153182212	7.91e-03	CCL5	CHR_HSCHR17_7_CTG4	protein_coding	6.198746929	6.123249281	4.775672487	5.377025655	5.206460916	5.166856649	5.770774737	6.233020587	4.750236137	5.036030013	7.693500009	4.446433046	4.709236389	6.226799697	6.56860619	6.474122958	6.184142144	6.355437377	6.345883204	5.339766836	7.343654035	6.941796665	6.274778226	6.384439815	7.52226796	7.257855387	6.298340426	7.046855952	6.632856511
Up	230081_AT	1.07468823051442	2.84e-02	NA	NANA	NA	4.844976814	4.666353203	5.683906449	5.318164436	5.583015233	3.606879335	3.721469371	4.922566872	5.254693332	5.774244401	5.335857637	5.938246515	5.974654637	5.054696002	5.124921561	8.154242452	7.870355352	6.023303789	5.660663284	5.485520195	6.663059896	6.319092459	6.202488236	6.418664369	5.912744448	5.911278604	4.784903149	6.841055258	6.768057385
Up	ENSG00000137462	1.07309979488942	2.15e-04	TLR2	4q31.3	protein_coding	7.594268844	7.651256375	7.415711516	7.342795634	7.294289387	6.995629102	6.578872666	6.824151921	6.905700634	7.657894904	7.453975666	6.965830381	7.148463035	8.481489981	8.54053117	8.494658927	8.725217278	7.831883709	7.706966663	6.817571382	8.96879759	8.712669199	8.103483861	8.116962644	8.005332528	8.21791283	7.999154591	8.988032037	8.940581639
Up	ENSG00000146409	1.07286955061058	2.12e-02	SLC18B1	6q23.2	protein_coding	4.964687649	4.913416276	5.658857862	5.137661942	5.783191372	4.356870971	3.908857607	6.004465746	5.174031513	4.738561579	6.586460123	4.744089396	4.949204	6.404504222	6.832317069	6.276781875	6.133426952	7.794009103	7.614039759	4.435006921	6.41208654	6.401308596	5.170574188	5.693287785	6.499352786	5.863226515	4.735233739	6.54037842	6.723893461
Up	208306_X_AT	1.06998882982692	3.82e-04	NA	NANA	NA	9.588088895	9.760655906	10.38483275	11.17387709	11.15359261	10.23047577	10.14854589	11.48317379	10.61406366	10.31013862	11.61341348	10.97045623	10.54948793	12.46901772	12.2984843	11.44651962	11.6222028	11.42790405	11.32000936	11.29163654	12.0110985	11.93693067	11.27295779	11.31273936	11.54116728	11.60847888	11.32514879	11.98377413	12.07427779
Up	210845_S_AT	1.06998445195192	3.06e-03	NA	NANA	NA	7.165953253	7.394888383	6.967511423	7.579797335	7.532209602	6.48778325	6.716059521	6.952900116	6.835197331	7.150628501	8.488598841	6.800140306	6.820768878	9.21802594	9.308339424	8.789544745	8.914545852	7.483733776	7.577505391	6.58999409	8.559649959	8.76025991	7.646400191	7.764325565	7.863181674	7.95962771	8.194118424	8.476718978	8.342932513
Up	218559_S_AT	1.068638996	3.88e-03	NA	NANA	NA	8.572385322	8.799454558	8.664762022	7.362793635	7.654999613	8.183414923	7.17072165	8.466808165	8.66715037	8.931462093	8.650836684	9.269598059	8.348817593	9.053764182	9.239008761	10.09993743	10.37116284	9.525961856	9.231568778	8.222113469	10.37661733	10.10678698	9.502722696	9.5462337	9.048801911	8.967456511	8.037008503	9.78947715	9.817392223
Up	ENSG00000172594	1.06746746612019	7.82e-03	SMPDL3A	6q22.31	protein_coding	5.34058526	5.565019704	5.724378717	6.047817216	6.33298038	4.881839696	4.750390944	6.723590237	6.001484343	5.488881745	7.030131782	6.233068941	4.460829627	7.557143093	8.063988174	7.117050216	6.775644415	7.112268677	6.564452746	5.561050948	7.500281537	7.593541812	6.293723738	6.448999229	6.190551233	6.041655883	6.272646558	6.948615787	6.829863679
Up	ENSG00000133574	1.06293721092788	2.46e-04	GIMAP4	7q36.1	protein_coding	7.424790591	7.586913579	7.961518344	7.903852938	7.95109237	7.173459909	7.221551589	8.088426013	7.334248686	7.31267436	8.855009875	8.509985466	7.863829747	8.655446946	8.631994973	9.644724933	9.749013596	8.970479882	8.997209035	8.995837158	8.988833147	8.715680399	8.692820739	8.567930238	8.617961475	8.504299476	7.754913111	9.041252598	9.016878859
Up	ENSG00000112149	1.06179492435577	6.14e-04	CD83	6p23	protein_coding	5.727916614	6.004092295	5.610501044	5.852588258	5.677476609	5.332727465	5.924152014	6.866714875	5.989381512	6.307876848	6.870567235	5.329739106	5.42065596	7.44642971	7.352839076	7.309888313	7.204026741	6.502758546	6.610323217	5.667265384	6.25940956	6.658590839	6.947056101	7.109949735	6.953653112	6.88030906	7.205573504	7.818421921	7.726088383
Up	204430_S_AT	1.06111853420192	3.54e-02	NA	NANA	NA	4.122560483	4.238273037	3.997583943	4.440860657	4.218677856	4.229369261	4.591910058	4.34828011	4.188154685	5.14643237	6.118984645	4.349364034	4.093851981	7.041487171	7.529455984	5.866342416	5.404273833	5.254861123	4.819615203	4.186322854	4.64337453	5.35738021	4.170135542	4.345907432	5.069870848	5.315593484	5.603914142	7.124304266	6.73343058
Up	203963_AT	1.06038730824519	2.50e-04	NA	NANA	NA	7.659448619	7.509628423	8.052464836	8.03452042	8.125365187	8.233220152	8.514819	7.671870781	8.636480561	6.965316732	8.010453226	6.963243986	7.964507043	8.83844682	8.938366758	8.853038108	8.779223565	8.9375595	8.935478745	8.475935922	10.026157	9.944669766	8.626101815	8.709521728	8.976843334	9.198493598	8.724759678	8.512073704	8.448097926
Up	210026_S_AT	1.06018323523558	5.22e-03	NA	NANA	NA	5.459534146	5.472461873	5.349892606	5.836945125	5.940442092	4.663545328	4.846328402	6.343670691	6.600523058	4.512206649	7.255342025	6.381649331	5.715202167	6.427934299	6.841943996	7.759593974	7.878000575	7.247052504	7.30750973	6.318872811	6.773776509	6.493550682	6.63259688	6.807344924	6.702162349	6.951570092	5.784073791	6.377579312	6.201207481
Up	ENSG00000180353	1.05908363887981	4.23e-03	HCLS1	3q13.33	protein_coding	8.210545664	8.312790791	7.741128856	7.344132516	7.304440021	5.981510426	6.349396291	6.650603575	7.915713942	7.767246395	8.387092026	7.5185923	7.876149762	8.733344639	8.89766563	8.417235544	8.861334759	8.355190025	8.386156091	7.385204695	9.09561088	8.817597286	8.080727061	8.163968977	8.221921128	8.350213025	8.020711986	9.799216645	9.186123008
Up	ENSG00000188257	1.05895153074039	7.67e-04	PLA2G2A	1p36.13	protein_coding	11.74894924	11.69911344	11.35038942	11.53819423	11.32546932	10.21921462	9.954636976	11.47077435	12.01599907	10.22420736	11.90899192	12.51268361	11.06595748	12.27138004	12.30129597	12.36113868	12.26784961	12.80087074	12.88503135	12.19261133	12.61150617	12.62591642	12.04840842	12.03498452	12.47454647	12.42499724	12.28587649	12.25398748	12.06846176
Up	212311_AT	1.05564211084615	4.99e-03	NA	NANA	NA	5.599292818	5.220337233	5.070347709	5.434093107	5.399954679	5.26456449	5.675267625	5.88559831	5.598117697	5.456864625	7.15469064	5.326882137	5.276735427	6.299651125	6.213245315	6.857759793	6.628388065	7.815129522	7.71653158	5.422807815	6.561036142	6.528596225	5.867053597	6.187556722	7.637541957	7.618542276	5.385306756	6.619229365	6.593739361
Up	ENSG00000130755	1.05534996378846	2.88e-04	GMFG	19q13.2	protein_coding	6.190462985	6.138331046	6.241605083	6.33645187	6.38085654	6.090646966	5.634055653	6.906824138	6.490140249	6.73837162	7.749091892	6.113826348	6.097663074	7.291638519	7.496330158	7.171598985	7.479349425	7.664993574	7.791803865	6.903487045	7.386982216	7.061254397	6.72279379	6.978212862	7.29086125	7.59508323	7.565116619	8.373871777	8.399393972
Up	ENSG00000122644	1.05505526442308	5.69e-04	ARL4A	7p21.3	protein_coding	7.216945002	7.40825196	7.560670043	8.446132286	8.458105123	6.942848856	7.039844523	7.811380053	8.236166564	7.361533474	9.066411446	8.222174981	7.571417929	8.885049954	9.000736023	9.460188281	9.564845542	9.23181232	9.15115773	8.603329391	8.72662875	8.481804149	8.401768414	8.515952626	8.789998237	8.683354228	8.019313149	9.19554759	8.897868296
Up	244352_AT	1.05396532104327	4.30e-05	NA	NANA	NA	4.625589849	4.456546345	4.146896118	4.207533877	3.958632208	4.754502047	4.166027401	4.017719289	3.795141301	4.090834787	4.927739941	4.34743779	4.348171614	5.30906612	5.225664398	5.155669661	5.358891165	5.724628486	5.457657832	4.63770639	5.636889289	5.3051288	5.306184703	5.276798212	5.137343119	4.813332247	4.788645941	6.197316323	6.262088687
Up	205099_S_AT	1.05002487926442	1.77e-03	NA	NANA	NA	6.163588375	6.104992238	5.937370549	5.66400736	6.004437074	5.67385275	6.080476183	5.981653284	6.945738613	6.099013505	7.023565736	6.014649506	5.318951579	6.956022212	7.122506092	6.4803949	6.691630147	8.030278537	8.079839018	5.7770769	7.323690437	7.063186394	6.341739373	6.505851754	7.002322531	7.192812921	7.630254327	7.952298042	7.896398178
Up	ENSG00000282399	1.04879743779327	2.17e-02	IGHV1-69D	CHR_HSCHR14_3_CTG1	IG_V_gene	5.365871896	5.346804256	5.244201006	5.409344144	5.432676869	5.544702068	5.758287562	5.242470121	5.107744853	5.381343689	6.786550995	4.769563864	5.209883798	5.64516749	5.543458931	6.106284519	5.758287562	8.056457398	7.48824443	5.893873859	5.984709929	5.812298282	5.767155292	5.79443594	7.94586745	8.041584467	5.30002822	7.15964456	7.37488544
Up	ENSG00000186847	1.04648383641346	6.48e-02	KRT14	17q21.2	protein_coding	4.903487359	4.485001914	4.934948077	4.397254711	4.066741102	5.367798095	4.319618542	4.800861581	4.658410208	4.020672653	5.564280684	4.302342853	4.985978032	4.481697667	4.973769352	8.064484047	8.062177096	4.464144919	4.655233237	4.722213513	6.760383063	6.631837655	5.838214552	6.182403818	4.749533416	4.934948077	6.973942064	5.118933145	4.969697529
Up	ENSG00000158769	1.04301368715384	8.03e-03	F11R ENSG00000158769	1q23.3	protein_coding	7.389503096	7.632581396	7.410913428	7.608894612	7.782943745	6.096859364	5.821019262	7.717543242	8.326091391	6.70622406	8.987989197	7.853085394	7.321455577	8.56003518	8.866042952	9.106749458	9.345805996	8.615090806	8.669836269	7.786454094	9.083907035	8.730797394	7.872399604	8.263090792	8.17498211	8.172266318	7.177522551	8.562040481	8.661325664
Up	ENSG00000043462	1.04188686748558	2.23e-03	LCP2	5q35.1	protein_coding	3.926935139	4.105945479	4.108273469	3.951740323	4.258388052	3.362596795	3.136260251	4.280184748	3.657106644	4.240839749	5.084988988	3.4723146	3.6593152	5.58982398	5.844966269	5.297818195	4.709172586	4.839367673	5.005230183	3.338325838	5.290117976	5.502871229	4.475681589	5.088855182	4.734204746	4.217150703	4.425517	5.499751218	5.881968666
Up	226068_AT	1.0415212541875	1.92e-03	NA	NANA	NA	5.215524385	5.137583628	5.254757645	4.712644894	5.157036493	5.138206154	4.402688027	5.408973739	4.943720916	5.47821812	6.204718479	4.412023698	4.977872465	6.310831439	6.560199309	5.910950274	6.145841794	6.303894364	6.356917095	4.442547506	6.701926171	6.368939745	5.730760688	5.825894919	5.935923367	5.815848528	5.588037826	7.412757257	7.030261961
Up	ENSG00000276491	1.04146445896154	4.45e-02	IGHV4-34	CHR_HSCHR14_3_CTG1	IG_V_gene	5.240973968	5.118113596	4.970208945	4.999908245	4.725595937	5.544920689	5.122592242	4.540668762	4.83187238	5.346718039	6.478575134	5.098882371	5.242651173	5.452407201	5.017600813	5.769959887	5.679387409	8.031859218	7.936567489	5.445694975	5.639010511	5.769910771	5.466398594	5.286639103	8.182691291	8.132063371	5.573002459	5.948706721	6.115139507
Up	235385_AT	1.04092332972115	1.33e-04	NA	NANA	NA	3.300670453	3.37073698	3.358405134	3.258168867	3.453893334	3.330225696	3.120416166	3.500021638	3.29332265	3.685383624	4.079074544	3.258451549	3.486339741	4.143072955	4.812314704	5.129536676	4.755424716	5.101185025	4.994191712	3.283102964	4.35593899	4.313863139	3.867225736	4.153575814	4.446976377	4.063432333	3.864714517	4.843075836	5.290354552
Up	ENSG00000286129	1.04091454386058	3.77e-02		22q11.22	lncRNA	5.395010388	5.580629857	4.899464237	4.912464633	5.043173081	5.904816029	5.947836989	5.065313573	5.25454262	5.775100749	7.639239822	5.494100908	4.992840283	5.707393328	5.386027093	6.487357814	6.012722356	7.934183481	7.709689672	5.982174265	6.274717199	6.389687314	5.895252075	5.704510496	8.444114654	8.230069125	5.83804901	6.861393828	6.295177969
Up	235019_AT	1.04059763316827	4.33e-02	NA	NANA	NA	7.091486796	7.274834453	6.053438083	6.084659861	6.21852345	4.982023421	5.403717574	5.545870466	6.979291551	6.466102544	6.835748744	6.353783344	5.793779669	7.469670238	7.892151787	7.357043755	7.378575564	6.577854213	6.800675028	6.34167193	8.648152195	9.002594491	6.995541269	7.251149425	6.022610448	6.047590145	5.607451922	8.418846392	8.632764813
Up	ENSG00000163565	1.03904344332692	5.33e-03	IFI16	1q23.1	protein_coding	6.802013074	6.855823832	7.39756421	7.92824705	7.927086706	6.13300529	6.018869389	7.477356943	7.172082038	7.225423802	8.701735429	8.642526995	7.318934496	8.19653492	8.754185558	9.150125165	8.635291949	9.126833641	8.744919307	8.05550382	8.649170079	8.31772621	7.881763133	8.007207161	8.677537593	8.58655587	7.181371615	8.010507905	8.311823326
Up	203761_AT	1.03671664392788	9.35e-03	NA	NANA	NA	7.769008399	7.94859974	7.248794907	7.580604882	7.500523357	5.982659394	6.479087646	6.306616964	7.680206447	7.31810491	7.756438704	7.429615037	6.839412766	8.827231365	9.18839868	8.266150919	8.423577387	7.664124597	7.777569681	6.66811449	9.393300808	9.303090994	7.906928272	8.006877765	7.406704388	7.356974885	8.409039162	8.754612583	8.729752669
Up	ENSG00000146094	1.03525873940385	8.89e-05	DOK3 ENSG00000146094	5q35.3	protein_coding	4.922802046	4.865831891	3.889170489	3.947147863	3.94389935	3.896285618	4.108442764	4.111130961	3.97484007	4.278029168	4.876070111	4.152739318	4.326347186	5.304180663	5.304282993	5.745198144	5.678465775	5.179545598	5.29901574	3.834499102	5.4287791	5.523982418	5.151529577	5.140785021	5.272141233	5.363072316	5.100881411	5.978060729	5.312319192
Up	230233_AT	1.03209078968269	5.76e-03	NA	NANA	NA	6.431570437	6.741106261	6.885940012	6.859596785	7.068469081	4.837998942	5.532340779	7.312131169	6.475027953	7.590668846	7.561586087	7.177085899	5.710559001	7.797545805	8.146815589	7.846393351	7.970478909	7.649777347	7.58359743	6.073611565	7.848290297	8.016232485	7.521240574	7.794132753	7.309545604	7.376262064	7.481280483	8.059748815	8.111214951
Up	ENSG00000206306	1.03197525552884	1.46e-03	HLA-DRB1	CHR_HSCHR6_MHC_QBL_CTG1	protein_coding	10.21587003	9.809813409	10.71502472	11.21865939	11.32517299	9.963569472	9.783058039	11.7200167	10.29483133	10.12991242	11.9175008	10.57660637	10.8658806	12.53757958	12.4945534	11.91439254	12.06795953	11.35068077	11.28636579	11.22312616	11.99151059	11.82566909	11.57163525	11.56577688	11.32838783	11.39232708	11.35446328	11.55932808	11.55359134
Up	222218_S_AT	1.03050315950481	2.85e-03	NA	NANA	NA	5.53658362	5.340784248	5.122291354	5.313583281	5.03167166	5.007773423	5.359912685	5.495421157	5.634512909	5.721269357	6.524100238	4.476518937	4.919816154	7.066136857	7.151794106	6.552529467	6.282137303	6.139430766	6.163155201	4.46721171	6.901422997	7.039241448	6.141691751	5.825894919	6.295471019	5.851370319	6.090278579	7.115359221	6.923988302
Up	ENSG00000108950	1.02898504630769	6.50e-04	FAM20A	17q24.2	protein_coding	4.01309553	4.088598907	4.263824038	4.306896022	3.884554344	4.216176453	3.91051667	4.193994952	4.779574298	4.176797451	5.080396528	3.940814675	3.924183944	4.84557043	5.250264813	5.935547185	5.954442961	6.333764822	6.461011039	4.692053949	4.827687881	4.702423397	4.527185131	4.629826827	5.082420831	5.358562411	5.001267491	5.431546073	4.851014807
Up	ENSG00000139629	1.02841151869711	1.13e-04	GALNT6	12q13.13	protein_coding	4.625170707	4.397003811	4.635345813	4.765081228	4.678772367	4.743855863	4.796686284	4.607313989	4.763045863	4.310859127	5.530901328	4.204636908	4.507978203	6.389918552	6.090196091	5.976432538	6.139576706	5.3438433	5.369997308	4.679748903	5.854417626	5.719524568	5.329476938	5.317680136	5.168570186	5.105553281	6.07650544	6.158752362	6.27796143
Up	ENSG00000146376	1.02757732315384	1.02e-02	ARHGAP18	6q22.33	protein_coding	5.254965485	5.227107083	4.945866534	5.678481499	5.983909383	4.392051246	4.307843422	5.728949872	4.977950883	5.569634205	6.923282684	5.247040146	4.96375157	7.331415733	7.531762381	6.849117229	6.236242031	7.12072533	6.888290409	5.201540177	5.9220023	5.666977159	5.876650178	6.057234201	6.623197285	6.410030959	4.898600206	6.486236494	6.511472344
Up	205798_AT	1.02640681741346	9.01e-03	NA	NANA	NA	6.585650446	6.410781451	5.322432163	5.953978324	5.748775947	6.0430313	6.057414652	5.745804134	6.346751775	5.899554228	8.226627985	5.678448324	5.644337203	7.594978253	7.464721347	6.592411946	6.732189102	6.424486319	7.344078094	6.482255502	7.596321187	7.872801211	6.066771515	6.059006028	7.101323991	7.656236887	8.368291681	7.435464059	7.678664796
Up	ENSG00000100292	1.02446443828365	5.80e-02	HMOX1	22q12.3	protein_coding	7.954054992	7.481635948	6.163164487	6.143999463	5.927868178	5.840262005	6.509135051	6.77063461	8.372457253	6.751488972	7.695838434	6.919270555	5.969795794	8.303026982	7.913578323	7.869973937	7.766090835	8.163968977	7.748156435	6.742158354	6.942801006	7.043216979	7.42317975	7.345572847	7.734106281	7.589643573	6.567223416	10.06129954	10.10002546
Up	225171_AT	1.02372023295673	4.06e-02	NA	NANA	NA	6.104556618	6.700787973	7.520647183	7.18810251	7.511490064	4.898046955	4.939410201	7.905440564	6.581554472	7.272330369	8.320742838	6.179093813	6.628483155	8.249211285	8.393127775	7.952474571	7.895049871	8.26750118	8.066932659	5.850715778	7.773908267	7.466046696	7.178627064	7.257247018	7.562286232	7.639581596	7.316551304	8.697401945	8.813705674
Up	ENSG00000110324	1.01958140671154	1.99e-03	IL10RA	11q23.3	protein_coding	6.387289841	6.277238185	5.780184698	5.792039811	6.094048045	6.303010342	5.699782389	5.882180118	6.095655833	5.777975693	7.549756468	5.549058457	5.95764564	7.151908538	7.433200664	7.017164805	6.85865874	7.04517694	7.033549775	5.865772689	7.798802044	7.659261331	6.670692484	6.673208341	6.64021295	6.753701508	6.658856706	8.269033359	8.194397658
Up	ENSG00000175471	1.01528800542308	4.79e-02	MCTP1	5q15	protein_coding	4.795503958	4.640136249	5.81693491	5.35950978	5.847995125	3.794055936	3.604009209	6.308248075	6.406103702	4.666939774	7.431372117	6.075831895	4.894541583	6.253041149	6.572943119	7.671381886	7.441234719	6.897979822	6.705516806	5.512039979	6.895023054	6.998663086	5.712453398	5.894128607	5.829075463	5.587108386	5.417377463	6.332366622	6.236498913
Up	ENSG00000211663	1.01405682797115	3.53e-02	IGLV3-19	22q11.22	IG_V_gene	5.670807113	4.984333507	5.065020521	5.181878669	5.038706813	5.964822782	5.506632345	4.630659618	4.918226714	5.658533333	7.00192434	4.770646718	5.328291102	5.226352143	5.452631319	5.798803507	5.943907375	8.148564658	7.849851326	6.521879327	5.59511889	5.776019767	5.832813848	5.579302177	7.741831753	7.710853658	5.527986794	6.78850317	6.540315474
Up	208850_S_AT	1.01199639438942	2.41e-02	NA	NANA	NA	5.210031661	5.468287927	7.050641657	7.183700654	7.201365703	6.215447163	5.915248533	7.575414372	6.316644961	5.378875297	7.255483509	5.911636197	7.677665467	7.823425642	7.985888741	8.276201912	8.634778776	7.90169371	8.01168262	7.265216977	7.555370496	7.24180515	7.514957568	7.634449171	7.637485267	7.848812066	6.229351534	6.299809028	6.159251315
Up	224357_S_AT	1.00683877901923	3.05e-04	NA	NANA	NA	6.478307209	6.64712319	6.758671443	7.062433155	6.78128483	5.774911719	6.768603317	6.267189598	6.655429731	6.906295472	7.522194262	6.784067706	6.459959556	7.792010106	7.947665256	7.460099212	7.311019239	8.097181323	8.11757833	7.030604077	7.710569531	7.836496552	7.223735292	6.950813084	7.546370781	7.565294646	7.351800399	8.043079255	9.037683305
Up	210423_S_AT	1.00498009044712	2.97e-03	NA	NANA	NA	5.575701033	5.647635615	4.913831962	5.318879723	5.42525536	5.155626469	5.405968909	4.879995615	5.364171087	5.510263166	5.881211481	5.198849433	4.95698361	7.042894261	7.435709667	6.356806059	6.47174566	5.627062922	5.542806601	4.806176925	7.518618146	7.298052667	6.168772281	6.029752063	5.778882043	5.796827202	6.138363215	6.842000639	6.436747666
Up	229390_AT	1.0029914044375	1.64e-02	NA	NANA	NA	3.744047121	3.979517372	4.867597749	4.219489369	4.521628181	3.993833278	3.431351829	4.679495704	3.713672983	4.916877613	5.815251774	4.164658079	4.281307482	4.891725011	5.501839354	5.707196554	5.862869164	4.93232054	4.782219437	4.46569107	5.290287057	5.041507219	4.761017102	4.658720184	4.738561579	4.646868665	5.904834157	7.106930864	7.082940402
Up	ENSG00000122254	1.00255952663942	1.40e-02	HS3ST2	16p12.2	protein_coding	6.235417908	6.456787178	7.948377397	6.734241845	6.649171107	6.368928916	6.946117899	6.537102899	7.577567998	6.684238255	6.886045583	8.260840302	7.861431029	7.394286796	7.340297821	8.530632351	8.48748904	8.012338844	7.896269857	6.533735059	9.286572746	9.131025285	8.537515285	8.298508436	7.04479822	7.12983301	7.810631533	8.420445378	8.366595308
Up	ENSG00000163220	1.00072506066346	9.02e-02	S100A9	1q21.3	protein_coding	9.769586865	9.491909539	6.987230321	7.234760603	7.11106451	6.812179977	6.603058909	6.587226315	7.550104857	8.130931053	7.239857384	6.268719818	7.209151309	7.903136832	8.004934888	8.203899072	8.129532088	9.124769886	9.218621912	7.145049171	7.604556454	6.972066754	8.406658048	8.34811439	8.270984938	8.315269716	10.34855638	9.881456234	9.513417543
Up	ENSG00000066056	1.00036747313942	8.51e-03	TIE1	1p34.2	protein_coding	6.314444396	6.462250727	5.80891174	6.985645478	6.817195077	5.342245456	4.849971922	6.3568678	6.952662996	5.366329746	7.346896147	6.702016761	6.473020047	7.586913579	7.733542643	8.313390664	8.517780953	7.394413435	7.442179902	7.362142816	7.446581171	7.022806249	6.933971366	7.113846991	6.873822276	6.845254154	5.913485149	7.422293494	6.733864935
Down	1563933_A_AT	-2.02957028435096	1.59e-03	NA	NANA	NA	7.779666024	8.104965534	8.671215605	7.101951284	7.193273781	9.277589571	9.036429963	7.558068722	8.777870585	8.749577061	5.18353302	8.078787519	8.544139622	4.719694018	4.834999796	5.916777583	5.777829818	6.109713249	6.103689422	7.556479531	5.804620153	5.94911875	7.09990877	7.12301872	7.125715587	7.101951284	6.697585234	3.834078407	3.841933025
Down	213906_AT	-1.889138977125	5.54e-03	NA	NANA	NA	7.897466757	8.228331135	9.022396448	7.510616078	7.514781675	9.345885648	8.058200503	5.218144089	7.933903914	5.106684459	4.838981759	7.210603042	8.383160112	5.100705478	5.739798275	4.553622085	4.481049253	5.864385455	5.60844374	6.179679955	5.197422117	5.066587788	6.80841555	7.192642182	6.108212882	6.026551177	6.453366344	3.874390313	4.00361838
Down	ENSG00000018625	-1.83391995803366	1.28e-04	ATP1A2	1q23.2	protein_coding	8.72323901	9.103406919	10.05531242	7.943184124	7.986075725	9.933304816	9.69506727	7.934715355	10.67900392	8.211552957	7.576936024	9.514327248	9.969201472	5.715056082	6.674638931	7.409695608	7.228064692	7.16582135	6.759035995	7.924299565	7.326430551	7.243158484	7.725897806	7.772371863	7.391071305	7.248093551	7.639499573	6.979691206	6.854856891
Down	241412_AT	-1.71674198721635	4.30e-05	NA	NANA	NA	5.728296003	7.166763352	7.545936789	6.696205611	7.00655065	6.339993204	6.121948644	7.767586409	6.397841567	6.893008293	4.990918418	6.237751212	6.789308739	5.07654552	5.259928076	4.971355755	4.734658387	5.447942797	5.208380217	4.446493011	4.788197973	5.026667556	4.98349361	5.218564692	5.637106619	5.190541858	4.794071093	3.659585546	3.543498745
Down	232298_AT	-1.49536327893269	7.02e-05	NA	NANA	NA	7.64053056	8.020285287	8.921725175	7.89789118	8.147494985	7.820312403	8.013597103	7.89752923	8.60996821	8.10276796	7.622486114	8.022584325	8.200927694	5.930823941	6.715213462	5.790230972	5.778157045	7.488920392	7.16256931	5.808951221	6.767555896	6.827337498	6.728951522	7.060215638	7.541497316	7.416234604	7.204344082	5.527157549	5.455996598
Down	203295_S_AT	-1.46998593560096	1.32e-03	NA	NANA	NA	8.416487094	7.79807591	8.659234918	7.272819839	7.123668221	9.244359985	9.052034294	6.626152807	9.78634382	7.259141935	6.430508782	8.672471675	8.987639507	6.233230738	6.236615017	6.718893202	6.677544038	6.21177236	6.008007191	7.627969366	6.791764222	6.849688914	7.24399902	7.027625906	6.878771396	6.834040043	6.655152716	5.850451834	6.270316036
Down	ENSG00000129167	-1.43179127780769	6.60e-02	TPH1	11p15.1	protein_coding	7.073800944	7.650498984	8.870971209	8.928738639	8.946256462	5.449158285	6.318561299	8.226573662	8.807687695	5.53450931	6.091892924	6.465288874	7.593881181	6.658672716	7.376275669	4.728538134	4.395924438	7.596324971	7.350057667	6.067456827	5.093960727	5.347764426	6.651848115	6.71801489	7.814872011	6.974385822	4.315874991	4.041149052	4.062150752
Down	ENSG00000115361	-1.36528677039423	4.50e-04	ACADL	2q34	protein_coding	6.505189591	6.979396741	7.461773802	5.070378019	5.403966098	6.68357607	6.791623323	6.444966757	7.872573315	6.70596758	5.732130229	6.224989289	6.916755566	4.265145046	4.824492732	4.888023864	4.852872257	5.668461005	5.667402492	5.795651686	4.911918374	4.859315806	4.588123006	5.112591548	5.602435014	5.602435014	6.370842095	4.846782381	4.659887206
Down	ENSG00000187068	-1.35358316015865	2.51e-04	C3orf70	3q27.2	protein_coding	8.158234524	8.005737556	8.314946615	8.11568745	8.466483263	8.478710732	8.162233423	7.657157882	8.442882823	6.627694716	7.019747556	8.624816869	7.974155276	6.38011527	6.67789628	6.274678738	5.996921722	6.861708624	6.546455913	7.024280877	6.867259543	6.505290431	7.422082096	7.588980217	7.401314331	7.400111445	6.456001476	5.44538422	5.553866636
Down	206068_S_AT	-1.34611401981731	6.68e-04	NA	NANA	NA	7.881623385	7.967949099	8.799133079	6.466829548	6.86115628	8.282055324	7.708819075	7.39626489	9.03631442	8.344342879	6.887633445	7.81661617	8.450651045	5.800903754	5.621851762	5.751347801	6.08690672	6.958530877	6.972762294	7.151171766	6.410795427	6.203431898	6.396719138	6.883312489	6.961709861	6.876593327	7.720560088	6.206451947	5.873758705
Down	ENSG00000146477	-1.31051654136058	1.89e-03	SLC22A3	6q25.3	protein_coding	6.953903107	7.960541054	8.880877893	7.754569268	7.999270574	7.262352333	7.446704116	7.975056799	7.812477926	7.2471159	7.020711882	7.258123587	8.212222361	5.926117664	6.165273826	6.098300579	5.495483746	7.401135954	7.080618141	6.284969182	6.532267477	6.394210527	7.063375524	7.020711882	7.81775605	7.222184169	5.404686488	4.974517389	4.961113571
Down	ENSG00000163681	-1.30573371810096	2.13e-04	SLMAP	3p14.3	protein_coding	7.517624658	7.100454525	7.623913245	8.91017399	9.184262857	9.193044549	8.6935126	8.26513901	8.1008338	7.888043711	8.152822599	8.267085221	8.48618397	7.610613785	7.15145809	6.930859808	6.433188406	7.534641078	6.71840216	6.352960164	7.592378071	6.672747594	7.247920327	6.821759689	7.807943353	7.349315154	6.723931265	5.880610037	6.443340434
Down	ENSG00000126950	-1.30532298692789	4.30e-05	TMEM35A	Xq22.1	protein_coding	6.039328887	6.528027486	6.262113796	6.751488972	6.94088432	5.774212018	7.045894746	6.494915009	5.733169503	5.394718164	5.674832281	6.578381121	5.682099094	5.031269438	5.239000642	4.882407991	4.540480237	5.424120357	5.212182892	4.799344348	4.609652195	4.520974086	4.891384159	4.675622932	5.785458805	5.516058577	5.017653468	4.553955813	3.984577527
Down	ENSG00000107242	-1.27529215262019	2.45e-04	PIP5K1B	9q21.11	protein_coding	5.277293494	5.968411801	7.047402953	6.033985594	6.453222316	5.734416165	5.722457815	7.120282225	5.032962054	5.204211134	4.869075487	6.381056724	6.930817633	4.886789748	5.081957378	4.648898525	4.545068721	5.179886415	4.864658337	4.849369811	4.138128374	4.115524388	4.629819006	4.965517015	5.14379461	4.910448886	4.938661183	4.159553	4.261059878
Down	237177_AT	-1.27107923272596	3.01e-04	NA	NANA	NA	6.117985754	6.295307985	7.445779044	6.390382467	7.023237119	6.745303939	7.026041208	7.841228096	6.388082297	5.949231762	6.167124163	6.91433086	6.932123244	5.617742202	5.398232529	5.051492774	5.166152123	6.117985754	6.355639577	4.765199857	5.236959941	5.586610199	5.893765463	5.589331132	6.239675741	6.117985754	5.170453922	4.274199947	4.448884362
Down	204364_S_AT	-1.25231483964423	4.04e-03	NA	NANA	NA	9.543030344	9.628157387	9.457237448	9.170198903	9.563755974	9.923446185	9.276739811	8.682926156	9.241057481	8.68886811	6.848886217	8.76101433	9.550547091	7.669132883	8.001575988	7.225282677	7.755869194	7.931460558	8.135195619	8.349468467	7.524378761	7.465196528	8.7982633	8.542941168	8.379945369	8.742719236	8.511394958	6.254223303	6.320056633
Down	227209_AT	-1.25175916064423	9.76e-03	NA	NANA	NA	5.425671758	5.745438154	8.721691459	7.300636172	7.701536592	7.574859161	6.95116811	6.74003336	7.287328348	5.912665367	6.355338265	5.282341271	8.131001116	5.311944354	5.806145222	5.102283802	5.106787394	6.009134633	5.814569042	7.027976616	5.46235692	5.066540836	5.421811843	5.865643002	6.52477503	6.093515551	5.778687436	4.32749634	4.950288957
Down	210292_S_AT	-1.24524802722115	6.85e-03	NA	NANA	NA	7.370355534	7.465988481	7.794750377	6.158608149	6.169476132	8.098332485	7.665986401	6.125976755	8.176514984	7.590742822	4.945363336	6.913181241	7.244836396	5.049625996	5.023859956	5.390342342	5.174328952	6.094103517	5.98914311	6.604874571	5.849978209	5.621938415	6.235692422	6.301001676	6.751488972	6.540096863	6.736642582	4.771094827	4.828112192
Down	222924_AT	-1.23634566774039	3.02e-04	NA	NANA	NA	6.172568559	6.312281486	7.369807383	7.487988796	7.529445324	5.82552258	5.957089256	6.596267048	7.750310899	5.816199341	6.234350263	6.4683515	5.943907375	5.575083564	6.050181725	5.383254116	4.580686581	5.69233714	5.358780257	4.586188119	5.324550652	5.488647563	5.420715789	5.825894919	5.928577731	5.049623955	5.245714526	4.680465362	5.214339391
Down	209406_AT	-1.209341350875	4.79e-05	NA	NANA	NA	7.870444408	8.187392577	8.703583466	9.20043308	9.39414264	8.536936433	8.152335663	8.489882425	8.949128703	7.663663318	8.379958484	8.298987577	8.139659294	7.477850735	7.721871892	7.112046518	7.229346166	7.642877665	7.551747345	6.907744467	7.124430849	6.725365267	7.431892068	7.564245002	7.706271262	7.663677528	7.192017086	6.239041175	6.703557137
Down	228821_AT	-1.2047752819375	5.77e-02	NA	NANA	NA	7.479578352	7.763178785	8.969150069	8.877510776	8.917197148	8.691956427	7.90514223	8.63208873	9.071132525	8.19639187	5.641189308	7.115854598	8.459876568	7.291834541	7.478837799	6.319013099	5.682679962	8.069220855	7.556630172	6.899144013	6.794651042	6.909611556	8.10799048	7.793873511	8.449623132	7.963300856	6.439315222	4.456912765	4.628184036
Down	ENSG00000133067	-1.17290109673077	9.96e-03	LGR6	1q32.1	protein_coding	8.16287426	8.328278983	8.451183221	7.787119521	7.898760369	8.666582447	8.049102094	7.177904678	9.310981185	7.286857099	5.056974471	7.930797192	8.357463298	6.580461832	6.633094597	6.761875608	7.118779295	6.23915695	6.430213156	7.832811781	6.494551318	6.499442945	7.260003131	7.191900146	7.149310274	7.425292011	6.359476858	5.85133787	5.516494764
Down	1554789_A_AT	-1.17153489109135	2.64e-02	NA	NANA	NA	6.173912906	6.548742479	7.538875146	7.429322294	7.761991777	7.679940653	7.474222922	5.336073821	6.378885311	8.565514715	4.30548432	6.475862507	6.870329963	4.691535151	5.29854613	5.257518827	5.639216762	5.103380583	5.003591254	5.433992378	6.742456606	6.740768994	6.570344671	6.74242728	5.657662161	5.487842981	6.190215494	4.96930334	4.697911517
Down	ENSG00000285815	-1.1703176003125	2.63e-04	GET1-SH3BGR	21q22.2	protein_coding	8.432824438	8.109275874	8.706087147	8.675680523	8.709141154	9.263041693	8.569242666	8.361582401	8.284829267	7.927927725	7.448222762	8.049710009	8.851383166	7.508568572	7.359332462	6.7183063	6.5146503	7.474088064	7.274832379	7.873380148	7.132279101	7.054261849	7.143900624	7.319342026	7.903142979	7.90350538	8.241152979	6.266889179	6.219838453
Down	ENSG00000124780	-1.16803517734616	1.26e-02	KCNK17	6p21.2	protein_coding	7.805272713	8.157032526	9.657011167	7.990894626	7.907357162	8.915633223	9.524259133	7.858704233	9.318082732	7.271942009	7.428518744	9.13482713	9.788969574	7.520327404	7.982510416	7.028078621	7.474286558	6.562849141	6.586058416	9.307168948	7.076237288	7.60663987	7.85879069	8.190795809	6.929568221	6.906944826	7.824077993	6.484479522	6.290783405
Down	ENSG00000118729	-1.16446041628846	3.05e-02	CASQ2	1p13.1	protein_coding	9.943436485	9.727035075	10.53215685	8.589287457	8.679989806	9.929936034	9.317050672	10.19126494	8.546504423	7.227728155	8.163648868	10.44406917	10.55964243	7.65828308	7.667089109	7.257486157	7.560471876	7.980387911	8.185511423	9.179926782	8.394291682	8.412450246	8.896407806	8.97009776	8.679989806	8.926145157	9.828640323	6.833410308	6.909428978
Down	224339_S_AT	-1.15015862754808	3.34e-05	NA	NANA	NA	7.898961228	7.771440203	8.074272611	7.42313774	7.579399282	8.761094596	8.371191037	7.583600391	9.219858071	7.190430708	7.870637721	8.508623789	7.972116395	6.715426115	7.040288249	6.877205151	7.278362024	6.595309371	6.748945629	7.079947176	6.90809988	6.792368245	6.625589428	6.806892658	6.610273323	6.539625261	6.778090709	7.108501537	7.369169538
Down	231773_AT	-1.13511893940865	4.98e-05	NA	NANA	NA	8.231643808	8.820655003	9.14856001	8.175022417	8.558756822	8.671247803	8.647240174	9.012730454	10.24838647	8.263018101	8.603516136	9.112859202	8.17900065	7.686509022	8.040623169	8.124958304	7.578497273	7.851886219	7.362778826	7.042958923	7.390759988	7.661841732	7.60079463	7.720362384	7.441105921	7.37182989	7.246420574	7.61164577	8.009908406
Down	ENSG00000135447	-1.12100867249039	2.68e-03	PPP1R1A	12q13.2	protein_coding	7.748887164	7.6536189	7.139635179	6.589689317	6.393513712	8.1140681	7.828714297	6.481064171	7.100222828	6.700523789	6.799334852	6.925296863	7.755568239	5.576789995	5.41951806	5.587630494	6.099748125	5.003288211	4.962101848	6.877816611	5.938361377	6.053746821	7.013705764	7.04723743	5.97880487	6.235109578	7.372552026	5.82796704	5.814267496
Down	ENSG00000138207	-1.11496951386058	6.99e-03	RBP4	10q23.33	protein_coding	7.540682487	7.809103591	7.364919779	6.143999463	6.018347891	7.283566237	7.721208704	6.890528388	8.187727309	6.873168391	8.483615477	5.706877253	7.247819467	5.065380024	5.599956905	6.204712136	6.044678926	6.602082666	6.643234975	5.860281454	5.930222479	5.641460316	6.658067733	6.605215849	6.626096664	6.59706216	6.844866089	4.882061852	5.150879165
Down	ENSG00000116194	-1.11352334259135	3.79e-04	ANGPTL1	1q25.2	protein_coding	6.998028614	7.386952205	7.376424305	6.622276361	6.94303263	7.254562533	7.696507552	7.052387626	9.246544023	6.394522502	7.125452026	7.832040642	6.31224203	5.95898768	6.498612331	6.440347597	6.037669098	6.134366504	5.858803479	5.866016101	5.9850114	6.403336385	6.153630191	6.336303144	5.956082694	5.69981709	6.25727918	6.416837756	6.169415795
Down	235210_S_AT	-1.11156165008654	1.74e-03	NA	NANA	NA	8.062728852	7.991416462	8.066111442	8.022036416	7.865901167	8.283871875	8.782082474	7.856783546	5.924290591	8.033149281	7.572640161	8.250874567	8.197621159	6.652984084	6.730620989	7.176220766	6.763785521	6.701377256	6.231386799	6.636754421	7.188625513	6.836357925	7.857158733	7.930209019	7.098666754	6.811582837	6.674602381	5.901326953	5.681209639
Down	ENSG00000182013	-1.11006147496154	1.57e-02	PNMA8A	19q13.32	protein_coding	8.136598664	8.358753756	7.720522052	8.005666032	8.228148537	7.542505151	7.035201159	7.888817333	7.927136859	6.611149908	7.238334031	6.561785772	7.503133456	6.61422717	7.034658834	5.717860676	5.561053043	7.387368577	7.291751638	7.628792582	5.757081281	5.979523415	6.583854296	6.836532967	7.691274088	7.739184599	6.262354476	4.709064079	4.992438015
Down	ENSG00000164764	-1.09582907050481	3.51e-04	SBSPON	8q21.11	protein_coding	7.852921307	8.05355306	8.511353054	7.489744493	7.605256718	8.668772133	8.054892569	7.173896005	6.833657221	8.194654716	7.486802409	8.309526613	8.532561963	6.227392374	6.716430024	6.42997464	6.711895462	6.011801081	6.468383106	7.593661295	6.810580457	6.844027212	7.503736789	7.566958936	6.972841842	7.293576986	6.853674708	6.70750021	6.237490225
Down	231626_AT	-1.09299192739423	3.62e-02	NA	NANA	NA	6.818295226	6.806434534	7.988014953	8.359834496	8.301399847	6.450067113	6.577692773	7.365300358	7.650521993	5.453480487	5.488193222	5.962096141	7.867851922	6.632570676	6.66942881	5.179850157	4.944964163	6.433192857	6.575479741	6.526702582	5.351823862	5.352578608	6.215935276	6.468697506	6.747308137	7.001645699	5.202463005	4.978726343	4.340525512
Down	ENSG00000121440	-1.09055942225	1.26e-03	PDZRN3	3p13	protein_coding	8.846136103	8.967878474	9.722745824	9.167556171	9.282461407	9.305412364	8.861994531	8.779623623	9.21657253	8.303685031	7.41429041	8.457185651	9.229918629	8.025321838	8.309654708	7.677442968	7.38310937	8.22116732	7.895179287	7.756638349	7.695304435	7.617845341	8.347256623	8.243496274	8.580938339	8.309654708	7.640512563	6.585183265	6.484449392
Down	ENSG00000106772	-1.08904506212019	1.50e-02	PRUNE2	9q21.2	protein_coding	7.869465425	8.187495097	8.511523977	7.291751638	7.490960725	8.097084656	8.399899092	7.30143577	7.809988141	7.516125564	5.911075827	7.824440358	8.472297786	5.837893055	6.238303529	6.577340489	6.574508831	7.215917151	7.024543853	6.890176743	7.177141068	7.177979614	7.267055608	7.291751638	7.541107827	7.473018888	6.660773569	4.551728369	4.994246843
Down	ENSG00000095739	-1.08334888103366	2.68e-03	BAMBI	10p12.1	protein_coding	7.184784468	7.31020915	7.335239856	7.945262047	8.062389796	8.6787474	7.936952144	7.88420207	8.374108683	7.565359853	6.275811974	5.976562605	7.196986992	6.072603709	6.323407783	6.045356638	5.947124296	6.795596424	6.737239798	6.628271255	5.581856746	5.602357392	7.098964275	7.166392424	6.927044951	6.920026542	6.666027826	6.110543738	6.322517384
Down	ENSG00000130176	-1.08205995236058	5.81e-03	CNN1	19p13.2	protein_coding	12.09751678	11.98000508	12.06952776	11.8778172	11.87032983	12.3299545	12.63429569	11.50658012	12.15146166	10.94357225	10.69715682	12.08578241	12.19587259	10.70425567	10.68106953	10.20129635	10.4448901	10.7885795	10.72151815	11.15960025	11.14119668	11.05145838	11.67609108	11.6517482	11.46826116	11.45272738	11.47852992	9.171582931	8.974078792
Down	225243_S_AT	-1.06875301388942	5.54e-05	NA	NANA	NA	9.424189237	9.645884437	10.03360033	10.3735146	10.5295895	10.30029086	9.102502199	9.629897101	10.70303292	9.787582701	9.346999641	9.809420906	9.58352339	8.806200961	9.220042487	8.44048826	8.554181724	8.987290403	8.927909917	8.45528948	9.021258103	8.760992072	8.898404329	9.080431123	9.227809743	9.06887126	9.042379529	8.085510725	8.193695135
Down	ENSG00000135205	-1.06311080147115	3.95e-02	CCDC146 ENSG00000135205	7q11.23	protein_coding	8.034696609	8.22346526	8.635163634	8.281192434	8.466104948	9.02089971	9.191706526	7.944022333	8.255247707	6.615758682	6.873449535	7.151200449	8.312840161	7.21275666	7.396123248	5.837066269	5.576523784	7.7542631	7.676296487	7.951538888	6.559088776	6.560285362	7.62001569	7.676296487	8.224768346	7.945754866	7.485221978	5.150077835	5.601993078
Down	ENSG00000280165	-1.062507202875	2.05e-03	PCDH20	13q21.2	protein_coding	5.987136194	6.505854992	6.766846502	5.214866744	5.484926711	5.278540214	5.13145725	5.094156192	4.143437188	4.812688287	4.931444998	5.607508458	5.920290148	4.562789423	4.71884173	4.308238765	4.096572292	5.166196131	4.827351523	3.59194213	4.008469129	4.160677924	4.849389766	5.129520978	4.614850974	4.751187343	3.939307587	3.641008739	3.869422016
Down	ENSG00000156113	-1.05886743891827	2.55e-03	KCNMA1	10q22.3	protein_coding	5.517006355	5.316057452	6.927008302	5.42412175	5.541648198	6.154270729	6.405362279	5.053310574	5.649888827	4.771795388	3.907753499	6.250785181	5.970003093	4.172785878	4.645411329	4.17648726	4.204479901	4.445136672	4.332121654	4.308042036	4.905471709	5.219235875	4.981589314	4.711816368	5.154977106	4.849882526	4.960673039	3.582082058	4.117481024
Down	207148_X_AT	-1.05661293171635	6.13e-02	NA	NANA	NA	8.807953698	8.598157541	9.868786209	9.827230703	10.12008085	8.296609329	8.501712713	7.603808961	9.359075543	7.139634913	7.910998612	7.00202385	9.559733988	7.727100644	8.018211849	6.659789228	6.73264927	7.461761081	7.564419498	7.246147769	8.292391086	8.324867284	8.765250197	8.722451283	7.944000025	7.899491196	8.496804399	5.748782108	6.069530834
Down	ENSG00000162614	-1.05580842898077	8.85e-04	NEXN	1p31.1	protein_coding	10.32213232	10.65403968	10.50899308	10.41753102	10.58448573	9.924064546	9.848718607	9.264742156	10.52190987	10.27199892	8.792326823	9.961677404	9.863829608	9.129950174	9.310730555	8.717665743	8.102882526	9.421590818	9.193070527	8.251944865	9.268459821	9.52266232	9.468461404	9.571527128	9.622008693	9.354448046	8.968089171	8.063393608	8.292733293
Down	ENSG00000102547	-1.05567340054327	3.76e-04	CAB39L	13q14.2	protein_coding	8.205470269	8.36514153	8.264030143	8.175599681	8.647976214	7.5550014	7.149015079	7.990112179	8.413193984	7.020069917	8.507794883	8.163867879	8.359115145	7.177044039	7.320111539	6.521055105	6.411069791	7.54012393	7.419566167	7.736196273	7.070449948	6.310605479	6.515263755	6.821759689	7.508512643	7.589224048	7.210420118	6.28242438	6.680184291
Down	ENSG00000162520	-1.05038477771635	1.18e-02	SYNC	1p35.1	protein_coding	7.779890639	7.700779691	8.048718212	7.522761906	7.735744282	6.972690749	7.552303421	7.812438281	7.89569224	5.909405197	6.76552442	6.455446965	7.628586245	6.098454191	6.673476741	6.395216035	6.060213853	6.972961946	6.877974129	6.057402762	6.222769883	5.910634699	7.061958387	7.205724824	7.086738952	7.141058296	6.084791759	4.901668723	4.325853451
Down	228407_AT	-1.04991461153847	1.55e-02	NA	NANA	NA	9.386878061	9.24607033	10.44714193	9.684537621	9.695908661	9.576283298	10.06653329	10.46099447	10.06492096	9.667331562	7.207040605	9.368002885	10.01671229	8.794570622	9.0383709	8.940935095	8.581771521	8.443356292	8.366060897	8.775167402	8.460090269	8.472386003	9.608332815	9.68056575	8.76647453	8.721843689	8.269719123	6.822614099	7.167853009
Down	ENSG00000229619	-1.04609138464904	1.55e-04	MBNL1-AS1	3q25.1	lncRNA	9.229318987	9.138973113	9.712139713	9.760158387	9.772533432	10.1386903	9.738381722	8.873795903	10.21440336	9.453598715	9.586277952	9.269392548	9.860066124	8.694045823	8.688776192	8.113133353	7.728505758	8.768216765	8.814368017	8.475833971	8.708032683	8.78436115	9.12547739	9.027079276	8.987442105	9.065050873	8.534513655	7.697227909	7.586140933
Down	ENSG00000157150	-1.04603201745673	7.69e-02	TIMP4	3p25.2	protein_coding	8.717950194	8.494965987	9.462749309	7.151048007	7.055501358	9.789488914	9.955254975	6.504287089	8.983443504	8.330510743	8.147742795	8.987155428	9.615620614	6.036835152	6.40475948	7.889874881	8.039910126	6.431905441	6.482255502	8.713951802	8.144883125	7.711320014	8.256307891	8.345308224	6.567278217	6.389111285	8.166737856	8.372253563	8.167064598
Down	233496_S_AT	-1.03908148175961	4.82e-04	NA	NANA	NA	7.765303327	8.002923902	8.635473262	7.519642783	7.845085366	7.553630764	7.608678651	8.143537477	7.519969931	7.151276662	7.417033732	7.819645077	7.986944634	6.453467226	6.493025496	6.767600868	6.306043075	7.317181964	7.275591924	6.193501337	7.054500698	6.913288637	7.326830126	7.258897066	7.432461877	7.124413658	6.496992606	5.449610384	5.781006972
Down	231098_AT	-1.03641137405288	9.24e-04	NA	NANA	NA	7.639890637	8.269840069	8.087645392	8.149768543	8.528421264	8.608518424	8.227445946	8.043070031	9.650200771	8.517531642	7.427860295	8.17629526	7.57025912	6.90110589	7.436309225	7.388865851	7.136712926	7.777459704	7.605343327	6.515551117	7.423973703	7.320467915	6.871310564	7.182504851	8.009247556	7.676296487	7.291501362	6.260412296	6.185582803
Down	213782_S_AT	-1.03536254755289	7.68e-02	NA	NANA	NA	8.202463742	8.251884358	9.404797801	9.338032367	9.512630362	7.720426011	7.972190532	7.190605934	9.112256605	6.74488729	7.647171455	6.361177199	9.204880264	7.273324236	7.833217901	6.433670652	5.895528986	7.305516227	7.192633855	6.911805396	7.879355894	7.64991174	8.167587814	8.376291259	7.569400319	7.391754989	8.086622652	5.289616315	5.455996598
Down	236029_AT	-1.03246130246635	1.97e-02	NA	NANA	NA	6.528016791	6.72386626	6.890165644	6.136186692	6.531338828	7.739256671	7.387602359	5.981447018	7.417651185	8.352463313	5.561119714	8.000437453	6.254461101	4.439578363	4.236338347	6.073028384	6.050579226	5.888283769	5.422386961	6.298508422	6.207675874	6.126640657	6.185341199	6.288601469	6.441507509	6.392998421	6.991131213	5.250164436	5.346640177
Down	ENSG00000154856	-1.02873894145673	5.21e-03	APCDD1	18p11.22	protein_coding	8.279890886	7.999166619	7.423673694	6.632874939	6.631204313	6.736352223	7.514818209	7.14626667	9.689344798	6.239899097	7.544572958	7.277427611	8.160360381	5.959178613	6.513455692	6.437925234	6.282039713	6.013974891	6.176490196	7.163437067	6.595870376	6.459623683	6.334520911	6.723230968	6.111446902	6.294772243	6.661560802	6.623633601	6.913142073
Down	229339_AT	-1.02727172520673	3.15e-02	NA	NANA	NA	8.465138128	8.767508871	8.806108923	9.446912154	9.637644913	9.05334417	8.958842087	7.87444827	9.005558433	8.447016469	7.186435993	9.058767781	8.718920775	7.432362534	7.63370176	6.902030407	6.748943802	8.108837595	7.914326427	7.756958886	8.589061866	8.321263088	8.715762361	8.686494547	8.476766858	8.383005081	8.052317403	5.76842981	5.675417008
Down	1552309_A_AT	-1.02682277286539	1.29e-03	NA	NANA	NA	10.81001642	10.73344834	10.33018243	10.60228648	10.51929174	10.52900359	10.92443478	9.012022808	10.63681383	10.11831186	8.936060755	10.1301717	10.09630239	9.329763692	9.428758301	8.704616211	8.347938151	9.18531877	9.095467949	9.150248313	9.42701056	9.559609469	9.761828446	9.724507017	9.762773362	9.633078786	9.656677561	8.340969576	8.62023516
Down	210875_S_AT	-1.0264116533125	7.80e-03	NA	NANA	NA	7.015603466	7.65243803	8.519710571	7.632669213	8.048108081	6.307666952	6.715311127	8.589691325	7.25856182	7.431880503	7.555062949	7.64204344	7.62464385	6.528411761	6.99909195	7.362921577	6.259751677	7.624402983	7.021916098	5.746001198	7.017505804	7.068820016	6.164919378	6.612735651	6.988259591	6.477807555	5.80887504	5.153718018	5.349526114
Down	ENSG00000124191	-1.02601894227885	8.10e-03	TOX2	20q13.12	protein_coding	4.756586772	5.050511361	5.849647185	4.163811951	3.870669885	5.237797828	6.473848318	4.661209997	6.556583911	4.347813455	3.892831826	4.001922079	5.559305577	3.584512106	3.989939784	4.105114727	3.87249713	3.958948967	3.860105238	3.974475778	4.612007461	4.611100625	3.925232025	4.173791854	4.157562707	4.039921279	3.542623015	3.258571834	3.206572572
Down	227816_AT	-1.02259866883173	4.04e-03	NA	NANA	NA	6.899015114	6.719983496	7.772680446	6.613803537	6.212280363	7.523994565	7.295822453	7.157062755	8.276818056	7.475989006	5.323616938	7.2281777	7.949048362	5.875373241	5.861718075	6.176373574	6.500756948	5.556419547	5.651898037	5.665045555	6.731781949	6.613497614	6.893005773	6.564546048	6.211952324	6.259256739	5.797721378	5.824220829	5.237367872
Down	238778_AT	-1.01993000932212	3.37e-02	NA	NANA	NA	6.367133654	6.839862798	7.813120506	6.992378498	7.608129883	5.653912731	5.820748039	7.563324734	6.201172841	6.232880104	5.646817265	6.834542047	6.367314491	5.540115365	6.303358433	5.245041271	4.608470445	6.487736925	6.162491288	5.041067105	6.179917431	6.522889535	5.712994895	5.902313939	6.728433389	5.890486819	5.668002136	3.731808425	3.729946408
Down	ENSG00000139211	-1.01758641059615	4.13e-03	AMIGO2	12q13.11	protein_coding	9.560153898	9.678056488	9.525887022	9.599474578	9.80854079	9.738161253	9.126106956	10.25756361	9.588844527	8.866119955	8.124512907	8.998052548	9.243446251	8.588519863	8.842276306	8.501943028	8.150032753	9.09752506	8.959320303	7.794198331	7.894290103	7.948908442	8.709367138	8.854009333	9.246103043	9.095747908	8.261059039	6.787256606	7.283347292
Down	ENSG00000143248	-1.0173473628125	5.06e-03	RGS5	1q23.3	protein_coding	11.97041291	11.70092433	12.35450977	12.48326103	12.48130026	12.69049879	12.51427735	12.61856182	11.01903156	11.46462496	10.6047503	12.13688738	12.52626064	11.63366627	11.33640309	10.73544368	10.67413506	11.08788154	10.7982013	10.87857888	11.51998257	11.13663951	11.64290595	11.53349373	11.61984492	11.48559578	10.98737917	9.521840216	9.826205729
Down	235209_AT	-1.0164307159375	3.08e-04	NA	NANA	NA	7.586573623	7.616916004	8.222414198	7.655263263	7.668287294	8.378640598	8.007498672	7.7282993	6.283682386	7.654987199	7.239220727	7.890715688	8.105419847	6.254808641	6.768423048	6.808158938	6.554121024	6.648403794	6.314152779	6.392058035	6.521144764	6.57014478	7.493187161	7.755911165	6.780975902	6.88877741	6.680398914	6.346054912	6.083979646
Down	209700_X_AT	-1.01295279480289	1.83e-02	NA	NANA	NA	6.20606165	8.303203183	5.992799662	6.439391701	6.728585463	4.522165481	4.925222771	7.024804549	6.868128255	6.573429293	4.579439285	5.617956177	5.246628535	5.240130218	5.576118688	4.957168016	4.384638675	5.488933814	5.246628535	4.64995415	5.234327068	5.252860396	4.860073194	4.718822971	5.14215524	5.038788947	4.911704837	5.031961876	5.323492972
Down	ENSG00000137941	-1.012639532625	2.57e-03	TTLL7	1p31.1	protein_coding	7.610416067	7.54893833	6.764495712	7.611825564	8.005471746	7.78587591	7.434205182	7.013746263	7.667862706	7.597255998	5.843492012	6.833529111	6.804642573	6.532659162	6.550493173	5.67570494	5.473608404	6.633485061	6.447772992	6.599192676	6.067303738	6.050188346	6.073120442	6.223696387	7.072631778	7.12069162	6.987798969	5.242958421	5.380931737
Down	ENSG00000068383	-1.01116203490866	1.68e-02	INPP5A	10q26.3	protein_coding	6.610969374	6.149399232	6.585259549	6.826812772	6.774935501	7.31514836	7.055320447	6.788110541	4.750340532	5.758065543	5.811186039	6.694016332	7.692419357	5.705792317	5.319333195	5.951688344	5.573177045	6.361571475	5.194318556	4.990344532	5.991949873	4.948736433	6.320130549	6.130556746	6.455128104	6.102094685	4.781695504	4.411463808	3.967406065
Down	ENSG00000233117	-1.00869766189904	1.28e-02	LINC00702	10p15.1	lncRNA	8.087510663	8.320231769	8.121798545	6.574487604	7.166443927	8.547466963	7.905186504	7.233266976	7.695217983	8.550188395	6.503113681	7.717489951	7.644013378	5.167914814	5.569215092	6.949097137	6.696773369	6.847059186	6.574882758	6.492267719	6.461922549	6.455597105	7.472123083	7.661556513	7.249859566	7.32415679	7.985241075	5.985244394	6.126592523
Down	ENSG00000176971	-1.00724938141827	1.32e-02	FIBIN	11p14.2	protein_coding	7.745138318	8.23600694	9.897027141	9.895867394	9.976826636	8.291222884	8.259176195	8.073588879	9.074983822	7.581261669	7.990112179	8.646469794	9.169610837	8.781202741	8.833328907	7.145821991	6.963678195	7.7692897	7.643930678	7.640013841	7.865808142	8.131960461	7.811936057	7.979951815	7.837963638	7.403276507	6.530197111	7.156752753	7.265565284
Down	203861_S_AT	-1.00270000782212	7.07e-04	NA	NANA	NA	7.523869348	7.626672595	7.322812227	7.202925819	7.244065759	8.219188298	8.358175445	6.735664455	8.406780955	6.649764596	5.994821716	7.48367458	7.425965846	6.297337007	6.068137489	6.282683456	6.026617252	6.061469462	6.068380634	6.453868396	6.479696971	6.786718521	6.893880586	6.796801943	6.568167086	6.736172434	6.456606598	6.122120107	6.251227027
Down	ENSG00000141052	-1.00109407664423	4.33e-02	MYOCD	17p12	protein_coding	10.12318124	10.21459629	9.824234905	11.15370968	11.20836931	10.35711311	10.39037477	8.923405312	10.59143487	10.0272088	8.904278208	10.25481483	9.841373565	9.348361646	9.434122669	8.006190178	8.054898833	9.338898829	9.331018603	9.325231435	9.825283595	9.829076761	10.08264914	10.05294678	9.922612444	9.863111776	9.464069322	7.023107491	7.313647444
