# Supplementary material for: Do neutrophil extracellular traps implicate in atheromatous plaques from carotid endarterectomy? Re-analyzes of cDNA microarray data by surgeons
Source: Front Neurol. 2023 Dec 19;14:1267136. doi: 10.3389/fneur.2023.1267136 (PMC10770953; doi:10.3389/fneur.2023.1267136)
Supplement: Supplementary File 8 — GSE28829 enriched phenomena. [file Data_Sheet_8.csv]

	Direction	adj.Pval	nGenes	Pathways	Genes
1	Down regulated	0.00225607082341375	4	Regulation of smooth muscle contraction	203296_S_AT 203951_AT 237206_AT 228414_AT
2	Down regulated	0.00259539322941195	5	Regulation of muscle contraction	203296_S_AT 207317_S_AT 203951_AT 237206_AT 228414_AT
3	Down regulated	0.00289083473995607	2	Urinary bladder development	219140_S_AT 237206_AT
4	Down regulated	0.0042666421250504	6	Muscle contraction	203296_S_AT 207317_S_AT 203951_AT 237206_AT 228414_AT 224149_X_AT
5	Down regulated	0.0042666421250504	4	Smooth muscle contraction	203296_S_AT 203951_AT 237206_AT 228414_AT
6	Down regulated	0.00491170562422039	5	Regulation of muscle system process	203296_S_AT 207317_S_AT 203951_AT 237206_AT 228414_AT
7	Up regulated	6.9274235332084e-48	114	Immune response	204122_AT 205819_AT 1567628_AT 205269_AT 203028_S_AT 230391_AT 225626_AT 222802_AT 209774_X_AT 207238_S_AT 211795_S_AT 202988_S_AT 203665_AT 203936_S_AT 208018_S_AT 229560_AT 223502_S_AT 204638_AT 209083_AT 221666_S_AT 227677_AT 214038_AT 225647_S_AT 205267_AT 209732_AT 204440_AT 205859_AT 210895_S_AT 217388_S_AT 209949_AT 204118_AT 202644_S_AT 202546_AT 211919_S_AT 219434_AT 203381_S_AT 204220_A…
8	Up regulated	1.07126947193008e-40	122	Immune system process	218345_AT 204122_AT 205819_AT 1567628_AT 205269_AT 203028_S_AT 230391_AT 225626_AT 222802_AT 209774_X_AT 207238_S_AT 211795_S_AT 218404_AT 202988_S_AT 203665_AT 203936_S_AT 208018_S_AT 229560_AT 223502_S_AT 204638_AT 209083_AT 221666_S_AT 227677_AT 220532_S_AT 214038_AT 225647_S_AT 205267_AT 209732_AT 204440_AT 205859_AT 210895_S_AT 217388_S_AT 209949_AT 204118_AT 202644_S_AT 202546_AT 211919_S_A…
9	Up regulated	1.05774702452591e-36	90	Defense response	204122_AT 205819_AT 1567628_AT 203028_S_AT 230391_AT 222802_AT 209774_X_AT 207238_S_AT 219519_S_AT 215813_S_AT 203665_AT 203936_S_AT 208018_S_AT 229560_AT 204638_AT 209083_AT 221666_S_AT 227677_AT 201847_AT 214038_AT 225647_S_AT 204440_AT 205859_AT 217388_S_AT 209949_AT 204118_AT 202644_S_AT 202546_AT 209875_S_AT 223660_AT 211919_S_AT 219434_AT 203381_S_AT 212592_AT 204174_AT 209396_S_AT 235458_A…
10	Up regulated	7.28057200556558e-31	77	Response to biotic stimulus	204122_AT 205819_AT 1567628_AT 203028_S_AT 230391_AT 222802_AT 209774_X_AT 207238_S_AT 202988_S_AT 205159_AT 208018_S_AT 229560_AT 204638_AT 209083_AT 221666_S_AT 227677_AT 214038_AT 226804_AT 204912_AT 205267_AT 205859_AT 210895_S_AT 217388_S_AT 209949_AT 202644_S_AT 202546_AT 211919_S_AT 219434_AT 203381_S_AT 212592_AT 235458_AT 204924_AT 204057_AT 222484_S_AT 206584_AT 204787_AT 221019_S_AT 21…
11	Up regulated	7.28057200556558e-31	76	Response to other organism	204122_AT 205819_AT 1567628_AT 203028_S_AT 230391_AT 222802_AT 209774_X_AT 207238_S_AT 202988_S_AT 205159_AT 208018_S_AT 229560_AT 204638_AT 209083_AT 221666_S_AT 227677_AT 214038_AT 226804_AT 204912_AT 205267_AT 205859_AT 210895_S_AT 217388_S_AT 209949_AT 202644_S_AT 202546_AT 211919_S_AT 219434_AT 203381_S_AT 212592_AT 235458_AT 204924_AT 204057_AT 222484_S_AT 206584_AT 204787_AT 221019_S_AT 21…
12	Up regulated	2.91742310335227e-30	79	Biological process involved in interspecies interaction between organisms	204122_AT 205819_AT 1567628_AT 203028_S_AT 230391_AT 222802_AT 209774_X_AT 207238_S_AT 219519_S_AT 202988_S_AT 205159_AT 208018_S_AT 229560_AT 204638_AT 209083_AT 221666_S_AT 227677_AT 214038_AT 226804_AT 204912_AT 205267_AT 205859_AT 210895_S_AT 217388_S_AT 209949_AT 202644_S_AT 202546_AT 211919_S_AT 219434_AT 203381_S_AT 212592_AT 235458_AT 204924_AT 204057_AT 222484_S_AT 206584_AT 204787_AT 22…
13	Up regulated	1.46071367422163e-29	80	Regulation of immune system process	218345_AT 204122_AT 1567628_AT 205269_AT 203028_S_AT 230391_AT 225626_AT 222802_AT 207238_S_AT 211795_S_AT 203665_AT 208018_S_AT 229560_AT 223502_S_AT 209083_AT 221666_S_AT 227677_AT 220532_S_AT 214038_AT 225647_S_AT 209732_AT 204440_AT 210895_S_AT 204118_AT 202644_S_AT 202546_AT 219434_AT 203381_S_AT 235458_AT 204924_AT 210992_X_AT 222484_S_AT 206214_AT 206584_AT 226459_AT 204787_AT 221019_S_AT …
14	Up regulated	9.24426532543616e-28	64	Defense response to other organism	204122_AT 205819_AT 1567628_AT 203028_S_AT 230391_AT 222802_AT 207238_S_AT 208018_S_AT 229560_AT 204638_AT 209083_AT 221666_S_AT 227677_AT 214038_AT 205859_AT 217388_S_AT 209949_AT 202644_S_AT 202546_AT 219434_AT 203381_S_AT 212592_AT 235458_AT 204924_AT 204057_AT 206584_AT 204787_AT 221019_S_AT 219385_AT 204232_AT 225353_S_AT 223454_AT 203868_S_AT 203535_AT 208965_S_AT 203923_S_AT 205898_AT 2135…
15	Up regulated	2.64762280235986e-27	58	Innate immune response	204122_AT 205819_AT 1567628_AT 203028_S_AT 230391_AT 222802_AT 208018_S_AT 229560_AT 209083_AT 221666_S_AT 227677_AT 214038_AT 205859_AT 217388_S_AT 209949_AT 202644_S_AT 219434_AT 203381_S_AT 212592_AT 235458_AT 204924_AT 204057_AT 206584_AT 204787_AT 221019_S_AT 219385_AT 204232_AT 225353_S_AT 223454_AT 203868_S_AT 203535_AT 208965_S_AT 203923_S_AT 205898_AT 213566_AT 205786_S_AT 201743_AT 2100…
16	Up regulated	4.60732317073887e-26	98	Response to external stimulus	214435_X_AT 204122_AT 205819_AT 1567628_AT 201645_AT 203028_S_AT 230391_AT 222802_AT 202800_AT 209774_X_AT 207238_S_AT 202988_S_AT 203665_AT 205159_AT 203936_S_AT 208018_S_AT 229560_AT 204638_AT 209083_AT 221666_S_AT 227677_AT 214038_AT 226804_AT 225647_S_AT 204912_AT 205267_AT 205859_AT 210895_S_AT 217388_S_AT 209949_AT 202644_S_AT 202546_AT 209875_S_AT 211919_S_AT 219434_AT 203381_S_AT 212592_A…
17	Up regulated	1.71308745374597e-25	55	Inflammatory response	203028_S_AT 209774_X_AT 207238_S_AT 219519_S_AT 215813_S_AT 203665_AT 203936_S_AT 208018_S_AT 229560_AT 204638_AT 221666_S_AT 201847_AT 214038_AT 225647_S_AT 205859_AT 202644_S_AT 202546_AT 209875_S_AT 223660_AT 211919_S_AT 219434_AT 203381_S_AT 204174_AT 209396_S_AT 235458_AT 204924_AT 210992_X_AT 206214_AT 206584_AT 226459_AT 219385_AT 223000_S_AT 202803_S_AT 203868_S_AT 203535_AT 208965_S_AT 2…
18	Up regulated	1.7167443863577e-25	58	Positive regulation of immune system process	204122_AT 1567628_AT 205269_AT 203028_S_AT 230391_AT 225626_AT 222802_AT 207238_S_AT 211795_S_AT 203665_AT 208018_S_AT 229560_AT 223502_S_AT 209083_AT 221666_S_AT 227677_AT 214038_AT 225647_S_AT 204440_AT 210895_S_AT 202546_AT 235458_AT 210992_X_AT 222484_S_AT 206214_AT 204787_AT 204232_AT 225353_S_AT 202803_S_AT 201721_S_AT 203868_S_AT 208965_S_AT 205098_AT 205898_AT 202859_X_AT 205419_AT 205786…
19	Up regulated	5.88940108570237e-24	61	Regulation of immune response	204122_AT 1567628_AT 205269_AT 203028_S_AT 230391_AT 225626_AT 207238_S_AT 211795_S_AT 203665_AT 208018_S_AT 229560_AT 223502_S_AT 221666_S_AT 227677_AT 209732_AT 210895_S_AT 204118_AT 202644_S_AT 202546_AT 219434_AT 203381_S_AT 235458_AT 204924_AT 210992_X_AT 206584_AT 226459_AT 204787_AT 221019_S_AT 219385_AT 204232_AT 225353_S_AT 202803_S_AT 201721_S_AT 203868_S_AT 232617_AT 203535_AT 208965_S…
20	Up regulated	1.83088808389748e-23	67	Cell activation	204122_AT 1567628_AT 205269_AT 203028_S_AT 230391_AT 225626_AT 222802_AT 207238_S_AT 203665_AT 203936_S_AT 223502_S_AT 209083_AT 221666_S_AT 227677_AT 225647_S_AT 205267_AT 204440_AT 210895_S_AT 202644_S_AT 202546_AT 203381_S_AT 204220_AT 209396_S_AT 213160_AT 235458_AT 212190_AT 208885_AT 204924_AT 204057_AT 203416_AT 210992_X_AT 203474_AT 223553_S_AT 223303_AT 209869_AT 204787_AT 219385_AT 2230…
21	Up regulated	1.0155956896454e-22	40	Leukocyte migration	1567628_AT 230391_AT 222802_AT 209774_X_AT 203665_AT 203936_S_AT 208018_S_AT 209083_AT 221666_S_AT 214038_AT 204118_AT 211919_S_AT 219434_AT 212592_AT 202856_S_AT 222484_S_AT 206214_AT 219385_AT 223000_S_AT 204232_AT 202803_S_AT 223454_AT 203868_S_AT 203535_AT 205098_AT 205898_AT 202859_X_AT 205419_AT 205786_S_AT 204897_AT 209906_AT 210072_AT 203104_AT 220088_AT 215051_X_AT 1558397_AT 1405_I_AT 2…
