# Supplementary material for: Do neutrophil extracellular traps implicate in atheromatous plaques from carotid endarterectomy? Re-analyzes of cDNA microarray data by surgeons
Source: Front Neurol. 2023 Dec 19;14:1267136. doi: 10.3389/fneur.2023.1267136 (PMC10770953; doi:10.3389/fneur.2023.1267136)
Supplement: Supplementary file 7 [file Data_Sheet_1.csv]

	GSM714086	GSM714087	GSM714088	GSM714089	GSM714090	GSM714091	GSM714092	GSM714093	GSM714094	GSM714095	GSM714096	GSM714097	GSM714098	GSM714070	GSM714071	GSM714072	GSM714073	GSM714074	GSM714075	GSM714076	GSM714077	GSM714078	GSM714079	GSM714080	GSM714081	GSM714082	GSM714083	GSM714084	GSM714085
1007_s_at	6.916682602	7.272092322	7.290632829	7.515730801	7.427268524	7.04668522	7.362380651	7.537202503	7.4673941	7.281993991	7.340639869	7.311835663	7.066597722	7.476734489	7.560469925	7.54510074	7.13702121	7.31309916	7.320076098	6.757667351	7.379788924	7.545557795	7.491856172	7.387317417	7.309027474	6.981679471	6.765898916	6.411382077	6.471320314
1053_at	5.215496958	5.387830781	6.111040212	5.325759423	5.66299343	5.803272582	5.406179864	5.713883639	5.389507751	5.17138674	5.768444517	5.735632992	5.617394723	5.231709795	5.571284382	5.502338428	5.406857889	5.961533429	5.719497327	5.464369252	5.687824374	5.465358627	5.275806853	5.400409182	5.496069588	5.661702566	5.25989311	5.360489666	5.423323157
117_at	5.913344531	5.957130241	5.634361156	5.845569544	5.860925494	6.435217478	5.536452878	6.086993353	5.458502344	5.751893668	5.863148112	4.882627863	5.738776236	6.407551039	6.456310493	5.91283694	6.138683551	6.431825608	6.274274405	5.657739111	5.846035804	5.710486434	6.053606187	5.972611336	5.691696295	5.863907638	5.927942917	6.347463001	6.163279337
121_at	7.496555541	7.562990022	7.380778257	7.671675508	7.660247691	7.200920648	8.062171975	7.596731613	7.435647564	7.38284118	7.4939185	7.492597656	7.106533368	8.086023295	8.056792374	7.715601603	7.423652736	7.747921911	7.833795748	7.633695041	7.562924945	7.98564471	7.7538866	7.783865341	7.638980295	7.460363155	7.619349234	7.37673306	7.463625414
1255_g_at	3.244415329	3.290230262	3.294858073	3.263839142	3.269480458	3.36817285	3.337614274	3.249722622	3.268982151	3.363065422	3.181215377	3.228106769	3.360925092	3.33444676	3.174584688	3.156231983	3.277893259	3.197367198	3.195213164	3.268657713	3.442809437	3.269491817	3.127979481	3.247063432	3.233434867	3.355288471	3.431903723	3.150405505	3.29930595
1294_at	7.271447953	7.249619847	7.162762721	7.58515818	7.439051618	7.486536372	8.113033051	7.569026168	7.275367063	7.25018789	7.376960641	7.086117182	7.022475454	7.727042948	7.573687842	7.457024059	7.62675554	7.61620432	7.706445664	7.274741009	7.540042569	7.495845453	7.537098911	7.62845957	7.412808887	7.67332846	7.282094896	7.32479391	6.984795754
1316_at	5.863761096	5.814754366	5.52567394	5.725501761	5.718211004	5.65908411	5.732429689	5.768922878	5.723051102	5.833856561	5.424067918	5.50970725	5.550262385	5.922762613	5.531695562	5.614733241	5.445088817	5.669548698	5.673245737	5.566559768	5.609160614	5.890963189	5.764003983	5.838939982	5.588187529	5.565806679	5.666853275	5.446432484	5.717097374
1320_at	5.013642411	4.886720607	4.866702306	5.195282726	5.682762074	5.110185522	5.165035295	5.050457045	5.065661266	4.937366736	5.007145441	4.861808013	4.89480869	4.925586071	4.779561781	4.75942493	4.761009788	4.821823821	4.692127792	4.890007679	4.874585375	4.668920149	4.72595249	4.809095977	4.637459942	4.666201151	4.374386623	4.69551813	4.852603351
1405_i_at	6.198746929	6.123249281	4.775672487	5.377025655	5.206460916	5.166856649	5.770774737	6.233020587	4.750236137	5.036030013	7.693500009	4.446433046	4.709236389	6.226799697	6.56860619	6.474122958	6.184142144	6.355437377	6.345883204	5.339766836	7.343654035	6.941796665	6.274778226	6.384439815	7.52226796	7.257855387	6.298340426	7.046855952	6.632856511
1431_at	3.582374238	3.354460962	3.404959855	3.374130898	3.490949263	3.59295395	3.491015735	3.390710104	3.500919833	3.470047594	3.291529312	3.33301286	3.440773145	3.393142699	3.404954225	3.488777654	3.379284793	3.41905177	3.407246046	3.385840525	3.399412619	3.529618966	3.460594779	3.535543997	3.390645728	3.215840783	3.392065725	3.322841468	3.131398958
1438_at	5.159536559	5.248244903	5.061143169	5.276097371	5.089140418	5.232828062	5.536510572	5.334205982	5.170820323	5.033012283	5.21883609	5.159301826	5.14869429	5.382629172	5.210232085	5.135249215	5.069951392	5.400649112	5.397059914	5.333608667	5.088324733	5.215747595	5.405125914	5.188075691	4.980192645	5.1832104	5.171417524	5.011523564	4.888999849
1487_at	6.421813809	6.505427993	6.613650587	6.44270466	6.329902372	6.493920966	6.070507826	6.521998247	6.322113957	6.292050899	6.301568492	6.33702736	6.629768905	6.253219523	6.439283514	6.420131284	6.562198943	6.470325186	6.48605919	6.109339349	6.477230993	6.508121399	6.486798409	6.506400792	6.439623065	6.441892184	6.4486881	6.243954189	6.267997618
1494_f_at	5.078830829	5.390542408	4.98607151	5.374695649	5.075365058	5.328563735	6.13890175	5.173727157	5.300709689	5.142706487	5.020928485	5.124512462	5.254878201	5.312669535	5.343200659	5.253477836	5.103064515	5.004328572	5.261961441	5.2188088	5.236135901	5.506456701	5.292091918	5.471949488	4.977620406	4.951652499	5.42649388	4.866786544	5.010402387
1552256_a_at	6.553620372	6.492697771	6.311906175	7.077979527	6.805328121	6.458247911	6.870781357	7.50304727	7.066668949	6.190748484	7.366873989	6.596461482	6.849366547	7.676968085	7.704522062	7.831077245	7.647632987	7.617397647	7.348636787	7.119216991	7.37245819	7.256455854	7.020724715	6.989690784	6.849366547	6.959724036	6.806532515	7.594287349	7.469067557
1552257_a_at	6.328793357	6.575591865	6.143606604	6.063167505	6.121865075	6.077652818	6.939850305	5.985400926	6.497192942	6.138558937	5.851820015	6.187926359	6.384868409	6.090183364	6.083342522	6.601153849	6.498408234	6.170245896	6.169181907	6.311429069	6.078742301	6.319092459	6.169181907	6.15326056	5.97166414	6.132449311	6.122967071	6.006108558	6.139008468
1552258_at	3.75093106	3.724665913	3.608863323	3.881734227	3.877057656	3.822664922	4.415067062	3.75093106	3.727186718	3.80097405	3.75093106	3.849577757	3.728923353	3.658456558	3.771176569	3.75093106	3.806265096	3.852485789	3.528730412	3.663894765	3.780999746	3.624378292	3.558081588	3.991733366	3.700843912	3.578848243	4.343744054	3.541666912	3.623583782
1552261_at	5.40724185	5.027839925	4.647854318	4.855013615	4.647098047	5.512455477	4.85730112	4.658151105	4.297734858	4.625253038	4.243038458	4.718078136	4.89101718	4.871800042	4.461213615	4.508944771	4.754653633	4.529025829	4.397758346	4.976929838	4.859077229	4.94690915	5.054257675	4.715863499	4.839717901	4.734658387	4.645953967	4.487201607	4.677193798
1552263_at	5.0464136	5.291678361	4.703786938	5.123591562	5.290104183	4.074749284	4.875813308	5.424099646	5.085033214	4.984590598	5.444043513	4.560666074	4.478742305	5.066075896	5.839615133	5.373385333	5.030533271	5.312583178	5.323242254	4.596258901	4.758841018	5.047683956	4.854374075	5.230185321	5.186963765	4.853255205	4.707693839	4.925826184	5.365930319
1552264_a_at	6.835593552	6.594206177	7.0588822	6.906966474	7.034055721	7.036638689	7.1517662	7.223901358	6.367622679	6.449208693	7.198109326	6.643571215	7.127962096	6.820752446	6.897460147	7.059127866	6.923568096	6.906530214	6.942614827	6.249993459	6.695526512	6.860636632	6.778735735	6.663079473	6.650421406	6.708572803	6.552901414	6.602781875	6.725145744
1552266_at	3.632401848	3.747727752	3.881734227	3.847229743	3.589106679	4.211306038	3.935823153	3.894311715	4.212896368	3.911250318	4.033725867	3.765515474	4.025325658	3.808949103	3.938167684	3.566032929	4.069211764	3.907701293	4.035658365	3.905610422	3.902500278	3.980782951	3.909779479	3.615265631	3.842023981	3.966933262	3.969879219	3.671577855	3.592750643
1552269_at	3.272075354	3.384469167	3.315202408	3.169588297	3.328380441	3.393927361	3.384862801	3.466472242	3.439238917	3.483470967	3.522193369	3.295777947	3.437777801	3.315224002	3.351902797	3.34305531	3.176275569	3.44058593	3.279697817	3.264766042	3.289414404	3.426626539	3.500558447	3.271178607	3.264766042	3.372842409	3.545258876	3.153919277	3.460175417
1552271_at	5.072088247	5.017105405	4.719621128	4.998513966	4.771040045	5.651884732	5.212445117	4.998513966	5.169073509	5.119748942	4.840626748	4.675780499	5.074544253	4.998513966	5.021860499	4.698744473	4.663108437	5.040070628	5.041507219	4.780875967	4.867960334	5.185664686	4.982763785	5.289723301	4.907898576	4.94732967	4.998513966	5.144697854	4.824916938
1552272_a_at	4.311268652	4.566325683	4.202066173	4.425374286	4.32992242	5.107245992	5.215447342	4.490105542	4.85112549	4.276866801	4.383184833	4.51413848	4.587427071	4.502365298	4.51413848	4.396828538	4.594946979	4.51413848	4.705060531	4.471496928	4.51413848	4.541599671	4.712244576	4.558543362	4.46215269	4.232455162	4.874685556	4.406769319	4.565561916
1552274_at	6.679613699	6.909845947	6.36881741	6.347867776	6.805328121	5.467232327	5.849546616	6.761225743	6.948154386	6.21056636	7.239241792	6.681638889	6.246376451	6.706973319	6.962159924	6.896565593	7.134046699	6.936094784	6.945230158	6.663959085	6.469898191	6.82657705	6.493845709	6.233300309	6.593983682	6.947584543	6.5289228	6.534233806	6.468446697
1552275_s_at	5.424138017	5.590774206	5.703821141	5.341434831	5.748505508	4.896906972	5.315977161	6.469112002	5.502112174	5.349649307	6.328668364	5.629886185	5.305351032	5.525242597	5.729754909	5.878114941	5.703896471	5.67296742	5.459810603	5.362306051	5.745094376	5.880653535	4.842799944	4.995494	5.26722967	5.494983464	5.467341819	5.557344998	5.753145955
1552276_a_at	5.089283846	4.899213557	4.778464037	4.893368399	4.670811744	5.237672416	5.551483746	4.793709643	4.652157334	4.943135306	4.661699202	5.144856954	5.061299472	5.262259334	4.796567971	4.820012005	4.988795748	4.653721921	4.848154919	4.816377635	5.05670837	4.997639995	5.136789074	4.971719993	4.977429992	4.893883642	4.694061863	4.662193731	4.766037883
1552277_a_at	6.50639907	6.783752257	7.057793221	6.855823832	7.049342261	5.989069399	6.608315576	7.325639475	6.577772634	6.276648232	6.980041998	6.554435607	6.496103741	7.109955923	7.096568222	7.004539865	6.629027917	7.096686753	6.939556655	6.147171443	7.195497226	7.017300154	6.951728996	6.87773564	6.956633827	6.970039591	6.794862275	6.503575497	6.575456994
1552278_a_at	4.277794865	3.918968544	3.928768213	4.377268371	4.073133143	4.569322539	4.612155559	4.212502095	3.985844523	4.137673469	4.198219735	3.972445398	3.861257567	3.977090358	4.325500552	4.129754304	4.08925053	4.40247227	4.299672334	3.998264331	4.198219735	4.478938822	4.358107119	4.513577602	4.250889589	4.087972461	4.512512182	4.020046228	4.238391571
1552279_a_at	5.967211989	6.350482863	6.231541553	6.512761321	6.231541553	6.187499124	6.777704841	6.289393203	6.146336151	5.866329874	5.976506058	6.027865352	6.445721887	6.001133437	6.239699649	6.367057221	6.062821354	6.380545174	6.317848416	5.935089907	6.227399257	6.442182672	6.72279379	6.442182672	6.084305427	5.951427263	6.651807254	5.730030433	6.020502772
1552280_at	3.619615276	3.963820087	3.57929546	3.753146042	3.536506904	3.777249203	3.532396334	3.610351101	3.75093106	3.943110447	3.453284982	3.896960503	3.748688697	3.731025119	3.623076129	3.693623167	3.718015345	4.616734762	4.410912713	3.899488372	3.685343922	3.69763935	3.623076129	3.648851323	3.977191833	4.264985683	3.979582051	3.948272179	4.373151327
1552281_at	6.649686012	6.946138588	6.876506922	6.943868458	6.946138588	7.207885062	7.347545432	6.877194929	7.160590765	6.682181267	6.73020356	6.906530214	7.187051575	7.205895532	7.046821022	6.950236223	6.823956807	7.181432668	7.015969107	6.7416603	6.832865542	7.401723791	7.299477329	7.117015262	6.903992026	6.64914973	7.113113096	6.776476153	6.853674708
1552283_s_at	4.822975488	4.767376113	4.555185871	4.670258629	4.787254799	4.307155104	4.468006788	4.309463579	4.55679835	4.131579222	4.858280364	4.500341505	4.473056817	4.51028269	4.775232282	4.978749489	4.616211823	4.591726389	4.71379076	4.304100475	4.510205222	4.340354321	4.634374225	4.839015921	4.356230331	4.457762298	4.555185871	4.553216223	4.371839318
1552286_at	4.635856619	4.952381143	4.920709564	4.702455048	5.117123463	4.599853696	4.618051954	4.927948551	4.774614843	4.644602318	4.546799253	4.76473869	4.902321699	4.723293627	4.870930479	4.762087635	4.75913126	4.766410608	4.922473598	5.001850544	4.306130949	4.721089832	4.680196549	4.75913126	4.75913126	4.653617072	4.815583959	4.657210474	4.352042721
1552287_s_at	5.417964357	5.841341727	5.87334457	5.184725177	5.307915944	4.580596649	4.644991721	5.158087415	5.680980177	5.878046959	5.204977985	5.237839334	5.607888882	4.792139774	5.318392019	5.977797217	5.867682699	5.500099872	5.263145924	5.031479466	5.138976473	5.184725177	5.086454167	5.245318302	4.825048198	4.756170444	5.353716983	5.675368427	5.871094887
1552288_at	3.995624262	4.024284228	4.09088004	4.195753331	4.09314921	5.241789792	4.195753331	4.413489521	4.061230139	3.976357378	4.108358723	4.159117087	4.41351518	4.255757081	4.408731297	4.289777515	4.23303268	3.880685452	4.070392299	4.51527466	4.315906723	4.29572368	4.162633713	4.047781775	4.060317589	4.511590293	4.550673563	4.061230139	4.005805777
1552289_a_at	4.256992561	4.154038158	4.057652743	4.353043479	4.47854378	4.365519701	4.18913223	4.417223272	4.14592157	4.163724522	4.147546507	4.115682468	4.294491651	4.421085996	4.606849896	4.421599507	3.936834646	4.079380116	4.195721236	4.609351861	4.04710045	4.540578513	4.3593364	4.3630192	4.045586257	4.088420014	4.369240563	4.17399856	4.150788685
1552291_at	4.08829635	4.380702614	5.331681968	4.18489517	5.01022445	4.153787399	4.107346005	4.8066553	4.868980782	4.245147021	4.245147021	4.361647492	4.091710159	4.126390481	4.238844415	4.483304118	4.222349565	4.617666342	4.138694913	3.948238021	3.988390159	3.974279999	4.245147021	4.189725334	4.194653991	3.999411508	4.069539887	4.25950061	4.017957467
1552293_at	4.185665403	4.228835761	4.194804082	4.199649887	4.208731446	4.275710442	4.629302504	4.185665403	4.122487112	4.103729795	4.035937829	4.347182632	3.849190364	4.332065838	4.349627707	4.151281333	4.17909273	4.172299975	4.152296603	4.226504953	4.442773067	4.650530437	3.954227653	4.103188209	4.167049881	4.116281349	4.637362012	4.020076018	3.907437952
1552295_a_at	6.850070982	6.96061256	7.133970096	7.039042227	6.723912718	7.253146605	6.791635067	7.105324283	6.393393431	6.709923392	6.64123258	6.320539956	7.565142687	6.686962962	6.606331722	6.912444944	6.977853001	6.494841146	6.706176695	6.734725365	6.609974468	6.591372747	7.013275944	7.011134421	6.675675712	6.592684935	6.608909894	6.133412313	5.970981678
1552296_at	3.395035433	3.27081463	3.38050273	3.389173993	3.27711521	3.506800044	3.496146623	3.410845303	3.272338688	3.394250559	3.282090581	3.353494112	3.376788581	3.23873309	3.297743932	3.419334561	3.376788581	3.40227538	3.407604562	3.259907064	3.603935683	3.362061631	3.390464899	3.447957993	3.47156144	3.302985042	3.485202048	3.177983605	2.980917492
1552299_at	4.975295927	4.593021192	4.798113195	4.813977213	4.974355106	4.767092316	4.695423703	4.975295927	4.307737579	4.490015627	4.226215179	4.184700412	4.587803822	4.59915101	4.097267986	4.232204362	4.151403987	4.071782081	4.046601346	4.112150044	4.392400573	4.067501497	4.308873741	4.470183235	4.318247181	4.185869652	4.460300493	4.135072694	3.985860079
1552301_a_at	6.097913154	6.032629392	5.205252971	4.960700534	4.788090813	4.565163191	5.289906647	5.051694383	6.029950334	5.113365745	5.181539247	5.084262721	5.337062084	4.860115311	4.399919656	4.997741735	4.828317907	4.796177225	4.769468621	5.376134926	5.023322229	5.084262721	5.006832596	5.084262721	4.811474124	4.803055098	5.115506633	5.713957902	5.39140424
1552302_at	3.180239392	3.318986634	3.365558678	3.412110002	3.555350561	3.223394404	3.387602168	3.484385611	3.523594816	3.482213809	3.523594816	3.12864448	3.150365167	3.835321347	3.717482526	3.878460037	3.641564023	4.864135466	4.475577316	3.199479692	3.398232519	3.285737211	3.617437031	3.736319542	3.935361412	3.576112473	3.210988804	3.583272688	3.391176691
1552303_a_at	4.796996092	4.534094834	4.650861148	4.799590182	4.600518648	4.642507685	4.664440593	4.545106197	4.69322093	4.460407718	4.647992537	4.647377449	4.784257408	4.844497043	4.925254057	4.969467987	4.831366685	5.130217784	4.94060735	4.75529034	4.44408319	4.466210636	4.677823478	4.675391112	5.101550403	4.959925691	4.866243215	4.697274637	5.024250696
1552304_at	3.314231307	3.448680676	3.394634976	3.30730172	3.432325599	3.438082639	3.465694399	3.439544142	3.538804613	3.301573787	3.373739274	3.309698956	3.583237685	3.371840063	3.392019355	3.432325599	3.389381899	3.509275519	3.402051093	3.395830741	3.451256672	3.418033487	3.362213305	3.792781959	3.458687235	3.505981279	3.615479309	3.317565754	3.629945777
1552306_at	3.38050273	3.48140145	3.38050273	3.539618091	3.415737184	3.311089043	3.304723172	3.419422223	3.250964212	3.282305294	3.521747783	3.378706519	3.31656904	3.62123701	3.490994709	3.401026836	3.27173284	3.408871714	3.509802134	3.265368595	3.22636866	3.348862583	3.207096717	3.491572265	3.414013961	3.245923818	3.213148248	3.546810966	3.544754107
1552307_a_at	4.304342066	4.650927563	4.588142856	4.42686205	4.268372966	4.517693326	4.664440593	4.734672632	5.08798662	4.650927563	4.984391629	4.615115657	4.593063698	4.559180248	4.797845969	4.815765162	4.95590705	4.650927563	4.995612571	4.394515448	4.553664158	4.990713442	4.504993055	4.299987006	4.556205526	4.591374483	4.703206399	4.456912765	4.650927563
1552309_a_at	10.81001642	10.73344834	10.33018243	10.60228648	10.51929174	10.52900359	10.92443478	9.012022808	10.63681383	10.11831186	8.936060755	10.1301717	10.09630239	9.329763692	9.428758301	8.704616211	8.347938151	9.18531877	9.095467949	9.150248313	9.42701056	9.559609469	9.761828446	9.724507017	9.762773362	9.633078786	9.656677561	8.340969576	8.62023516
1552310_at	5.262988773	5.901081952	6.640784828	5.661325486	5.806719051	5.183342725	5.251540891	6.875967286	5.798705497	6.298118856	6.001848066	5.649395525	5.9966975	5.414184987	5.801287489	5.947829879	5.476942769	6.701985386	6.355115553	5.25955811	5.661942815	5.268130452	5.102213494	5.198806972	6.319342773	5.74866649	4.736045792	5.579617457	5.607611025
1552311_a_at	6.228400045	6.145791203	6.073328974	6.257005995	6.151643707	6.521949947	6.453493392	6.11744319	6.210505432	6.346599739	5.893582428	6.034104669	6.301411157	5.932208987	6.211657148	6.113516387	5.779400974	6.051422367	6.092794714	6.027962716	6.075850519	6.260387433	6.481726252	6.364292881	6.136835968	6.091503561	6.378679076	6.069629139	6.053959342
1552312_a_at	4.557680867	4.477537867	4.524212557	4.827787045	5.489373702	4.125311099	4.394627522	5.490412383	4.477858441	4.281668111	6.152559149	4.943356569	4.786095639	5.076619202	5.40535686	6.042925491	5.098544464	6.022132751	5.461523633	4.351989557	4.895558947	4.671435367	4.563090004	5.093933531	5.228274286	4.838047832	4.41487802	4.262187231	4.548847902
1552314_a_at	3.950965979	4.101005519	4.230820755	4.043968851	4.496471243	4.343597235	4.655328149	4.208798459	4.148267087	4.277947871	4.246329661	3.961294868	4.165210539	4.05164609	3.932513751	4.033924478	3.962167065	4.002878617	4.055211493	4.405689414	4.114493554	4.041947157	4.274654835	4.207059279	4.089002724	4.21809101	4.148267087	4.013658847	4.403521172
1552315_at	5.927809159	5.576631552	5.974073206	5.534525633	5.891713543	5.953508003	5.772402844	6.104812205	5.395822704	5.475580414	6.607175414	6.245599751	6.440923638	6.235034198	6.113405179	7.163801968	6.909542156	6.658490959	6.953359852	7.004155067	6.998055167	7.03608587	6.502195957	6.107182447	6.599725956	6.801971616	6.231326989	6.646371312	6.401271117
1552316_a_at	5.802696199	5.753859764	6.308429033	5.698917179	5.957290135	4.562204877	4.945177184	6.425926611	5.703857644	4.824740257	6.957865557	6.523932039	5.959521133	6.402894387	6.839952203	7.662334593	7.596353577	7.428612431	7.434003453	7.01794339	7.199498089	7.085672874	6.482255502	6.555173746	7.118283646	6.989924469	6.011567917	6.694792476	6.75776194
1552318_at	4.753762771	5.083681529	5.478915951	4.705429711	4.883601539	4.584893104	3.841952752	5.600304608	4.755741865	4.792636465	5.776752142	5.554781957	5.160552526	5.210862018	5.708290499	6.329970422	6.155140396	5.8843372	5.919259074	5.361860977	5.693863135	5.609215956	5.433750364	5.526409691	5.930083004	5.468038829	5.083952191	6.087452009	5.667791549
1552319_a_at	3.743697661	4.004285572	3.701881229	3.740051248	3.662535652	4.787410472	3.866199512	3.68536554	3.415708325	3.682203498	3.637131897	3.710311688	3.856672758	3.751361607	3.641638941	3.699199822	3.793538508	3.447047573	3.641241437	3.921072838	3.689388131	4.005563168	3.948282962	3.733632085	3.733632085	3.914173407	3.780508448	3.505652665	3.707408591
1552320_a_at	3.213075019	3.319282229	3.066709764	3.171078669	3.089239284	3.219386082	3.278497554	3.038227306	3.367546489	3.072571787	2.983787712	3.228109706	3.083633174	3.259567084	3.198069371	3.174883366	3.055502842	3.208283366	3.126899781	3.268784001	3.135274911	3.322195671	3.393873487	3.026144036	3.05331558	3.094127335	3.009930626	2.877972591	2.958513995
1552321_a_at	3.451981958	3.242527424	3.283991091	3.146592036	3.13761069	3.652245296	3.473982636	3.089068701	3.266861635	3.678399304	3.067777967	3.208981667	3.276412706	3.182972106	3.200125858	3.277157985	3.283773532	3.260437339	3.296379333	3.229950157	3.272458554	3.351455007	3.338108783	3.2169678	3.445429983	3.312044433	3.148618592	3.548567097	3.047216316
1552322_at	3.199117941	3.042963266	3.01119888	3.110771372	3.036401874	3.076712836	3.096826016	3.033117562	3.162098807	2.983791029	3.285346853	2.949239695	3.105193955	3.10350474	3.253083087	2.966481387	3.014348822	3.134217145	3.206135126	3.186512452	3.083352896	3.09995812	3.143416198	2.895518502	3.090498569	3.070212172	3.00467014	3.195754667	3.151742137
1552323_s_at	3.56595096	3.859469432	3.799919924	3.844641807	3.661865876	3.420936051	3.661865876	3.775893408	3.904489579	3.621801297	3.657157828	3.705863747	3.610781794	3.804952372	3.820671398	3.538883564	3.589237399	3.948151836	3.681092866	3.504752262	3.657998484	3.578502495	3.669710887	3.549557861	3.661865876	3.691408703	3.967198049	3.661865876	3.48762855
1552325_at	3.180239392	3.040030717	3.226007481	3.017452093	2.952186325	3.438284415	3.174642452	3.23719113	3.143016451	3.023230767	3.169907758	3.139100474	3.283951324	3.185468449	3.200496087	3.167821407	3.14543238	3.166772442	3.002209646	3.511774547	3.201297399	3.14479032	3.128277805	3.139010725	3.181686389	3.334151679	3.3736047	3.425879308	3.160323771
1552326_a_at	4.475818903	4.458094597	4.401750235	4.417279277	4.469123397	4.579200784	4.691668019	4.422015818	4.381849298	4.540831731	4.739340075	5.121542653	4.516040301	4.595579305	4.475818903	4.484759686	4.42631002	4.707702108	4.673911602	4.475818903	4.674939324	4.82080542	4.599705935	4.316583285	4.45462875	4.259272545	4.265788616	4.463881314	3.914649048
1552327_at	4.537342039	4.185069891	4.776191895	3.950213256	4.292401917	3.835118322	4.749257683	4.154922874	4.7981361	4.527803864	4.295294526	4.151323831	4.019067359	3.995984069	3.895013182	3.962084134	3.880853599	4.186202216	4.02018481	3.875353127	3.865193	3.797736758	3.585126299	4.037302287	4.00757599	3.633989054	4.28507343	3.98813662	4.243473848
1552329_at	5.317905165	5.621654155	5.799025453	5.738756366	6.052459747	4.703412658	4.400316841	5.484918785	6.263255383	5.764087414	5.315036823	4.563042498	4.626677438	4.90966493	5.506391235	5.108040172	4.951477311	5.550281477	5.480020617	4.830308744	4.360974561	4.133018506	4.44530935	4.369630235	5.216858303	5.155879503	4.300563646	4.329219327	4.345271777
1552330_at	3.920494121	3.986475965	4.435887809	3.815893443	3.691443344	3.692497777	4.016517017	4.255681491	4.527835882	3.38635617	4.077836107	3.693714511	3.880698434	3.943809061	4.022500006	4.228621566	3.837549786	4.160139519	4.263658076	3.613656871	4.18048066	4.059942187	3.997520063	3.875881967	4.083516605	4.024724336	3.95670042	3.977769002	3.8766282
1552332_at	6.65850348	6.712618248	6.535210953	6.882011232	6.715814039	6.898981576	7.415074547	6.810592425	6.907101705	6.643971088	6.512062283	6.444536963	6.584146417	6.944228731	6.580752257	6.634251425	6.317454209	6.65850348	6.735406643	6.617772224	6.436868239	6.722604675	6.880262157	6.786927259	6.565170811	6.573791743	6.985787719	6.520085234	6.344714165
1552334_at	4.70841404	4.42317771	4.365947411	4.365947411	4.650789954	4.199055032	4.316813864	4.592045892	4.710812542	4.479237418	4.365947411	4.062644878	4.281307482	4.353879052	4.34527065	4.365947411	4.372126558	4.869897687	4.571195484	4.087139927	3.935060584	3.833597415	4.144484874	4.178580752	4.364562283	4.450768305	4.390849869	4.499985855	4.323547975
1552335_at	4.337045804	4.597198098	4.36254302	4.349457655	4.447213912	4.723359082	4.471130735	4.514675349	4.428694666	4.412176033	4.586606931	3.948092461	4.379822368	4.699799688	4.514675349	4.290376304	4.471130735	4.310507576	4.282426365	4.782047708	4.458409578	4.700539371	4.72852058	4.717836762	4.428824121	4.546623572	4.471130735	4.123421012	4.288188576
1552337_s_at	4.20162722	4.261352186	4.024410203	4.225168463	4.017861534	4.539782943	4.604512333	4.042404771	4.141198532	4.424899389	4.268985897	4.052887439	4.291659908	4.076995418	4.302320004	4.648608	4.809941103	4.253128689	4.030549565	4.227416667	4.153555494	4.253458637	4.505385937	3.966296384	3.938900422	4.142162892	4.075060027	4.192069631	4.172676242
1552338_at	4.365095028	4.196843726	4.152121426	4.33053112	4.003839003	5.016422784	4.494681347	4.152872776	4.222255925	4.239275126	4.340798271	4.128444606	4.661134913	4.375566355	4.39696876	3.955009549	4.137373776	4.316789896	4.338704206	4.808495194	4.169526447	4.52122976	4.46235377	4.24457648	3.959235153	4.268690259	4.349065818	4.125914726	4.08580945
1552340_at	3.776414383	4.024489309	3.950241493	3.961395874	3.723640712	4.057804598	4.332990912	3.977277644	3.775802214	3.975777699	3.980527905	3.90005144	3.911748349	4.128197797	4.134431582	4.075472939	3.890595359	3.767625873	3.949857801	3.732962836	4.105230367	3.968590316	3.962084134	3.949857801	4.020313605	3.874131437	4.352602291	3.871476595	3.887458278
1552343_s_at	4.069029641	3.950115389	3.883186288	3.868421061	3.812720134	4.025444065	3.874765329	3.749067353	3.876634297	4.233756407	3.822252338	3.640214003	3.657187283	3.791164535	4.172134275	3.837407394	3.565605218	4.237355743	3.899480134	3.918031634	3.584596655	3.727295123	3.683571135	3.868421061	3.898471221	3.639496969	3.868421061	4.324660792	4.221350864
1552344_s_at	4.510617055	4.486713962	5.011884043	4.900149403	5.198818038	4.255034519	4.839916837	5.424059646	4.367777952	4.048171023	4.943720916	5.063120491	4.717443991	4.74505138	4.752966915	4.510617055	4.427147827	5.201304223	4.551839724	4.209839364	4.403726741	4.275213463	4.52653329	4.34761405	4.656773996	4.524886689	4.255280294	3.960750824	3.955683905
1552347_at	8.120436241	8.329139225	8.104822694	7.476203314	7.839649145	7.052219405	7.528064286	7.599485157	7.848521608	8.304529082	7.834734398	7.465877003	7.16534455	6.922256599	7.590349529	7.461095651	7.252641802	7.741671667	7.439245542	7.783845744	7.426669375	7.003863729	7.193416599	7.396571849	7.768666773	7.511341618	7.45132931	7.782896116	8.084250777
1552348_at	5.624903107	5.745170958	5.478147401	6.004060101	5.91249289	5.76070839	6.201345996	5.882473393	5.91553961	5.804564434	5.574917561	5.72357009	5.341487025	6.178334866	5.759762068	5.833017068	5.459192386	5.597507262	5.898877024	5.580145837	5.716266135	6.191947227	6.270553378	5.76070839	5.724289072	5.358896548	6.059695788	5.676731203	5.617402416
1552349_a_at	4.093540663	4.225168463	3.999266529	4.093540663	3.889302907	4.640338331	4.211505477	4.195753331	4.436092295	3.869227314	4.032766078	4.063017277	4.093540663	4.284246174	4.110979051	4.093540663	4.021179788	4.057760945	4.153187817	4.013891996	4.169302713	4.127932131	4.234019159	4.250889589	3.894838234	3.910088186	4.111287731	4.116558541	3.847657058
1552354_at	4.835874047	5.030082365	4.548774913	4.796177225	4.703121551	5.685751036	5.178920209	4.469145313	4.870125464	4.790661691	4.693693302	4.783397398	4.910207481	4.785859995	4.690074123	4.718554913	4.898785051	4.414890703	4.995154513	5.122202496	4.865850775	5.235096535	4.896993113	5.130961624	4.627749395	4.70816333	5.119492986	4.811087056	4.635104822
1552355_s_at	5.03645602	5.291736463	5.186046292	5.526630364	5.25720447	5.073015481	5.722834149	5.244036223	5.571489243	5.182526954	5.059321049	5.348104902	5.380131497	5.580028043	5.404332487	5.186947193	5.312965465	5.111423951	5.282198967	5.321692892	5.152964355	5.34243739	5.741127905	5.416298703	4.996488021	5.126507962	5.343144031	5.340167198	5.255815917
1552359_at	3.094322172	3.113141129	3.017636837	3.134896787	3.288047635	3.245963757	3.186166639	3.143749294	3.228122522	2.942629826	2.907740284	3.178246224	3.025705097	3.217222255	3.043918836	3.14098275	3.259420985	3.138386509	3.185042088	3.111030153	3.146923123	3.32901821	3.265987359	3.064050326	3.031480239	3.120953195	3.046321416	3.203617471	3.149078736
1552360_a_at	4.045771004	4.238292806	4.738525781	4.039015246	4.137664282	3.97543247	4.431421111	4.620312437	4.357509298	4.414523517	4.539008882	4.669861615	4.518123401	4.214190894	4.3769688	4.564308511	4.382507318	4.4719015	4.30152781	4.034892244	4.427990401	4.434284283	4.365190706	4.198219735	4.406677629	4.323754911	4.506534442	4.024262157	4.109478637
1552362_a_at	3.977191833	4.283728644	3.859469432	4.093877547	4.05813332	4.196222819	4.033917198	4.126242158	4.192342878	4.384440504	3.868045816	3.844349918	4.12709335	4.226858258	4.153107633	4.17353919	4.05277934	4.138829416	4.311957604	4.258735375	3.944695895	3.980127606	3.939843829	4.41878893	4.022232961	3.90355527	4.312317681	4.12709335	4.146093623
1552364_s_at	3.955327179	4.118825124	3.890198929	4.178450151	4.089503006	4.484723605	4.185972863	4.100505168	4.226133759	4.089053364	4.394627522	4.475818903	4.669725439	4.011496102	3.937896763	4.118825124	4.078002469	4.018597834	4.181032252	3.99526005	4.10493858	4.073532163	4.190113953	4.368364753	4.143132334	4.093982779	4.202541672	4.019966303	4.051975405
1552365_at	3.147562427	3.223020099	3.046850108	3.281408449	3.314034702	3.076992544	3.263320993	3.350109811	3.097757713	3.251647092	4.075621065	3.213200776	3.110873581	3.615814414	4.141230062	4.81282033	4.243533938	4.065219281	3.709115493	3.201219139	4.647790156	3.842615218	3.271643609	3.829286901	3.7321247	3.572398991	3.488575273	3.755674094	3.531770711
1552367_a_at	3.095890473	3.365326709	3.285980202	3.235402096	3.183987929	3.476445427	3.372545137	3.471511761	3.105595739	3.298475497	3.617350906	3.366420611	3.521919185	3.655135075	3.490805158	3.775407272	3.536307093	3.639067212	3.619772739	3.24226685	3.689354953	3.66221724	3.496581566	3.430903076	3.520685656	3.444311966	3.679029283	3.180735775	3.537734095
1552368_at	3.485621464	3.515034453	3.577802924	3.485621464	3.454295577	3.50138648	3.629589051	3.450745998	3.617856385	3.454639543	3.36950761	3.426681841	3.467989273	3.510232754	3.612938549	3.380377037	3.411883474	3.466237007	3.390303662	3.367147887	3.589102017	3.554880037	3.455883304	3.667505209	3.47156144	3.515841314	3.237455559	3.380377037	3.514270686
1552370_at	4.83247611	4.447505885	5.07777156	4.664492966	4.637963543	4.537037835	4.618051954	5.520339316	4.946732799	4.415491096	4.764517645	4.178084739	4.558755948	4.810492054	4.491178531	4.616090824	4.839142373	5.424120357	5.32737589	4.308042036	4.27903356	4.225168463	4.400878243	4.458401232	4.96192141	5.070424681	4.256797066	4.616939161	4.751215321
1552372_at	2.958305364	2.823262348	2.920217238	2.879686548	2.887309806	2.855589193	2.90987264	2.887309806	2.812014882	2.862719524	2.788824449	2.962953522	2.953607383	2.730905118	2.869849579	2.944330593	2.887309806	2.896383983	2.885453884	2.969902235	2.887660845	2.887660845	2.873561037	2.843102195	2.80502327	2.88892131	2.99275407	2.993131089	2.931324238
1552373_s_at	3.049782049	2.969105575	3.030955763	3.0209494	2.958417018	3.02785492	3.044052939	3.020932186	2.98562798	3.009945005	3.002510784	2.880851424	2.936587973	3.0820557	3.085314915	2.962108419	2.910782768	2.879870866	3.00467014	3.050788323	3.050788323	3.010017781	2.999632427	3.105066947	2.904802311	3.094514891	3.00467014	2.914276733	3.098191608
1552375_at	4.227467888	4.438889245	4.354160896	4.252844047	4.557750571	4.049579696	4.425037818	4.492112281	4.962669116	4.164602163	4.340613765	4.382931875	4.16795935	4.195701164	4.190889369	4.396485165	4.243117898	4.304562162	4.310934121	4.207881932	4.601596402	4.356416033	4.310934121	4.47001435	4.296241747	4.314386071	4.090303106	4.211121502	4.72397718
1552377_s_at	5.808657015	6.40217721	5.921510359	6.207164383	6.019691621	5.97880487	6.570570549	5.975694068	6.068979962	5.973783085	5.824757807	5.637231117	5.799171316	6.457554324	6.215640245	6.125786744	5.778882043	5.88766481	5.924435723	5.816256843	5.656975133	6.230430168	6.267386188	6.000767325	5.852804234	5.798452528	6.446148057	5.85712814	5.991076425
1552378_s_at	3.887696952	3.823335828	3.916507631	4.180656924	4.056662567	3.784416253	3.914932326	3.985332439	4.19712204	3.458713315	4.505126657	4.132248768	3.960729572	3.980536566	4.167080459	3.753270104	3.972552955	4.34937597	3.972552955	3.972552955	4.010675109	3.960869629	3.905541683	3.664386711	3.97939632	3.94791891	3.943810889	4.187737752	4.116281349
1552379_at	3.141232658	2.857445657	2.94185725	2.801388265	2.895252498	3.083838346	2.867247761	2.840843378	2.821382167	3.113876806	2.889194452	2.930125667	2.965771885	2.898970452	2.82886858	2.80441757	2.852623049	2.85867278	2.79261457	2.93003984	2.957008169	2.773648613	2.892640683	2.756066421	2.865489544	2.905193312	2.93003984	3.017173596	2.838988939
1552381_at	3.213675898	3.160322887	3.30771829	3.143917493	3.28202697	3.389498002	3.496277531	3.259009582	3.179359833	3.425907789	3.20114173	3.381065877	3.638943296	3.392126029	3.256269776	3.16818494	3.259009582	3.166674049	3.531743586	3.328469858	3.326435568	3.335856452	3.191739918	3.439038601	3.085603569	3.360585007	3.259009582	3.19477766	3.259009582
1552383_at	6.503748404	6.559652278	6.624209757	6.648854811	6.560405481	7.692327151	7.181208409	6.740652111	6.747772358	6.683481784	6.832183834	6.4683515	6.464615132	6.569834634	6.789906791	6.584180454	6.389654262	6.517676638	6.624474461	6.642653118	6.745474888	6.857546398	6.838686354	6.683615515	6.470016648	6.759730535	6.650372237	6.433892576	6.295005135
1552384_a_at	4.529567981	4.694206134	4.923962875	4.751831249	4.48703733	5.037953583	4.902407294	4.872160977	4.761459782	4.910920393	4.54900417	5.050065316	4.760738348	4.814854778	4.601450978	4.617846969	4.517217427	4.866161663	4.502509236	4.82160011	4.826008813	4.8458902	4.797674346	4.652931421	4.592488445	4.398482019	4.794071093	4.578056836	4.488433872
1552386_at	3.218195107	3.073218328	2.996243547	3.168857578	3.058513417	2.915125919	3.494043759	3.668448543	3.273658232	3.041832437	3.266038039	3.030429772	3.0072578	3.422625664	3.592643812	3.357589359	3.368782685	3.342679064	3.408790497	3.094597368	3.059251622	2.93514348	3.550861064	3.183102506	3.788405926	3.345634651	3.407794785	3.499930234	3.615013036
1552388_at	6.382232144	6.047536224	6.036780421	5.668154866	5.463230435	6.01440629	6.154191909	5.702387324	5.179392282	6.488815542	5.663050453	5.537274621	5.841023753	5.945259129	5.359233641	5.612702927	5.749487782	5.530550288	5.80776174	6.143999463	5.077412862	5.583771409	5.376469116	5.459025259	5.005380681	5.181144007	5.478915951	5.352414485	5.592020846
1552389_at	3.39159497	3.217423427	3.080539932	3.210962004	3.159697205	3.506497081	3.35098	3.154509912	3.095258411	3.263385844	3.119049326	3.16239947	3.405539287	2.887588609	3.071742652	3.234077728	3.315705755	3.175688428	3.102558632	3.217423427	3.502589633	3.06847405	3.266222178	3.341115622	3.211507182	3.316787305	3.259297752	3.587766446	3.134201505
1552390_a_at	3.112937498	3.103506511	2.90188875	3.06019684	3.179266789	3.223144431	3.250022206	3.112937498	3.139298665	3.101884709	3.167196584	3.170418754	3.13812013	3.053899837	3.0949368	3.035367515	3.065004249	3.01283699	3.068525012	3.103506511	3.179266789	3.112937498	3.173326271	3.112937498	3.014554298	3.180239392	3.427328906	3.046827499	3.186166639
1552391_at	4.02079899	3.734081477	3.6528777	3.755671258	3.698989935	4.899125843	3.811858945	3.725146773	3.709093571	3.842577419	3.646645238	3.98276354	4.019067359	3.945149485	3.598609587	3.674841719	3.867488261	3.541025788	3.616766273	4.144948422	4.197234086	3.815999539	3.842577419	3.592950948	4.043921522	4.219794706	3.847515636	4.165574765	3.871613993
1552393_at	3.189974463	2.781140119	2.86078727	2.703705504	2.898117252	2.898117252	3.002060201	2.822230073	2.714115765	2.85351901	2.828589385	2.962083496	3.021862176	2.957582362	2.935139621	2.959910679	2.998917959	2.775117058	2.898117252	2.898117252	2.998727978	2.782923813	2.850580705	3.000715988	2.84272365	2.898117252	3.212739528	3.089765693	2.987212104
1552394_a_at	3.263496079	3.161755547	3.32297661	3.359389749	3.250363926	3.254567928	3.186166639	3.028834857	3.055351912	3.419670717	3.193135909	3.097499521	3.320657049	3.254567928	3.373323581	3.331610838	3.33793131	3.035770447	3.316569639	3.254567928	3.230865143	3.397519314	3.254567928	3.183240864	3.237481491	3.257714701	3.236506051	3.291386614	3.289148465
1552395_at	6.106083745	6.236193968	5.98967271	6.147610072	6.088380311	6.312375319	6.644122877	6.166864527	6.208601196	6.218094341	5.845234472	5.842238628	5.959266432	6.354515243	6.248961901	6.153011744	5.852226237	6.205202824	6.249375748	6.068439073	5.803799556	6.620247328	6.346003833	6.43350387	5.878165751	5.905240132	6.272646558	5.978015921	5.795867074
1552396_at	3.73138982	3.868364975	3.801679144	3.687199236	3.751345286	4.156876546	4.066397799	3.830265904	3.832581752	3.737458853	3.511777878	3.684319794	3.783928845	3.830265904	3.824907354	3.896887528	3.736958731	3.830265904	3.841739153	3.662458231	3.712825281	4.008773615	4.070380625	3.914657513	3.866233144	3.717160933	4.48469381	3.72837975	3.782664363
1552398_a_at	3.189686178	3.113859973	3.146760628	3.263811583	3.158855326	3.427932033	3.259550184	3.636255401	3.291103526	3.294997072	3.108434083	3.23556513	3.12572047	3.12151159	3.314149445	3.12605572	3.260858672	3.278422041	3.241979669	3.192341845	3.151399048	3.17680634	3.196935604	3.024437622	3.067490386	3.209327786	3.829518715	3.158220937	3.183917953
1552399_a_at	4.510301774	4.293971027	4.189627787	4.403785947	3.940055556	5.09575183	3.909331501	4.166955072	3.77642373	4.275559238	4.187716515	3.992169139	4.140342751	3.94785911	4.137363174	3.952009503	4.357773483	4.252358727	4.251679602	4.646692485	4.260217736	4.045922852	4.446310065	4.221259712	4.140342751	4.497188449	3.924639711	4.299343088	3.950390309
1552400_a_at	3.950450118	3.828259392	3.891679172	3.775827358	3.930113524	4.204672038	4.287941352	3.793601759	3.9172347	3.915642828	3.733632085	4.040804637	3.935730648	3.880193935	3.950216783	3.979738125	3.989382366	3.753276728	3.776119666	4.272974311	3.76559313	3.799555227	3.923240784	3.923240784	3.824758243	3.822719147	4.320106937	3.923240784	4.233684465
1552401_a_at	3.562712719	3.713185313	3.610442354	3.470176375	3.516924824	3.808201759	3.690918258	3.651337098	3.522451034	3.342856886	3.501316165	3.515396064	3.610442354	3.649834348	3.539028521	3.794481752	3.508947221	3.52510461	3.641325599	3.555206786	3.635186641	3.99855709	3.908478141	3.781805179	3.69932968	3.644398374	3.456312528	3.654073709	3.709983089
1552402_at	3.838001423	3.630960409	3.679370881	3.936050009	3.783844022	4.095508084	3.909916331	3.772845454	3.611438659	3.536781109	3.70702703	3.714216778	3.882747418	3.960391439	3.9454454	3.600314274	3.768523693	3.537016067	3.801571262	3.769718891	3.674002038	3.864191919	3.695618963	3.911299226	3.745740462	3.713696566	3.803231691	3.577483719	3.857008132
1552405_at	3.930559433	4.241739744	4.091891708	4.172333817	3.90395716	4.463873023	4.582093714	4.094090085	4.164348032	4.204260932	4.07720826	4.289499369	4.12709335	4.227010632	4.169244413	4.213812762	4.040529978	3.943810889	4.398726472	4.077213892	4.106871715	4.383620096	4.460693146	4.306390029	4.079738374	3.94489251	4.120950934	4.158746755	4.015196457
1552408_at	3.41584728	3.520369681	3.347809655	3.222150953	3.568155129	3.541447931	3.452478963	3.474170232	3.387212933	3.542029107	3.211523372	3.477023808	3.580245322	3.572257241	3.249134697	3.521081557	3.35583361	3.295826943	3.37302671	3.849932423	3.594241129	3.619200138	3.648657637	3.463098539	3.379603418	3.548110368	4.270742731	3.445106717	3.577828666
1552409_a_at	4.763467578	4.801191102	5.056896808	5.216858303	5.000041475	5.085215224	5.13235097	5.25349415	5.317879984	5.07654552	5.154002569	4.752184034	4.806061456	5.241520855	5.370722645	5.087809581	5.011796677	4.974816025	5.144162754	4.741519777	5.034501997	4.997233903	5.072027763	4.879995673	5.100065563	5.024036048	5.319802827	5.021480724	4.854298853
1552410_at	4.201885796	4.614552058	4.201113569	4.134939001	4.118252567	4.141907095	4.357355899	4.148900157	4.260052306	3.971737337	4.201885796	4.134939001	4.141121981	4.338197758	3.9698161	4.021181714	3.986078146	4.097154471	4.044091824	3.981627283	4.02291329	4.201593785	4.42107508	4.157117361	3.923906549	4.141907095	4.141907095	3.626927625	4.149471822
1552411_at	5.188010376	6.280804648	5.769281433	6.102863696	6.043298676	4.943048596	6.394783557	6.243631508	6.366729407	5.612006914	5.912764554	5.78922778	6.079778277	6.497069259	6.16486996	5.917226146	5.732751727	5.925253336	5.776289469	5.438535075	5.428673401	6.305781951	5.808809687	5.759366097	5.877795394	5.289706659	6.253347982	5.405781832	5.818529134
1552412_a_at	3.389381899	3.450497705	3.371195349	3.197388609	3.445299108	3.570014348	3.848224448	3.501820773	3.33140497	3.567220302	3.293799988	3.440774211	3.444473704	3.467881329	3.447742306	3.348794993	3.325014349	3.353494112	3.521618436	3.586035304	3.536188893	3.663845311	3.576097417	3.473417618	3.447078877	3.13270327	3.553373098	3.536556656	3.449236962
1552414_at	4.088292202	4.217720298	3.978217663	4.078254346	4.146533989	4.119126668	4.606542765	4.249387681	4.078254346	3.988272439	3.872126305	3.938117575	4.041922196	4.257383139	4.078843864	3.991518098	3.95490661	3.859621771	4.056734266	4.007740513	4.111902771	4.291258652	4.407077915	4.204473735	4.027617438	4.078254346	3.863524947	4.078254346	3.932601241
1552415_a_at	4.229088736	4.099270377	3.94467596	4.283567634	4.01446239	4.251960362	4.516707262	4.282029497	4.216385437	4.120592329	4.149874332	4.306020109	4.580551203	4.289200061	4.144469856	4.032243879	3.977191833	4.007086936	4.15125612	4.452822635	4.107349635	4.242941959	4.1743849	4.09392683	4.256381856	4.171116299	4.360144401	4.310179892	4.1743849
1552417_a_at	3.692818194	3.814631936	4.19848586	4.141982225	4.069343311	3.636012684	4.292455675	4.549815373	3.408443209	3.881789252	4.372734259	3.898003088	3.870751868	3.831199047	4.013269356	4.118010977	3.866196381	4.097268179	3.821376724	3.644128786	3.893037451	3.881789252	3.940344239	3.881789252	3.903410814	3.775830742	3.417409721	3.493631137	3.54626481
1552418_at	4.02577854	3.970703535	4.065751952	4.310890759	4.181080121	4.225449255	4.648187902	4.274654835	4.335545874	4.526004067	4.394627522	4.274654835	4.340241973	4.191805911	4.356021968	4.274654835	4.07671267	4.080416811	4.306061252	4.350665615	4.214659722	4.506192146	4.260692742	4.301797561	4.245964622	4.024947008	4.568743742	4.411064989	4.904920204
1552419_s_at	5.020959712	5.199966671	4.990576557	5.297424901	5.216858303	5.043209167	5.484223272	5.036931875	5.335360699	5.208258978	4.912770774	5.013176909	5.216858303	5.259407521	5.318392019	5.112330605	5.259869022	5.024934809	4.998984728	5.407955219	5.210078412	5.583665386	5.363242526	5.246009653	5.16413827	5.09445874	5.770241067	5.429232642	5.305208253
1552421_a_at	3.48585404	3.187756379	3.180239392	3.329104973	3.395346727	3.618518879	3.424855752	3.31683913	3.368078082	3.216543229	3.462340462	3.068690114	3.458441791	3.294448726	3.260625575	3.241979669	3.438983939	3.35493151	3.086809143	3.612869221	3.582722684	3.606274201	3.300083171	3.61058803	3.425066597	3.368078082	3.542442755	3.312052034	3.2510157
1552422_at	4.550027256	4.447017884	4.414822925	4.557440169	4.27971557	5.128852965	4.216132574	4.648842134	4.638301791	4.648842134	4.618051954	4.649193833	4.78045902	4.74505138	4.524147142	4.51950113	5.048721944	4.206893765	4.28831534	5.22833167	4.666373312	4.844898967	4.829338014	4.253054098	4.726176102	4.906613135	4.910143202	4.863023828	4.805934246
1552423_at	4.899901248	5.318304784	5.059724304	5.253886351	5.0876068	5.177978745	5.55964174	5.227785107	5.182355854	4.998799695	4.887921591	5.177978745	5.04223605	5.286483999	5.236147927	5.203668787	5.316057452	4.954239599	5.428864147	4.898237294	5.134546607	5.261982311	5.530202827	5.205702655	4.874574372	4.984110249	5.361375567	5.219771894	5.089106674
1552424_at	3.79450889	3.417293062	3.364087564	3.393213788	3.264738661	3.959476826	3.522984419	3.386217174	3.168549604	3.360585007	3.248535091	3.878064289	3.55602168	3.218328931	3.406901761	3.407688497	3.555739439	3.328395014	3.370413153	3.908074361	3.799840516	3.33275591	3.555739439	3.376788581	3.540626781	3.743115395	3.680335863	3.563545829	3.415784483
1552425_a_at	4.001181133	4.196942813	4.11317266	3.994314903	3.91791949	3.99828857	4.250992916	4.039311926	4.019990265	4.092474552	3.734162003	4.159617993	4.380757539	4.410993512	3.954329017	4.199989315	4.033114418	3.903403725	4.062606395	4.136085743	4.394697518	3.979365574	4.242882327	4.062606395	3.92897767	3.992496403	4.089234478	4.230886037	4.062606395
1552426_a_at	7.998954775	8.399397336	8.817642883	8.65576091	8.837055912	7.227789752	6.253334566	8.880543602	8.656814384	7.737265187	8.667822754	8.564697822	7.983644622	8.189596048	8.475965005	8.672326943	8.581389336	9.071153872	8.585498764	7.726633089	8.416466561	8.175483021	7.832122555	8.283228981	8.502426126	8.019120178	7.535041322	7.895973241	7.834670834
1552427_at	3.087035	3.078409363	3.359868317	2.964458308	3.125126085	3.034617239	2.949136834	3.137156739	3.329976199	3.144675439	3.075658149	3.128652159	2.985693006	2.929669503	3.193536938	3.271849939	3.076820829	3.391110036	3.37489669	3.020914399	3.204526101	3.036921291	2.972979247	3.086003028	3.253181851	3.169959929	3.404176318	3.305568782	3.090411
1552430_at	3.074828046	3.056493643	3.102209349	2.923279171	3.075562744	3.25946949	2.998946161	2.966169495	3.133119934	3.124529054	3.17444967	2.99899667	3.074828046	3.158979154	3.147562427	3.073844131	3.047659378	3.34640369	2.959011677	3.162422892	3.07068298	3.224588064	3.082725074	2.776761879	3.040538776	3.12760227	3.291872866	3.083153985	3.133144487
1552432_at	4.33062422	4.511246457	4.199527461	4.261133738	4.367822415	4.551911869	4.365947411	4.365947411	4.372326033	4.275147422	4.233704358	4.388355645	4.460660276	4.350467089	4.217047159	4.180351384	4.419906446	4.285350273	4.475712147	4.400214	4.402142122	4.536903603	4.628457148	4.713912827	3.971700104	4.017078994	4.487221213	4.365947411	4.293836005
1552436_a_at	4.161582535	3.948948593	4.30220579	4.17741394	4.174047994	4.731276274	4.459009642	4.048786462	4.135166286	4.160324066	4.118481797	3.993999147	4.14102241	4.186810351	4.295709687	4.195753331	3.914871395	3.977191833	4.202107223	4.363752701	4.252999011	4.227279088	4.409472584	4.366541302	4.09779163	4.178436719	4.195753331	4.226546851	4.249613541
1552438_a_at	2.988782167	3.21969258	3.232115007	3.111552612	3.32856274	3.126038517	3.305697409	3.301551352	3.312791279	3.021710802	3.369230056	3.243952438	2.958085188	3.487263585	3.382301417	3.312884197	3.173506281	3.15586086	3.15214461	3.114784467	3.020893658	3.449088389	3.110688592	3.228190648	3.187163818	3.129116173	3.207019669	3.07156144	3.308133094
1552439_s_at	3.095475687	3.291522857	3.112380392	3.214546347	3.111947611	3.290709683	3.214546347	3.119436609	3.083655204	3.05325537	3.037860331	3.120062297	3.323647317	3.295644669	3.214546347	3.24426013	3.221557738	3.120569458	3.142612257	3.513789868	3.23698571	3.181293022	3.071971877	3.214546347	3.289999196	3.374166075	3.336747206	3.417242702	3.154282397
1552440_at	3.965520116	4.114103293	4.448486074	4.288698247	3.922632782	4.224075537	4.14220434	4.27129543	4.040829411	4.084027363	4.141907095	4.141907095	4.108892531	4.232034489	3.887192898	4.271606441	3.78587339	4.217229707	4.227458139	4.544227373	4.396499611	4.052197088	4.347146846	4.035631383	4.220886486	4.141907095	4.141907095	4.147917269	4.135079053
1552445_a_at	3.549843368	3.793659829	3.502299381	3.590403439	3.467380578	3.350525627	3.753434182	3.498271264	3.533287519	3.254595323	3.658998135	3.392038285	3.570143753	3.776414561	3.509053319	3.473918763	3.502299381	3.463403152	3.530270016	3.419215216	3.385460339	3.75093106	3.549843368	3.558081588	3.353908141	3.525645914	3.580406977	3.602956665	3.502299381
1552448_a_at	3.443044959	3.554584776	3.431224487	3.455818248	3.369005975	3.448640086	3.595017978	3.318525171	3.376254709	3.539058751	3.458300224	3.525113105	3.503867875	3.649622182	3.384034117	3.198449774	3.521753266	3.201197486	3.340143519	3.509802134	3.624260297	3.465234582	3.607042861	3.412816062	3.221469553	3.42125416	3.480562593	3.465234582	3.5702243
1552449_a_at	3.744092847	3.744963296	3.744963296	3.781454446	3.709093571	4.456946215	3.780439156	3.632300695	3.674678465	3.835996575	3.587217837	3.622187158	3.800243176	3.572257241	3.824214673	3.60959059	3.744963296	3.686723346	3.758558872	3.751086358	3.744963296	3.90342615	3.744963296	3.681934082	3.70046954	3.932953698	3.674819078	3.752949338	3.458988566
1552450_a_at	5.031630424	5.263947522	5.03044949	5.300991745	5.316193528	5.405076583	5.746637478	5.170651663	5.552091015	4.982343725	5.059299997	5.25349415	5.178835074	5.599125632	5.228652124	5.251944374	4.868545711	5.102318909	5.210862018	5.351415001	5.016564083	5.288302547	5.357852991	5.300290687	5.189230575	5.0239142	5.588959383	5.107144393	5.066874258
1552452_at	3.436363366	3.422677521	3.512721036	3.436363366	3.396346056	3.407144876	3.357643485	3.432788349	3.583284417	3.436363366	3.606221769	3.200749156	3.386546316	3.544845719	3.376491509	3.486169727	3.483078745	3.364813533	3.395603014	3.477565119	3.616235807	3.528492169	3.507061549	3.376788581	3.273176155	3.392219874	3.336555438	3.311584542	3.586759367
1552453_a_at	3.743983228	3.753712944	3.812690324	3.743983228	3.670506118	3.884558507	4.30342838	3.877105433	3.844783102	3.738162948	3.601399892	3.836244471	3.782468385	3.713285576	3.686924426	3.743983228	3.663946089	3.671185591	3.611561007	3.596826956	3.691920553	3.66548511	3.743983228	3.930213621	3.678159972	3.755601101	3.949222979	3.699126502	3.489833879
1552455_at	8.667767971	8.71865993	7.968374649	8.270605525	8.398504449	8.412869387	7.285873913	6.638510843	9.729523214	8.82965502	6.711580425	7.434714322	8.380729739	6.696109707	7.018395222	6.90305746	6.705039454	7.10935188	7.005848902	8.424696269	6.90809988	6.709396599	7.924973881	7.922103767	7.561746392	7.632974277	8.110730824	6.901869734	6.901288799
1552456_a_at	3.884554344	3.632674866	3.474513317	3.828796824	3.633208707	4.050839625	3.71418566	3.61225298	3.846983492	3.830265904	3.413909181	3.651971697	3.773410547	3.815822073	3.503713278	3.725452396	3.637812113	3.631769479	3.692105297	3.759285525	3.612219769	3.954254084	3.977007212	3.71418566	3.71418566	3.761691622	3.71418566	3.480082506	3.810800772
1552457_a_at	3.742391056	3.716671404	3.794977091	3.984823648	3.995121987	3.63429769	3.890609108	4.259670699	4.201646533	3.902209868	3.851703627	3.628675687	3.723887964	3.835321347	3.948917617	3.729308962	3.649371231	3.971919038	3.966801129	3.805755502	3.672660346	3.730036619	3.75323099	3.716671404	3.834991358	3.820109257	3.99592801	3.805189223	3.955487573
1552458_at	3.148278553	3.628921171	3.191097461	3.271964227	3.366429377	3.902599101	3.669403142	3.26081435	3.54777551	3.152697152	3.381357592	3.395830741	3.381800607	3.572075072	3.395830741	3.312957244	3.43058472	3.242107223	3.432573483	3.29749506	3.42791879	3.581275817	3.529347887	3.814415537	3.280907552	3.333145774	3.759456253	3.332782635	3.074663835
1552459_a_at	4.073896762	3.999418105	4.041564904	4.214242382	3.744263786	4.698186287	4.035136254	4.031549335	3.771376147	4.184485621	3.810566573	3.919374362	4.246502832	3.819646513	4.211797993	4.02545463	4.038876254	3.77233516	3.870188908	4.793461739	3.843783582	4.161894779	4.18036728	3.837549786	3.820939935	4.192566459	4.360144401	4.15696898	3.676278281
1552461_at	3.113166865	3.273003459	2.968802408	3.257289758	3.135729699	3.073218328	3.142564948	3.198583591	3.138524835	3.113166865	3.120068666	2.988946488	3.304138771	3.196646649	3.108000437	3.013455987	2.947043029	3.060253159	3.055386695	3.113166865	3.134198837	3.337797575	3.24976388	3.274288883	2.958805032	3.121088266	3.442047133	3.270641197	2.982350425
1552463_at	3.401978917	3.434655882	3.021743415	3.381866655	3.253552609	3.525194239	3.773929396	3.464670465	3.363990396	3.571543674	3.057440054	3.314574618	3.382711176	3.445431358	3.360436812	3.444182081	3.481727918	3.396368923	3.256017329	3.589792192	3.424102352	3.450156444	3.74540558	3.172352332	3.401978917	3.590646305	3.595334997	3.260635182	3.25386954
1552466_x_at	3.092399875	3.179522566	3.030429772	3.162036256	3.053605385	3.557611609	3.246144406	2.968020284	3.279630465	3.039280917	2.969998413	3.091770208	3.094063829	3.363200309	3.230153526	3.002123774	3.095286608	3.055788387	2.975390271	3.161480923	3.230478581	3.295350645	3.075463175	3.211858984	3.134743064	3.071601454	2.981290226	3.092399875	3.029476051
1552467_at	6.721765454	6.941552493	6.773790359	7.112394219	6.86545613	7.123275619	7.161421208	6.901435861	7.033266345	6.684515332	6.716435758	6.793053726	7.069172689	7.139830041	7.040838642	7.053041656	6.943018729	6.78839709	6.941552493	6.912785953	6.915970769	6.824195295	7.176370677	7.025954682	6.881654449	6.947679828	6.850721217	7.195155275	6.636009794
1552468_a_at	3.519228178	3.815723921	3.709184967	3.895428779	3.732460439	3.570823201	3.967280986	3.779715934	3.710871191	3.560012942	3.565589965	3.5441227	3.805945854	3.94828623	3.818986847	3.759513642	3.344557457	3.634381978	3.649577326	3.715308029	3.701881229	3.805004827	3.736958731	3.69056537	3.538457753	3.553589227	3.917874304	3.910911419	3.720982205
1552470_a_at	3.417074451	3.535360081	3.489233952	3.426616503	3.491756566	4.250589291	3.471218087	3.510514998	3.376788581	3.558930107	3.204843937	3.338900131	3.444861372	3.466091933	3.337425559	3.257880741	3.243766316	3.412925078	3.112927629	3.523982744	3.35903602	3.458468012	3.497262358	3.14277419	3.288417205	3.445291511	3.083167702	3.427824932	3.570987044
1552472_a_at	4.084469459	4.564774001	4.216806137	4.280031729	4.182494974	4.064099572	4.038473606	4.259508948	4.18677524	4.36449325	5.182447826	4.161164378	4.316717599	4.40564866	4.43317003	4.462884664	4.387838641	4.851210346	4.513225955	4.257042788	4.232413583	4.079227452	4.099995933	4.169407168	4.53087085	4.216806137	4.08288816	4.436169531	4.260578413
1552473_at	6.81823735	6.959578735	6.834490134	7.174303763	6.982478087	6.9738794	7.742556009	7.074049861	6.759778371	6.948454309	6.681384001	6.948454309	6.726502858	7.459527403	6.946218556	7.19366563	6.754935857	6.679699099	6.999057887	6.696516581	6.979214685	7.292822859	7.445902043	7.388694271	6.709841227	6.615876734	7.143369669	6.656810713	6.73142648
1552474_a_at	7.480671897	7.298484484	7.109196934	7.90663068	7.517331771	8.136906849	8.287644422	7.718963733	7.03226927	7.369737843	7.248197904	7.408116805	7.673618696	7.731466537	7.398267635	7.242407106	7.508550523	7.441919644	7.389651283	7.432136462	7.506156845	7.581261669	7.795579968	7.618875582	7.648254525	7.785626339	7.682986358	7.30801303	7.262361675
1552476_s_at	5.914374765	5.967720561	6.342845123	5.917835498	5.956083207	6.324233579	6.012453065	6.083691477	5.931550197	5.506261813	5.210862018	5.931550197	6.725145744	5.835346764	5.982612265	6.214444816	6.078024847	5.783191372	5.964263896	5.625677602	6.075864736	6.129628259	6.261067908	5.715702889	5.62767773	5.888551819	5.418600067	5.167938601	5.368079861
1552477_a_at	4.019689187	3.840599618	3.749196808	4.039085523	3.894712647	3.717343371	3.660343206	3.877390794	3.815807331	3.840599618	3.759772721	3.726529787	3.701108629	3.764214444	3.814966251	4.612873328	3.925931902	4.012348847	3.865197293	3.972769431	3.75364423	3.924592689	4.288916032	4.177199947	3.596084439	3.617288269	3.38017779	3.463387898	3.861829498
1552478_a_at	3.311692153	3.342925857	3.442364594	3.441295744	3.422225553	3.52458693	3.388026928	3.444406965	3.333520547	3.498735442	3.277528186	3.445020144	3.473988799	3.572257241	3.330877624	3.551445159	3.258212055	3.412832378	3.468499429	3.69629338	3.770137727	3.293813975	3.517614058	3.643651368	3.299797067	3.47364763	3.38209968	3.468004471	3.482696182
1552480_s_at	3.090826716	2.901794399	2.91440059	2.920692637	3.030429772	2.976305468	2.880473825	2.798697365	2.918087612	3.063878955	3.102407837	3.164126247	2.983899071	2.958566827	3.054601608	3.077538011	2.852375931	3.076554094	2.883786097	2.971139655	2.979441982	2.972254755	2.947108545	2.923872927	3.009702084	3.014600902	3.117454799	3.162096445	2.902351089
1552481_s_at	3.800513854	3.810735083	3.89270905	3.644858012	3.883093857	3.798441022	3.793274164	4.148334414	4.111451356	3.706756568	4.139036914	4.049646997	3.732955725	3.835321347	3.781354366	3.95319674	4.08291411	3.916860455	3.913666061	4.122541701	3.978684292	3.95020589	4.076087787	3.810620675	3.813647489	3.853634863	3.572318284	3.527450715	3.754316208
1552482_at	3.946347152	3.819187441	3.377840962	4.040558523	3.866199512	3.68240767	3.866199512	3.236078104	3.873350463	3.290086	3.689513497	4.011451922	3.833413287	4.050285114	4.116281349	3.585020894	3.924061271	3.954296764	3.779938091	3.90982444	3.743195423	3.583980029	3.955390798	3.866199512	3.938132631	3.911963082	3.750024665	4.059624534	4.13234516
1552484_at	5.175211145	5.512995953	5.414474759	5.60264872	5.374621483	5.82196142	5.672862309	5.494868216	5.627646865	5.501437111	5.222297244	4.921529424	5.266951362	5.569200226	5.532270624	5.596259535	5.337569635	5.343788844	5.571020462	5.413252059	5.366128867	5.933427044	5.777083931	5.764107248	5.383048495	5.168282258	5.449610384	5.243023988	5.18509792
1552485_at	4.060740622	4.683689565	4.931943159	4.317212287	4.522703564	3.266222178	4.142814065	4.738482281	3.94154655	4.334456844	4.867358494	3.980629787	4.110492408	4.238892408	4.563350758	4.776331436	4.823760734	4.806078336	4.617829383	3.742328396	4.046062084	4.301189399	3.816529509	4.229920224	4.246414992	3.839412802	4.300649268	4.096389224	4.159790447
1552486_s_at	4.12893679	3.951073079	4.36254302	3.76229107	4.086415237	3.519689328	3.391727132	4.171803011	3.311502913	3.797496891	4.354071933	3.760281103	3.746950908	3.991982845	4.252618689	4.900166661	4.396917436	4.818931419	4.276439637	3.723004801	4.168327621	3.980782951	3.659883432	4.108333796	4.015072255	3.980246028	3.810442006	3.976442101	4.150042086
1552487_a_at	3.089266576	2.967883575	2.908238661	2.892272369	3.005024753	2.967883575	3.123620442	3.007845166	3.216289084	2.908727419	2.984685332	2.94848497	3.14549644	2.790980496	3.049067835	2.77547375	2.969998413	2.864976756	3.115329382	2.963755745	2.975889925	2.877750561	2.924007797	3.002256158	2.967883575	2.969998413	3.11698981	3.078815536	2.883863244
1552489_s_at	3.186181926	3.092401128	3.137116238	3.029684424	3.138579838	3.154899192	3.028346713	3.116465634	3.043880335	3.010927123	3.10350474	3.13311615	3.378808634	3.150341841	3.06061752	3.054119309	3.093850582	3.127157061	3.177677346	3.150586542	3.034208116	3.019823219	3.187163818	2.99954012	3.008738925	3.031097397	3.335851601	3.138579838	3.076772987
1552490_at	3.649517464	3.850072706	3.502240305	3.663787098	3.61086906	3.801236096	3.74264371	3.846096533	3.650961942	3.58097166	3.468842146	3.851142295	3.601584215	3.70578704	3.691353723	3.739389731	3.737741454	3.663787098	3.615573588	3.569311013	3.598458792	3.923980876	3.864948253	4.013156379	3.567197608	3.663787098	3.6475112	3.626090692	3.798263509
1552491_at	4.757905209	4.615074575	4.720727639	4.839697852	4.470466367	4.675979834	5.090250925	4.776291872	4.707693839	4.893359114	4.738810341	4.587798078	4.627239171	4.642374812	4.750016024	4.493625107	4.619531664	4.602876591	4.548847375	4.774666057	4.673309769	5.019176626	4.933748688	4.815307128	4.569729296	4.425644571	4.981856321	4.784765027	4.710383769
1552493_s_at	4.127944896	3.93419224	4.044058906	4.132648961	3.964107618	4.434862461	4.594882267	4.03323648	4.201848572	4.044058906	3.955216379	3.849745938	4.167897082	4.050913349	4.057371569	3.881029613	3.773103002	4.022695238	3.966306806	4.222531232	4.027811296	4.348258012	4.111515531	4.130314005	3.820830243	4.063397568	4.146648509	3.967126482	4.091611435
1552494_at	4.445866049	4.4922237	4.420837382	4.52958984	4.350180486	5.149381994	4.656358213	4.445866049	4.558420297	4.499149321	4.166908371	4.425907213	4.770709964	4.304362819	4.621708925	4.286591981	4.102447826	4.361942489	4.506674059	4.76269144	4.647958455	4.653532403	4.610788243	4.661930011	4.311553626	4.202127993	4.445866049	4.241672525	4.21480176
1552496_a_at	3.490877031	3.516628886	3.333366482	3.479233114	3.492139778	3.774161399	3.403957107	3.428486997	3.490877031	3.470959309	3.325261568	3.581444387	3.490877031	3.39698966	3.585110849	3.215675353	3.357491439	3.402984165	3.537819678	3.833088094	3.287732404	3.633367207	3.583472433	3.323171433	3.688260934	3.503650321	3.57520719	3.390318555	3.28536435
1552497_a_at	4.403729226	5.032808251	4.49079904	4.810213601	4.720873101	4.49974777	5.703222765	4.636628021	5.15339127	4.891861729	5.169349042	4.561648217	4.435486911	5.11219328	5.256028093	5.024259215	5.302489777	4.668510543	5.016289308	5.218850513	5.311864142	5.42726372	5.174898801	4.717836762	5.026380667	5.050363755	5.302680412	5.428043219	5.168101719
1552498_at	4.118825124	4.268767365	4.144621054	4.242150504	4.134819614	4.041524678	4.590750512	4.078157018	4.235338775	3.913677847	3.729980621	4.021385281	4.097757921	4.324366515	3.972574891	4.089644705	3.78921916	3.874298307	4.053922617	4.175446022	4.108956317	4.218288448	4.072610893	4.057331219	4.039685605	3.956652686	4.197303121	3.633426296	3.973228723
1552499_a_at	3.743729774	3.83561414	3.303761631	3.705916945	3.606997417	3.294968133	3.541880633	3.409130045	3.805329769	3.606997417	3.503448976	3.441351524	3.724130072	3.644776417	3.607451086	3.695082934	3.606997417	3.658290567	3.516582583	3.590718157	3.51180749	3.682758268	3.583980029	3.704950989	3.41559922	3.45705505	3.72326858	3.496150653	3.83561414
1552501_a_at	6.037920229	6.011713027	5.675699202	6.030121741	5.678810144	5.807396859	6.045698997	5.4627144	6.266131044	5.220464878	5.426904806	5.681568088	6.013428402	5.918058471	5.939336131	5.875865954	5.57357879	5.681413935	5.561434271	5.772372585	5.775732354	6.127898801	5.99060417	5.598396823	5.784696173	5.735422198	5.635613414	5.41821887	5.535735476
1552502_s_at	3.21812863	3.368032071	3.374063073	3.276450313	3.363874868	3.371910082	3.302927268	3.286835578	3.34030481	3.410518585	3.294048972	3.164748881	3.346516925	3.201296442	3.188442178	3.368737702	3.312884967	3.28840847	3.292059482	3.008738925	3.243000753	3.338968685	3.558209958	3.319156416	3.298423721	3.505513068	3.71418566	3.120008442	3.182105084
1552503_at	3.855192851	4.118825124	4.097430408	4.271022244	4.202084999	4.438323185	4.118825124	4.267039794	4.335632782	3.793778806	4.021611133	4.264140781	4.343023441	4.190641754	4.118825124	3.758059532	3.810533006	4.097333022	3.761586333	4.118825124	3.935060584	4.302193784	4.282226346	4.128344496	4.009904476	4.171788188	3.952989644	4.067123882	4.147870627
1552504_a_at	6.277414102	6.147854879	5.70931179	6.074404605	5.702302386	6.488845147	5.864349109	5.633459781	5.872823142	6.31226316	5.420734847	6.058170989	6.262080346	6.408515964	6.194663857	6.072870343	6.299019459	5.952724356	5.856000627	6.320898288	6.272595926	6.269275732	6.551854896	6.001997516	6.035692412	6.295125585	6.314540346	6.874383789	6.680184291
1552506_at	3.672002587	3.797914954	3.579278373	3.772594809	3.740372913	4.073157734	3.702566753	3.615962817	3.816458258	3.409664117	3.720584378	3.977892671	3.687419719	3.930247762	3.684048887	3.605690383	3.796906522	3.641706675	3.656201777	3.799957077	3.772901753	4.139266613	4.149571265	3.679528559	3.75093106	3.52492666	4.198255085	3.597752678	3.607240734
1552507_at	4.924163411	4.668022561	4.360908969	4.86443407	4.93940065	5.489466472	5.318863389	6.019826328	4.271750317	5.51902352	5.540642523	6.580240226	4.819241391	5.413746547	5.062772435	6.638220403	6.30865661	5.839159694	5.308639108	5.254508689	6.268895797	5.711765985	5.708371559	5.398424017	5.487674835	5.511233297	5.161581358	4.247742485	4.688300177
1552508_at	5.960973454	5.608998661	5.306220528	5.86356335	5.284306032	6.785440992	6.711475364	6.763466083	5.099174093	6.444232589	5.892993233	7.460253134	5.639734493	6.1593652	5.401878178	7.344932244	7.01657835	6.422305705	5.814856944	6.344382068	7.38842425	6.17367804	6.319022482	6.289009319	6.408474087	6.207189377	5.750943166	5.174878445	5.121178469
1552509_a_at	5.215569462	5.537475999	4.86692319	4.9344796	4.889153262	4.870760566	5.321968641	5.163070677	4.912281595	4.643179095	6.1808537	4.517349728	4.638415087	4.832605982	4.980898324	5.132972177	4.556476833	4.989634053	4.991162771	5.269559351	4.674748669	4.966512739	4.417614512	4.508742078	4.535876825	4.558299364	4.804528154	4.747767911	4.526502347
1552510_at	7.237809232	7.365099993	7.16309966	7.549390494	7.15714946	7.569812268	7.627517495	7.343755277	7.343899327	7.229360011	7.288929059	7.179181439	7.239299838	7.378509611	7.377264431	7.398882469	7.23596273	7.331244787	7.445668022	7.031301573	7.129149724	7.560134858	7.265395332	7.427762639	7.16626483	6.990821983	7.116631806	7.075531057	7.0265402
1552511_a_at	3.427354846	3.258841179	3.293027459	3.173282648	3.197759629	3.611030223	3.289120966	3.041499977	3.258841179	3.230006114	3.050788323	3.139726839	3.42922287	3.231607843	3.044794933	3.297475335	3.073218328	3.146326809	2.997365119	3.802639669	3.493989418	3.357889903	3.302346727	3.214656738	3.297475335	3.247194302	3.322623613	3.211375163	3.275879883
1552514_at	3.288246844	3.245703954	3.102735735	3.29814727	3.109308717	3.538952855	3.369088048	3.315839004	3.208345865	3.230632842	3.22103569	3.323041574	3.103867489	3.154558673	3.36287884	3.359343186	3.09097648	3.446475555	3.258951064	3.370065898	3.215450444	3.271497076	3.162024753	3.37950458	3.315839004	3.320785998	3.314344354	3.181532056	3.186166639
1552515_at	3.644426729	3.629749949	3.468159089	3.65928721	3.40914926	3.616786622	3.600980954	3.514179065	3.620529341	3.361493919	3.354495177	3.53229654	3.503861536	3.836999198	3.560606561	3.378651054	3.481727918	3.475993804	3.516170301	3.397349057	3.430865154	3.716541626	3.62233635	3.617931976	3.446304399	3.476132576	3.55561356	3.280341458	3.32233905
1552516_a_at	5.67605208	5.016333639	5.28272441	5.74443114	5.730168303	5.523149305	6.025863229	5.382685431	5.447818446	5.039402324	5.604038293	5.936831271	5.717227018	5.416169431	5.821412249	5.69930836	5.398711481	5.250973221	5.344352066	4.92790126	5.447818446	5.080879361	5.447818446	5.432336093	5.375990698	5.662206898	4.767465722	5.118933145	4.902952547
1552518_s_at	3.466609778	3.410561902	3.222938463	3.444417885	3.358781963	3.405035086	3.380536166	3.3099481	3.229593979	3.449150343	3.304642449	3.500569418	3.673526074	3.514381805	3.427354846	3.482540701	3.277939038	3.472417441	3.492152057	3.796909062	3.427354846	3.49373688	3.248275375	3.263662603	3.299023324	3.427354846	3.47884349	3.445523251	3.469311246
1552519_at	3.412857721	3.876214812	3.715742055	3.78358114	3.636316656	3.215309455	3.781454446	3.828265543	3.816185214	3.975777699	4.999861425	3.640441516	3.611561007	3.588801737	3.767251795	4.100763816	3.781454446	3.839023448	3.842826737	3.82079603	3.542795172	3.701995119	3.699337662	3.962645458	3.781454446	3.539028521	4.179319742	3.880698434	3.859057068
1552520_at	3.272512569	3.623927407	3.71504224	3.596641031	3.652636661	3.189667125	3.616786622	3.606022321	3.550412755	3.400129136	3.593803941	3.597776174	3.497262358	3.943660502	3.643662798	3.425712701	3.353116962	3.34140249	3.583980029	3.654860639	3.265060373	3.494585564	3.497262358	3.479846422	3.28658503	3.32737166	3.691395688	3.431328466	3.6802839
1552521_a_at	3.22911627	3.240769627	3.429216661	3.206417013	3.302927268	3.082419314	3.321438996	3.620427984	3.160335716	3.049140845	3.074759897	3.196170133	3.14418025	3.053675056	3.324023079	3.14600209	3.050015916	3.2577828	3.261537448	3.11388043	3.085223184	3.012511376	3.139662492	3.216349453	3.071147809	3.104053274	3.088551585	3.046567425	2.970868121
1552522_at	2.922544017	2.895641699	2.874376485	2.769917544	2.807760022	3.083505793	3.035734883	2.83789236	2.914942998	2.779445716	2.833244886	3.124250117	3.033599463	2.899769406	2.940635767	3.042187187	2.959689157	2.689841193	2.84462224	3.1174506	3.113854579	3.030271517	2.926394651	2.806164952	2.941160858	3.067378429	2.924658163	3.119692168	2.940635767
1552523_a_at	3.623776473	3.70037332	3.752582458	3.771801307	3.579613216	3.924303853	3.71690272	3.72688335	3.661795323	3.654875633	3.733632085	3.987667708	3.854162653	3.81304215	3.603649456	3.537905162	3.769197715	3.638812959	3.501373578	4.194499004	3.662447299	3.579677044	3.798562841	3.645027293	3.777099176	3.860199348	3.71418566	3.957816868	3.677128211
1552524_at	5.751437254	5.994663906	5.733962597	6.113042073	5.703173975	6.217819072	6.128546592	5.980289248	5.871155349	5.956846285	5.491212525	5.570409601	5.972843341	6.066341662	5.739798275	5.756224573	5.535406255	5.514643127	5.723899581	5.866969725	5.738208273	5.962994613	6.113601439	6.20545031	5.733043034	5.669341751	6.049266217	5.736193558	5.650487029
1552526_at	3.696890237	3.966132976	3.77090812	4.014036276	4.172699157	4.090951183	3.803808619	4.135270446	3.997401606	4.095506374	3.756510861	3.799136218	4.227845972	4.218633321	3.870090991	3.550977031	4.035136254	3.672683952	3.967114288	3.887619243	4.126788089	3.986455156	4.192213317	3.648746126	4.044908274	4.251607444	3.868421061	3.869850181	3.908957082
1552528_at	6.334899386	5.856617623	5.674879993	5.998981864	5.646497801	6.00396937	6.842296273	5.726342417	5.932930366	5.823132173	5.959327501	6.080719016	6.130092709	6.138078751	6.169575312	5.910230232	5.549534628	6.114940781	5.821720321	5.964800302	5.912296896	6.180357108	6.430562386	6.464218983	5.999871766	5.963232232	6.159423516	5.923968233	6.053026823
1552531_a_at	3.379776899	3.384469167	3.314192995	3.406926565	3.380908797	3.276997049	3.336573364	3.406062955	3.501109245	3.454973631	3.174626448	3.559107017	3.313496168	3.825305432	3.24953298	3.453504093	3.30809562	3.405539287	3.642867227	3.367147887	3.149011856	3.668760086	3.537011467	3.406656738	3.461145317	3.215720424	3.670316267	3.07818223	3.316242147
1552532_a_at	3.541880633	3.457103683	3.383838663	3.45639946	3.523845957	3.559571442	3.374468455	3.355745963	3.464723877	3.509106031	3.337485274	3.521617525	3.59740831	3.473027174	3.574188515	3.457103683	3.344557457	3.233469897	3.552223511	3.539977257	3.400425538	3.473689979	3.388727793	3.482824809	3.373925178	3.448115646	3.495757654	3.457103683	3.379852425
1552535_at	5.077888436	5.139534724	5.239896833	5.177284615	4.892367101	5.059623511	5.505505208	4.989216282	5.12299332	5.016640076	5.231685567	5.080428298	5.344673202	5.346500728	5.282973527	4.632468281	4.797377016	4.622700837	5.152620702	4.787350848	5.060261399	5.326415313	5.178692759	4.962248474	5.08192507	5.005194231	5.438343871	4.975396624	5.087661669
1552536_at	4.796996092	4.280912895	4.077818851	4.396383343	4.516429581	4.586774088	4.26745672	4.053113397	5.079659438	4.683084911	4.27478638	4.159117087	4.149255052	4.450079804	4.653598823	4.352697306	4.557680867	4.394935872	4.522483844	4.323017911	4.293717453	4.379097744	4.827377557	4.662155904	4.52538571	4.498193028	4.605486585	5.071603829	4.979697106
1552538_a_at	3.75093106	3.530489305	3.534508387	3.621321538	3.499049771	4.120142186	3.515820111	3.374185512	3.34970247	3.543120174	3.214287529	3.673050325	3.745216999	3.615814414	3.304321329	3.345138881	3.300415035	3.471566385	3.426325842	3.502984282	3.843299413	3.577285029	3.494713223	3.243969045	3.589246499	3.695749217	3.678837398	3.588555798	3.439794607
1552540_s_at	4.887039349	4.234777828	4.065541248	4.546318585	4.346287634	5.275823705	4.394627522	4.320726431	4.043688675	4.603347704	4.471553355	4.347502136	4.444842106	4.248557092	4.222151037	3.840992244	4.193206398	4.25018992	4.179856072	4.145860568	4.805650937	4.396124655	4.411237313	4.505845236	4.396124655	4.405254181	4.61988319	4.128610378	4.524385895
1552541_at	6.179764493	6.549175072	6.098924042	6.423254886	6.520730058	5.671431929	6.660426827	6.442791233	6.49478726	6.454571224	6.428322308	6.416434011	6.078368776	6.422265775	6.699002035	6.598194122	5.969238901	6.374751092	6.472763524	6.448426718	6.242521228	6.567178441	6.63510947	6.711764792	6.159956633	5.911526984	6.566553712	5.920270448	6.245732908
1552542_s_at	4.043639304	4.101389645	3.4745716	3.592839267	3.483553797	3.520099822	3.767670603	3.725107769	3.709093571	3.535894959	3.452141378	3.567791759	3.634999056	3.638395669	3.880077943	3.720397487	3.630317697	3.908334493	3.504021085	3.835321347	3.455123092	3.610326253	3.737795273	3.702805843	3.650669578	3.604553784	4.110664206	3.948071229	4.042867192
1552543_a_at	3.884554344	3.843579743	3.676150543	3.834991358	3.631018581	4.283382753	4.368625502	3.775962057	3.799256526	3.807142328	3.77055727	3.811170773	3.709093571	3.904753424	3.933489624	3.834991358	3.906762954	3.685940605	4.001607868	3.851428918	3.893497687	3.808303224	4.012650377	4.165254464	3.602707337	3.89288011	3.864594319	3.716993646	3.697504781
1552544_at	4.099445636	4.230042256	4.23443842	4.348870348	4.184921102	4.255204471	4.861202153	4.277703727	4.349440549	4.273273173	4.129193993	3.9127171	4.598601553	4.722964576	4.430756902	4.202793657	4.061322594	4.36950674	4.287945849	4.158839194	4.287945849	4.681070596	4.516016993	4.267989171	4.059158733	4.34937597	4.431990048	4.187875552	4.406157466
1552546_a_at	3.17127934	3.583980029	3.568946368	3.642382951	3.583980029	3.579375665	4.043211238	3.771545125	3.70930499	3.52316736	3.662647731	3.510219192	3.532381536	3.775199756	3.651126983	3.631420585	3.389381899	3.717396725	3.583980029	3.569418549	3.494388673	3.630654121	3.52966823	3.697862437	3.793171823	3.452354093	3.560795249	3.449337745	3.49389638
1552548_at	3.902577765	3.951350948	3.701881229	3.935860397	4.048983586	4.258248461	4.347547553	3.970497375	3.98238191	3.7053299	3.728434862	3.949857801	4.165037974	3.95477753	4.097632455	3.724614316	3.893374812	3.804633773	3.898278281	3.873617059	3.95334504	4.16173475	3.827310109	3.801694098	3.830863102	3.65920445	3.700283411	3.600227921	3.65397174
1552549_a_at	5.048626611	4.848665558	5.056896808	4.908174209	4.863212094	5.97948325	5.328930155	5.220828768	5.016856283	5.204302187	4.618051954	4.814649186	4.928199625	5.026333234	4.90284259	4.968376737	4.740823885	4.811665839	4.971352069	4.792020111	5.058851784	5.408939714	5.148338422	5.278392549	4.826427663	4.966476372	5.261295263	4.697987104	4.953537791
1552552_s_at	3.428850906	3.1034868	3.16639087	3.273766377	3.199433689	3.431277119	3.175713011	3.198603053	3.376788581	3.186611152	3.169198361	3.267979493	3.307721037	3.137216494	3.214606332	3.199433689	3.107349376	3.209028533	3.138067428	3.404953518	3.213215656	3.202898101	3.187163818	3.247671087	3.227212036	3.141952433	3.637210443	3.126454536	2.8965624
1552553_a_at	3.931397132	3.886611527	3.756276474	3.86773829	3.68790602	3.736402371	3.861609726	3.790974078	3.852961475	3.984822539	3.926116413	3.61829744	3.657029023	4.122971851	4.676666313	4.358096918	4.194646765	4.12321082	4.128176402	3.775297385	4.444363895	4.506192146	3.90230998	4.068514321	3.966243897	4.221425344	4.537708243	4.005172266	4.517348788
1552554_a_at	3.990849065	3.748197539	4.09057835	3.68421752	3.510373743	4.021323237	3.62033989	3.820310051	3.542191786	3.800196225	3.761213523	3.660626901	3.683873329	3.81806801	3.781394531	3.626238562	3.776119666	3.643310867	3.744155546	3.772374295	3.80219675	3.801401465	3.949513645	3.769840058	3.737358473	3.739983571	3.788058206	4.01802558	3.950924143
1552555_at	5.33316255	5.52502497	5.392807356	5.375857979	5.449042181	5.463117563	5.556141495	5.795473423	5.532686807	5.262731592	5.545497029	5.526700076	5.409490908	5.619820751	5.782482712	5.663102418	5.468487153	5.521247862	5.683518462	5.482495113	5.616653981	5.910473821	5.698536243	5.949683748	5.48724597	5.629233577	5.347377288	5.434037052	5.501792893
1552557_a_at	3.514316751	3.455327896	3.859469432	3.771441455	3.702619771	3.363908234	3.690649823	4.294155863	3.94154655	3.612573777	3.879097102	3.687253314	3.45199519	3.635903968	3.960065755	3.857123202	3.393013766	4.379707303	3.941378098	3.368983427	3.559440349	3.798005633	3.473609428	3.270603101	3.864335002	3.5766997	3.695705635	3.720830673	3.6554698
1552558_a_at	5.930792946	5.927558411	5.824433977	5.798207814	5.76866074	6.739234149	6.318227023	5.827254869	5.770567336	6.035996255	5.682386808	5.74251945	5.932351037	6.184647817	5.860509234	5.890169668	5.982397859	5.77779383	5.847640061	5.792698064	5.930792946	6.281034132	6.282054018	5.826198798	5.885811568	6.16125923	5.947901068	6.057130251	5.963879252
1552559_a_at	4.756615547	4.750999446	4.68197849	4.686706976	4.522703564	5.104593535	5.152405343	4.705192233	4.881294001	4.886416162	4.639388807	4.728826858	4.819791527	4.724808275	4.519836654	4.550449423	4.546631706	4.589088973	4.589088973	5.012264556	4.686034117	5.04970418	4.984121745	4.874281104	4.884740837	4.728826858	4.728826858	4.703463723	4.870763088
1552562_at	4.227150193	4.373235164	4.396452379	4.109529606	4.134924063	3.764533718	4.107975039	4.841912616	4.251688706	4.143380247	4.336389238	3.989368403	4.319881328	4.719862167	4.369506376	4.156781957	4.291402296	4.453101535	4.372419067	4.034146279	4.28820136	4.243623779	4.054024672	4.170147225	4.326980044	4.146011723	4.201837053	3.935131073	4.098423026
1552563_a_at	3.667657124	3.533376738	3.126006105	3.42447421	3.552565731	3.375984196	3.500329652	3.178007218	3.478997974	3.796153497	3.491320264	3.314574618	3.51020672	3.706474223	3.654369721	3.505311331	3.503112245	3.49461044	3.611333046	3.19679481	3.204526101	3.232063935	3.829681867	3.726564476	3.323167766	3.354024366	3.929674598	3.843742356	3.796527663
1552564_at	3.663787098	3.527753089	3.842801574	3.652682735	3.526419306	3.705627702	3.663787098	3.55331501	3.674462091	4.176838756	3.642644201	3.738624886	3.552450247	3.530269026	3.564122111	3.732380553	3.589324632	3.579132455	3.610580759	3.540285689	3.485163227	3.859221915	3.836651	3.42274116	3.785693563	3.724900743	3.878484042	3.494482518	3.587241643
1552566_at	3.611561007	3.824685911	3.567726928	3.776815786	3.752720096	4.206816364	4.15656351	3.464937437	3.534255553	3.611561007	3.359544738	3.695831419	3.663606183	3.68231905	3.819792258	3.500046564	3.625214782	3.566172726	3.611561007	3.49667763	3.36578185	3.607015692	3.581398443	3.575923964	3.566862313	3.725203012	3.999435862	3.555663727	3.523775848
1552568_at	3.923290116	4.294825552	3.888589758	4.076825302	4.242951136	4.462427671	4.376434153	4.122043279	4.344482526	3.957434047	4.024847942	4.058283008	4.014482924	4.328815349	4.127428593	3.936853407	4.151403987	4.019747334	4.037283209	3.960861872	3.970029355	4.175233655	4.007277218	4.176815771	3.960782165	3.821248001	4.167981121	3.848028777	4.014923371
1552569_a_at	3.787754303	3.868091532	3.721499173	3.898903265	3.788067973	3.91978088	4.279412883	4.029836763	3.766143619	3.86683031	3.662647731	4.00512758	4.020768338	3.66277137	3.856714033	3.72907623	3.782254074	3.766042792	3.681332552	3.683812008	3.888715147	4.063927632	3.899245863	3.837549786	3.725173948	3.837549786	4.281550236	3.86839832	3.781217448
1552570_at	3.549349255	3.611653499	3.429703582	3.440665334	3.351899031	3.627556127	3.763520983	3.629230673	3.621665379	3.490118505	3.336504217	3.609128701	3.39621595	3.543460375	3.501595815	3.629230673	3.219173596	3.465167368	3.454123756	3.345705765	3.50068091	3.669383467	3.542834839	3.460834129	3.399523746	3.346949194	3.858321591	3.341396417	3.395830741
1552572_a_at	3.186921106	2.87531549	3.320873017	2.994123794	3.030308602	3.013815773	3.260223536	3.277296452	3.17754224	3.087765729	3.226943639	3.000374412	2.937006193	2.994953046	3.087765729	3.06850193	3.085253945	3.165862892	3.087765729	2.964510857	3.061887433	3.120253768	3.031232935	3.04284012	3.055302696	3.110930143	3.155159508	3.067725022	3.045445481
1552573_s_at	4.166490688	4.046473375	4.137422485	3.802184104	3.964261522	4.244360698	4.028256808	4.043204773	4.001021412	4.223137273	4.204830242	3.901719584	4.035665601	3.880698434	3.936353221	4.139868657	4.00535802	4.051509942	4.119507439	4.067484133	3.92166915	4.00535802	3.772767515	3.7720757	4.054429979	3.816894201	4.000346679	3.870643298	3.686343692
1552575_a_at	5.041507219	4.890152757	4.844954205	4.759013749	4.966512739	4.783743633	5.098405902	5.327900445	5.084501273	4.723298632	4.844954205	5.099772512	4.450343232	5.134507192	5.044633783	5.970572039	6.108212882	6.055162333	5.788334589	5.197960917	4.964664264	5.180373441	5.202786902	5.374198363	5.268966674	5.152454609	4.807425926	5.059756832	5.137768294
1552576_at	5.164134035	4.693080628	4.761765465	4.724384288	4.761765465	5.505366239	5.094380746	4.70747046	4.695802277	4.699339833	4.643160573	4.645915187	4.745026485	4.910708797	4.479308671	4.560565889	4.557214576	4.644199091	4.77260961	5.084123734	4.470520575	4.977663029	5.14921322	4.673144471	4.590956128	5.23619757	4.84963053	4.873218586	4.591754165
1552578_a_at	3.518580187	3.308097321	3.321958938	3.315555795	3.290983636	3.751882368	3.321438996	3.372354565	3.336747206	3.406656738	3.218288527	3.180553009	3.451302468	3.356538265	3.229466016	3.301327061	3.376457452	3.217181884	3.204722216	3.484196117	3.311560329	3.343224503	3.436445552	3.280405503	3.331104824	3.380615644	3.652267578	3.336747206	3.225839147
1552579_a_at	3.842736692	3.923961526	3.527333056	3.893757874	3.946094252	3.994461863	3.865709737	3.875927178	3.711232387	3.89823782	3.452590398	3.635295794	3.999876226	3.793165609	3.412628773	3.687116067	3.811598103	3.595307226	3.91296944	3.930919912	3.822584849	3.584048507	3.779990831	3.813969036	3.612616528	3.684977251	3.866957445	3.891340437	3.560680121
1552580_at	5.132005107	4.459159598	4.480418988	4.747817125	4.519053144	5.232060928	4.473183303	4.442940266	4.112882982	4.543193794	4.292628834	4.569464822	4.563451418	4.583769088	4.478908917	4.559820994	4.439672983	4.161380337	4.53328436	4.702862946	4.588408367	4.470993483	4.75484555	4.844421505	4.828645315	4.892473444	4.461788835	5.381898861	4.926495655
1552582_at	3.709093571	3.59089924	3.536340562	3.393959048	3.396394967	4.210983633	3.605819983	3.416046646	3.690108371	3.402715977	3.602850813	3.160305809	3.794872008	3.616668898	3.276742378	3.44327188	3.754127582	3.45233198	3.524902173	4.046998161	3.495810437	3.511627146	3.549287189	3.367750002	3.550637564	3.599150824	3.83963078	3.425864749	3.476535304
1552583_s_at	3.539123387	3.583357804	3.711577644	3.578724777	3.607705466	3.621558249	3.949857801	3.65928721	3.777418485	3.65928721	3.442349282	3.550413863	3.674678465	3.98566488	3.521547244	3.619776745	3.65928721	3.639576972	3.531863621	3.819887698	3.505718356	3.892773389	3.772599292	3.798217698	3.702704777	3.470412165	3.681517739	3.65928721	3.628331745
1552584_at	3.885401651	3.910084534	3.936075154	3.902987011	3.740727616	3.94154655	3.949857801	4.20317608	3.852821441	3.96190181	3.870989293	3.949857801	3.836655441	4.203882232	4.559303931	4.074095197	4.010729017	4.835860489	4.390069088	3.341131483	4.09321256	4.207024303	3.99512297	4.1826953	4.19599874	4.203173738	3.943810889	4.325675595	4.381824396
1552585_s_at	3.080779591	3.15961066	2.986349564	3.137865493	3.062212212	3.005154882	3.138280037	3.187281812	3.345910819	3.434993527	2.872167109	3.030429772	3.098492892	3.335263115	3.199991646	3.004104011	2.978879754	3.141952433	3.280079701	3.090498569	3.019016521	3.243926652	2.985857039	2.949154833	2.929230716	3.115209408	3.072926445	3.111111124	2.87103391
1552586_at	5.090259308	4.957500173	4.856702547	5.088700537	4.678536304	5.848163627	5.567911099	5.131500059	5.11268199	5.115004253	4.967141159	5.435306118	5.532701534	5.231182421	5.000832688	4.96660238	5.224153349	4.560458728	4.765399606	5.521035689	5.310113527	5.257499077	5.061678609	5.151440725	4.880394733	5.238450554	5.085159988	5.241287902	5.11268199
1552587_at	3.641937577	3.224947987	3.287113024	3.270257472	3.28035053	3.297107499	3.530750633	3.3767553	3.39493205	3.437627274	3.330618572	3.313997355	3.542535279	3.370907886	3.272687655	3.539082008	3.48222681	3.161601615	3.376137748	3.607545671	3.334475918	3.402329633	3.210401611	3.489584168	3.196572079	3.3767553	3.645159933	3.577483719	3.668347571
1552588_a_at	3.137984506	3.353851991	3.367672268	3.293246622	3.318143632	3.410068658	3.472859684	3.241367245	3.227434839	3.328010035	3.13726349	3.323101622	3.206276053	3.151350639	3.270603101	3.228299157	3.167732174	3.251075791	3.306328902	3.370931419	3.193626223	3.252041231	3.270603101	3.552780751	3.366328579	3.249596692	3.366464512	3.151669801	3.297128158
1552590_a_at	3.411805651	3.218351097	3.38050273	3.388267066	3.483179172	3.237708392	3.728121218	3.316755241	3.491244684	3.270603101	3.329640762	3.259777104	3.561422452	3.49796445	3.333743578	3.26592528	3.384595443	3.217440474	3.336747206	3.324927637	3.259167865	3.316877775	3.326310058	3.293155244	3.289687976	3.290016038	3.329669638	3.236794211	3.41783781
1552592_at	3.196709749	3.025503897	3.069621794	3.20226502	3.148825173	3.153427385	3.286331072	3.219375883	3.047422622	3.183642899	2.956805496	3.274020499	3.063789935	3.360795054	3.008738925	2.977395378	3.053271771	2.980894634	2.936617088	3.197294643	3.069621794	3.018338042	3.093459738	3.130253687	2.933990589	2.832801797	3.00467014	3.08440249	3.019064477
1552594_at	5.075199595	5.183868608	4.57785464	5.009877235	5.062214802	5.663429277	5.328930155	4.883534809	4.97005806	5.049936035	4.708993987	4.984025598	4.965904252	4.942915358	5.173463296	4.977925793	4.851566886	4.696533028	5.068016569	4.677006612	5.362086264	5.193223155	5.251182734	5.050420889	4.760758919	5.199158499	5.423968668	4.553216223	4.71973275
1552596_at	5.846857313	5.947745316	6.011938755	6.366735613	5.99429653	6.193413319	6.630708917	6.084635062	5.913135344	6.081957333	5.888492419	5.888755557	6.03029638	6.218898275	5.953729828	6.098087305	5.610083289	5.881544224	6.233628329	5.964342207	5.978111129	6.342775084	6.141691751	6.089269206	6.016384916	6.069078098	5.989405477	6.255611019	6.069078098
1552598_at	4.000621245	4.148087529	3.970349908	4.270909972	4.026370418	4.082040003	4.485391216	3.850230648	4.687701337	3.732706367	3.669788921	4.029222661	4.167897082	4.094740276	3.831565616	3.988213058	3.92158036	3.77224442	3.865492876	3.774533557	3.860208819	4.208371529	4.329659738	4.000621245	3.950460638	3.771236061	4.588283236	3.834991358	4.000621245
1552599_at	3.334391896	3.536922432	3.394623314	3.468768545	3.430597268	3.213675898	3.581221057	3.462484164	3.273287342	3.445036794	3.275725712	3.289894756	3.630532657	3.789797168	3.53552623	3.28203718	3.302776296	3.318329223	3.487037331	3.311375399	3.159911479	3.494049411	3.583980029	3.395830741	3.302118801	3.346804375	3.477937554	3.38050273	3.303089722
1552602_at	4.980621493	4.854380286	4.813525267	4.93054825	4.676263532	5.228432938	5.102025222	4.817307063	4.839916837	5.022214628	4.86718684	4.910831222	4.839561997	5.176192616	5.11128569	5.049883786	5.177326394	4.923580845	5.029704549	5.099885416	5.045666165	5.186355381	4.936895571	4.983661412	4.83386277	5.025025308	5.389952802	4.744180227	4.937535028
1552604_at	4.066336522	4.206159922	4.142208416	4.29864568	4.236226485	4.164423234	4.561893164	4.233847544	4.148834667	4.178420204	4.222477716	4.261597007	4.78416222	4.5988973	4.277939435	4.088083621	4.073111947	4.098600064	4.087663483	4.343379835	4.414232112	4.241250592	4.62168221	4.321912777	4.222477716	4.005224169	4.50001038	4.091558281	4.595063086
1552605_s_at	3.837549786	3.705508368	3.647892063	3.857842417	3.747120866	3.949256353	4.062154483	3.737063802	3.766294555	3.912614121	3.731239465	3.928038633	3.729295546	3.840414433	3.724267058	3.794928901	3.7435817	3.765087316	3.684271715	3.777505791	3.709433309	3.897024832	3.993015959	4.03128792	3.644623461	3.774620495	4.086954869	3.728583036	3.693675942
1552607_at	4.212683015	4.405976467	4.356413369	4.0875361	4.146654844	4.236722357	4.292563523	4.320726431	4.383791271	4.258817662	4.113905982	4.168439733	4.254185215	4.151332665	4.008036247	4.441412822	4.226403845	4.377087056	4.219372905	3.956176171	4.003843792	4.335988693	4.131524213	4.24896129	4.27406313	4.082733979	4.151107195	4.406541803	3.860969819
1552608_at	4.253233724	4.525950258	4.432477444	4.353753642	4.192462734	4.796996092	4.35593899	4.35593899	4.354708477	4.442472877	4.200822421	4.486151282	4.709357166	4.322978986	4.311046787	4.377629837	4.328770078	4.157575375	4.091763743	4.302769974	4.35593899	4.481158947	4.524185187	4.35593899	4.234509871	4.464220229	4.295985404	4.261444295	4.314869488
1552609_s_at	4.327375057	3.983100735	3.858475837	4.066183225	4.096680848	4.131067855	4.138837602	3.723637866	3.961510365	3.802074171	3.969836305	4.075763868	4.121121347	4.165170551	3.870447949	3.983100735	3.664195921	3.861654333	4.05487511	3.983100735	3.904649119	4.1214373	4.351679621	4.108976234	3.869179021	3.867114178	4.15413591	3.969836305	3.861501035
1552610_a_at	7.836004962	8.074953471	8.575582092	7.784932896	8.153386588	8.239854117	7.444621401	8.258275771	7.888466289	7.967035547	8.64814	8.524397716	8.634365319	7.921901156	8.057067785	8.354982073	8.79788287	8.178264156	8.025776697	8.369687815	8.460554864	8.218525188	7.810063923	7.804748449	7.993312719	8.248487625	7.471758467	7.860589548	8.408713544
1552611_a_at	5.693022868	5.677476609	6.298721608	6.362198216	6.344118861	6.056688344	6.163266278	6.151477293	6.278778115	5.628466775	6.951570092	6.719274284	6.356142078	6.538872789	6.503779794	6.590509102	6.824277035	6.618055015	6.440324372	6.26883966	6.356142078	6.559576313	6.430771554	6.356142078	6.360386097	6.356142078	5.845013034	6.211240784	6.181482414
1552612_at	5.338939598	5.169001448	5.132067534	5.530347855	5.338939598	4.626680676	5.468366238	5.995028913	5.082715094	5.454626133	5.450491672	5.141287858	5.548937347	5.842984451	5.097305371	5.733455448	5.108501019	5.91581092	5.372413582	4.696230765	5.174799119	5.170998694	5.599076067	5.481240503	5.481248013	4.934948077	5.683514004	5.094983054	5.444577963
1552613_s_at	3.9510481	3.76564639	4.000126368	3.880726459	4.301738698	4.026070419	4.055414766	4.647685606	3.768780325	4.090613928	4.732768637	4.106536487	4.123122793	4.127715004	4.330803615	4.384685902	4.19395287	4.928036249	4.439195508	4.042359643	4.158875368	3.971228206	4.086054018	4.030238896	4.428891073	4.550779754	4.229562603	3.923906549	4.116281349
1552615_at	7.312826461	7.217659496	7.096664808	7.360777093	7.191452138	7.502415434	7.986432631	7.225981713	7.127050269	7.21825671	7.176053321	7.265312546	7.30064712	7.417514904	7.256290185	7.449335197	7.291009559	6.970046811	7.315042471	7.463868371	7.320821233	7.401160764	7.528148884	7.511294389	7.304151348	7.046364408	7.387368305	7.459313711	7.316869267
1552616_a_at	4.686888321	4.337852051	4.138332888	4.570988257	4.553544143	4.570438535	4.750824067	4.303449096	4.497492502	4.255998382	4.910961455	4.475818903	4.688195863	4.698002914	4.292471129	5.092025373	5.00622213	4.488560454	4.434565447	4.741519777	4.594876624	4.570438535	4.588860253	4.773274444	4.271127565	4.572996963	4.748395611	4.642472636	4.789373984
1552617_a_at	5.400511842	5.653038493	6.503749573	6.439006049	6.549807198	6.032808641	6.175532352	6.785396685	5.932617948	5.653792295	6.615511916	6.330933304	6.709386355	6.291653419	6.378547828	6.55687858	6.175532352	6.744297756	6.158643865	5.737174169	6.330855816	5.940815263	5.769749377	5.778910141	6.008644619	5.76506494	5.614383244	6.263424012	6.181128905
1552618_at	6.068705939	5.920752905	6.319715368	6.293026926	6.518148874	6.332711537	6.887974064	6.7165916	6.33791076	6.004254312	6.503113681	5.964128847	6.327179146	6.525107497	6.365347733	6.640073592	6.421189431	6.678416211	6.547608056	6.327179146	6.820637802	6.339884648	6.346564897	6.61497676	6.299427825	6.199607377	5.752549682	6.178508195	5.902284975
1552619_a_at	3.264653539	3.492511732	3.280469805	3.482482314	3.392900537	3.722496654	3.623008825	3.517273302	3.517273302	3.354632979	3.423645834	3.497161565	3.362568699	3.547560001	3.61429422	4.294096315	4.063927632	3.517273302	3.826843637	3.475470718	3.293153561	3.648304985	3.659776132	3.770880416	3.469070746	3.508374647	3.515681988	3.443158098	3.698451462
1552620_at	6.492943494	6.85199283	6.580629398	6.984059519	6.783001696	6.129314645	7.719732773	6.812125289	6.93405385	6.585906987	6.443746302	6.377532971	6.434559302	7.060003902	6.994434525	6.762281417	6.202183236	6.518977308	6.53282154	6.229179105	6.222869144	6.965693418	6.787182858	6.821759689	6.224697956	6.096314192	7.024329435	6.034096085	5.982012871
1552621_at	6.010912447	5.782322923	6.064973894	6.265209614	6.293953236	6.286669985	5.714791694	5.633828817	6.708529321	6.661825593	6.255036789	5.821682895	6.071101719	6.233881144	6.470035982	6.145630128	5.929902222	7.299226464	6.76743721	6.243467424	5.623597822	5.463084934	6.042926877	6.136757868	6.834828177	6.398015667	5.805648099	6.214030763	6.150256405
1552622_s_at	5.178318403	4.91161161	5.073091112	5.647527878	5.366128867	5.43147949	5.169008931	4.943228579	5.747286166	5.862032999	5.244813461	5.111458665	5.255730966	5.538815574	5.716944403	5.25149284	5.329429558	6.589680091	6.045273236	5.595725856	4.941945589	4.77762817	5.558619045	5.220505425	5.70471802	5.753314863	4.910239277	5.373658155	5.285155875
1552623_at	4.03269037	3.758156246	4.024313344	3.947147863	3.912955408	4.293242149	3.87920496	3.599526227	3.852967208	3.949766872	3.9075934	3.654896591	3.83026613	3.893029079	3.947147863	3.839381479	4.024895939	3.947147863	3.947147863	3.965686966	3.897300033	4.006917418	3.931768667	3.987730012	4.106980925	4.240007848	4.278423311	4.356230331	4.072646018
1552625_a_at	4.985192874	4.828898853	5.473514961	4.911589489	5.07637825	4.834719338	4.86223642	5.418752879	5.289981577	4.796996092	5.286044545	4.954199832	4.93583744	4.745498527	4.75268373	5.120244482	5.007574403	5.228689048	5.085411925	4.867186879	4.82788723	4.785007898	4.793640959	4.705475897	4.93583744	5.074840626	4.934970101	4.718528761	4.633145497
1552626_a_at	3.972336293	3.851065325	4.271682264	3.96159765	4.172470241	4.471374968	4.035136254	4.155764321	3.918005418	4.04524991	3.799412784	3.813163836	3.915014432	4.33896915	4.200331727	4.179098194	3.993431626	4.053248583	4.136334196	3.983100735	4.02508301	4.2120042	3.920613265	3.798954118	4.112677856	4.136567585	4.14347472	4.162811205	4.199174047
1552627_a_at	4.348962183	4.361775598	5.043608936	4.708300628	5.11302239	4.467233542	4.973202721	5.296569986	4.467490311	4.694698751	5.239471766	5.357697955	4.88718522	4.282843138	4.848693052	4.627421412	4.222777554	4.944531776	4.555187852	4.585292904	4.791460021	4.329148449	3.980783725	4.353474258	4.467467115	4.324333834	4.714227195	4.086418825	4.229999373
1552628_a_at	7.74774594	8.220452279	8.441513628	7.83588533	8.195340336	7.737801041	8.406408917	8.124143415	8.435467682	7.49278442	8.533523015	8.062635419	7.767156156	7.627634036	8.349764197	7.816256521	7.74228656	8.332507497	8.160989183	7.972540907	7.90215016	7.836496552	7.47284935	7.672234783	8.074436013	8.020186441	7.619332969	7.852510234	8.364962384
1552629_a_at	3.459577662	3.435680274	3.339505498	3.574634286	3.574634286	3.7471828	3.96671328	3.517434499	3.594856487	3.433829765	3.513202267	3.578719894	3.853250988	3.898189005	3.565138406	3.564273631	3.543354944	3.36946703	3.485163227	3.743526375	3.499076193	3.574634286	3.739504775	3.46762858	3.540949294	3.656134368	3.603317141	3.66124321	3.743849909
1552630_a_at	4.491849185	4.28719756	4.089291638	4.248408175	4.292813504	4.669226957	4.476285274	4.233078216	4.151403987	4.300997024	4.252943022	4.084327476	4.320581168	4.452302517	3.993121109	4.221158511	4.052385012	4.234041569	4.145934253	4.004522279	4.21176517	4.207388175	4.274654835	4.38402765	4.222520069	4.078930983	4.491911853	3.78100766	4.04870353
1552631_a_at	5.007258893	4.512075761	4.639890952	4.572528404	4.555621813	5.629871913	4.464907126	4.550485149	4.900298459	4.352234226	4.367852611	4.97119052	5.067277032	4.447752213	4.421339087	4.775845541	4.727980884	4.419161597	4.303436505	4.084239379	4.951030791	5.171509767	4.747663282	4.737848221	4.331063205	4.620424207	4.46784256	4.722955609	4.620424207
1552632_a_at	4.397619255	4.455758527	4.429529415	4.804979411	4.577261826	4.631254457	5.20110532	4.901417165	4.67935798	4.867487792	4.598743829	4.463073591	4.356230331	4.575722116	4.891155051	4.926638968	4.680084252	4.674968194	4.705119386	4.576556624	4.650182815	4.918645109	4.874223748	4.409534168	4.815049111	4.440676573	3.943810889	4.648608	4.414837822
1552633_at	3.733381389	3.66045614	3.946744849	3.834991358	3.842675437	3.903079361	3.782717164	3.900873784	3.713157957	3.871201464	3.731395648	4.066213621	3.771549416	3.952365651	3.713506049	3.709093571	3.834991358	3.990662936	3.830854048	3.731769381	3.814634928	3.914021871	3.722569047	3.960769943	3.822481592	3.884978946	3.834991358	4.01802558	3.941127944
1552634_a_at	3.683433822	4.080031284	4.084130598	3.560649842	3.522751102	3.918754217	3.781030186	4.017599313	3.769500938	3.682492911	4.063156166	3.776029223	3.804469536	4.030878618	3.951691058	4.056007412	4.017599313	4.386653028	4.112389163	4.135240353	4.385717721	4.118175016	4.065219281	3.951802849	4.330320785	4.319881328	3.865680818	4.246239442	4.094456145
1552637_at	3.288059185	3.344173461	3.402885711	3.58735596	3.420934671	3.667721125	3.709539794	3.473489893	3.559060941	3.454973631	3.201011656	3.188239368	3.407529366	3.999069454	3.716004088	3.607569129	3.352773643	3.328245401	3.406656738	3.287581372	3.34743574	3.690009181	3.565208325	3.528293582	3.424356346	3.267935537	3.580510957	3.257955352	3.676278281
1552639_at	4.920179915	4.873980812	4.679286193	5.054057432	5.050065163	5.198685841	5.444389251	4.871385171	4.840657867	4.735212947	4.837195089	4.824633704	5.134310554	5.134092265	5.308201324	5.091237894	4.817434896	5.061514771	5.202460207	4.883980657	5.178424332	5.239185364	4.981707702	5.289629582	5.063461755	4.956783657	5.368793928	4.630634369	4.706404176
1552641_s_at	5.762394273	5.587587763	5.581767635	5.57913343	5.461776584	6.325985196	5.581767635	5.256503871	5.555107347	5.316057452	5.366128867	5.725733954	5.747978774	5.52502497	5.385970659	5.36417242	5.495625103	5.655522258	5.364980563	6.103829977	5.628911495	5.327194318	5.84898342	5.728293044	5.559976883	5.614073263	5.592815808	5.541418655	5.750568018
1552643_at	4.780773681	4.604006775	4.634413412	4.756227642	4.636213812	4.841717515	5.077607896	5.283392829	4.737999859	4.753597494	5.1971929	4.323812659	4.723757053	4.720332027	4.806203042	4.593799783	4.700556293	5.343640132	5.178862456	4.474393707	4.667997848	4.750984941	4.276689879	4.447291799	4.923207534	4.675622932	4.416275786	4.918133565	4.772891425
1552644_a_at	4.32234711	4.228430111	4.279568242	4.287178958	4.373120143	3.865646899	4.570737688	4.318053399	4.462791653	4.115606294	4.317822186	4.428841417	4.150857898	4.214023453	4.580532749	4.264923322	4.226826977	4.462730141	4.312329489	4.422956048	4.12579844	3.914838185	4.062071917	4.016141289	4.321055165	4.279568242	4.255670163	4.194101962	4.198689563
1552646_at	5.476943433	5.940172627	5.566234887	5.714430697	5.539490019	5.949343458	5.777136702	5.724032432	5.958558789	5.419855457	5.199096944	5.637658215	5.826990266	5.70138761	5.484918785	5.449610384	5.754902565	5.637658215	5.8416853	6.006643857	5.388949973	5.795973229	5.573317359	5.69930836	5.88429044	5.786511455	5.59916361	5.320875611	5.092863287
1552648_a_at	5.281241552	4.738561579	4.704139287	5.116881267	4.938801927	5.699270226	4.796177225	4.988232919	4.773454088	4.835109931	5.38380291	4.789998008	5.03968151	4.980486035	5.325395078	5.598168032	5.191024802	5.399754313	5.159681254	4.950700543	5.142868749	4.975980642	5.097891814	5.191808646	5.326715934	5.309495762	4.939650206	5.007754669	4.877761973
1552649_a_at	3.855993721	3.831985412	3.790072493	3.887333088	3.745036781	4.475001695	3.831985412	4.150046905	3.77224442	3.610980177	3.656396801	3.800919004	4.42236548	3.922132905	3.831985412	3.789423691	3.620221052	3.779999622	3.753554804	3.873950314	3.976663545	3.694339917	3.865748764	3.856690262	3.776099532	3.769020839	3.690037525	3.761236544	3.638972156
1552651_a_at	3.76660067	3.998978401	3.766224453	4.188991762	3.836508182	4.253458637	4.329358519	3.998692547	3.925031351	3.836508182	3.743862067	3.695594246	3.915920507	3.973876207	3.684977251	3.743902198	3.936409062	3.818690058	4.069352956	3.711339964	3.708475879	4.098236388	4.17953725	3.988318999	3.938165293	3.699830831	3.732183404	3.511333289	3.710110631
1552652_at	5.705116585	5.988955028	5.607174378	5.466517487	5.615881641	5.822165793	6.030038264	5.649514107	5.860291912	5.888773716	5.659833905	5.693891714	5.52515579	5.868155919	5.765157714	5.717860676	5.819532344	5.794777833	5.723557742	5.926187964	5.869449357	6.080249635	5.720318877	6.063742294	5.874410157	5.810380578	5.764174563	5.692345911	5.67135315
1552656_s_at	4.552688536	4.861014629	4.463043846	4.627161985	4.747953671	4.773842103	4.634945761	4.563601826	4.550456183	4.288044307	4.74690723	4.586726526	4.570597606	5.053825548	4.717255315	4.574717521	4.816706444	4.469816965	4.574752485	5.233555379	4.571902215	4.651503415	4.758192766	4.699093828	4.763891819	4.775744441	4.76596483	4.15891277	4.459621491
1552657_a_at	5.480196127	5.316057452	4.901427871	5.233248832	4.894320616	5.203596868	6.020088314	5.009811969	5.11667531	5.110540456	4.701882911	5.316507327	5.203596868	5.036611543	5.350046581	5.037070103	5.370754621	4.934409011	5.116874314	4.982433004	5.332377576	5.778882043	5.435539919	5.357080938	5.109884791	5.105553281	5.800258027	4.909930372	5.414609603
1552658_a_at	3.818123773	3.541170896	4.092436645	3.75093106	4.218910538	3.801840623	3.808861507	4.082839259	4.521316338	4.041374779	5.471219431	4.001922079	4.093851981	4.042275809	4.193229621	4.263374554	4.334171174	4.410201214	4.581689641	3.971897748	4.074312878	3.992445182	3.674903981	3.892305122	4.086250819	4.105959561	4.854480603	4.215561779	4.350505855
1552660_a_at	4.205807006	4.354392844	4.549125424	4.496988523	4.657679058	4.226252043	4.304674448	4.84712839	4.000334969	4.245323879	5.147757315	4.919683844	5.143471646	4.541835312	4.367239919	4.951589938	4.053983971	4.733188738	4.144596806	4.145695016	4.38172523	4.176511257	4.557852445	4.268499831	4.412697614	4.146572252	3.862195779	4.089422531	3.955089911
1552661_at	2.93298685	2.761832519	2.835847382	2.979441982	2.793186526	2.809147604	2.912222514	2.837242704	2.860463596	2.830458628	2.830906304	2.798709083	2.869526517	2.916134801	2.818784343	2.833389861	2.835375323	2.814793944	2.764429287	2.798408685	2.864285657	2.823490526	2.710691029	2.907515088	2.81202116	2.794925746	2.851739026	2.903197992	2.824690317
1552662_a_at	3.891457079	4.208879288	3.814025233	4.322539246	4.153665912	4.099134399	4.651168112	4.316810915	4.210521967	4.020398095	4.084004609	4.091284446	4.088452109	4.538001995	4.10463593	4.031592006	4.062840627	4.226851359	4.126705939	4.226767742	3.967667258	4.174167716	4.180620902	4.059701403	4.074263223	3.785992434	4.274654835	3.870034667	3.683145244
1552663_a_at	5.85926481	6.376656199	6.872339207	6.313806144	6.462404792	6.202455445	6.821966519	6.72952286	6.522780031	6.556229741	5.956420403	6.705412559	6.728298853	6.38746575	6.202455445	6.513887264	6.01649123	6.305361642	6.305361642	5.706316635	5.892691853	6.59594899	6.38671301	6.268435035	6.01219132	5.686119913	6.030668672	5.392549517	5.521123293
1552664_at	6.122105543	6.328668364	5.7728658	5.677067126	5.846177556	5.382295307	5.733846466	6.256437125	6.04364773	5.861396191	5.709653486	6.549282827	4.755125761	5.664548378	5.873262366	5.864733533	5.157632302	6.548071708	6.531490202	5.715190806	5.987822411	5.923378467	6.068902522	5.987619088	6.334515934	5.750468583	5.559493515	5.418865383	5.727165738
1552665_at	4.589629312	4.615686004	4.649459352	4.691959058	4.592117378	4.722793473	5.251263987	4.596636347	4.893834392	4.456291765	4.560147144	4.579595694	4.539159958	4.347692675	4.722793473	4.655266133	4.739504392	4.713225299	4.795704571	4.40056199	4.60510049	4.828680487	4.520512159	4.906074044	4.514465157	4.562432393	4.465672617	4.190318529	4.492326514
1552666_a_at	3.124199621	3.203478158	3.044116614	3.038704029	3.122376953	3.450267929	3.158743566	3.198074429	2.957081158	3.289171482	3.169427998	3.367225193	3.124199621	3.294056017	3.063567441	2.969473173	2.991167752	2.988694773	2.9813786	3.242129564	3.183192328	3.134464206	3.117155645	3.236752146	3.243159856	3.172471704	3.226607076	2.997380761	3.071809284
1552667_a_at	5.420693518	4.878682979	5.040675175	5.564215387	5.281317178	4.873561661	5.652179342	5.214918704	4.958169369	4.706404176	6.065910184	5.17560022	5.348159163	5.776289469	6.135364334	6.289025597	5.896399101	5.730479035	5.903362713	5.389913072	5.707402081	5.615458854	5.739270014	5.447818446	5.364306178	5.307039498	4.709803948	5.383115647	5.503676107
1552669_at	4.391434065	4.323628163	4.002346144	4.01667466	4.379777058	4.374877814	4.528761589	4.215008371	4.19009435	4.257484057	4.33166918	4.211201955	4.282226232	4.350353856	4.263663204	4.314565519	4.050442182	4.133875033	4.245894186	4.25433029	4.217504948	4.208140504	4.494214708	4.203761122	4.124863399	4.223934355	4.279638572	4.309524723	4.208153675
1552670_a_at	7.016415252	6.993940515	7.156029661	6.679437937	6.779146143	7.637781755	8.089222301	7.93063841	6.871064798	7.763497602	6.658490959	7.657409698	7.45822938	6.324745726	6.007810537	7.923289297	7.460178424	7.568475914	7.092158253	7.157777347	7.265644892	6.851806562	7.13326154	7.385652747	7.6780097	7.831945484	5.980509794	6.348706945	5.943788322
1552671_a_at	3.777386763	3.778076072	3.721268878	3.828374761	3.844784703	4.658922707	4.308341199	3.88288277	3.864645786	3.866177388	3.844784703	3.574338426	3.826811961	3.835321347	3.660343206	4.063927632	3.722692592	3.811559198	3.794720378	3.935146663	4.22559593	3.741303608	3.874411608	3.968476897	3.673250453	3.900476018	3.787481071	4.116281349	3.861786485
1552672_a_at	3.858523102	4.26086316	4.232852212	4.368416966	4.368822122	4.059372652	4.566659514	4.148186106	4.327371963	4.310259556	4.281558247	4.058924294	4.315544657	4.172718634	4.214726383	4.241702382	4.241702382	3.924301489	4.262954302	4.315740664	4.055029999	4.265544452	4.346003445	4.513402729	4.059158733	4.248620635	4.382765253	4.010219925	4.241702382
1552673_at	3.240157829	3.267676344	3.158551581	3.206525845	3.191571035	3.439586252	3.092117528	3.035684119	3.199787643	3.280672611	3.401978917	3.337220217	3.1224222	3.475844322	3.225004929	3.101634768	3.173783794	3.096805823	3.243537021	3.323820196	3.240157829	3.375337086	3.401258454	3.250519922	3.039894491	3.265426588	3.441245341	3.161302487	3.350743437
1552674_at	2.755789349	3.035655413	2.824214957	3.037391831	3.08751054	3.155567084	3.067281415	3.01119888	2.953199035	2.969198343	2.896543772	3.028685555	2.801949824	3.079541171	2.991970494	2.930660168	3.01119888	3.01119888	2.959011677	3.050788323	2.928355374	3.171549479	3.115963845	3.14277419	2.927083975	2.867695762	3.153654645	3.001444188	3.094804708
1552675_at	3.045351625	2.89855005	2.909031114	3.065140597	3.140751803	3.330806633	3.057073951	2.964332932	3.049203941	2.990799409	3.02544795	3.09894904	3.095731425	2.88318902	2.915900556	3.047390881	3.087254801	2.896777389	2.882852984	3.038618515	3.078956088	2.952991171	3.027905029	3.145357454	3.020749046	3.167532573	3.075832024	3.098018929	2.993366019
1552676_at	4.756590953	4.830777968	4.867430993	4.97432791	4.948150206	5.873118102	5.078949746	5.063935828	4.759782789	5.145272231	4.765090971	5.2320834	5.00172324	4.924095474	4.993956591	5.094815479	4.95590705	4.987506184	5.230558455	5.20436461	4.840359288	5.403613412	5.239827627	4.912811568	5.00172324	5.122827086	5.26328711	4.938940816	4.920078065
1552677_a_at	4.94700663	5.154048891	5.210909725	5.143564475	5.114681696	5.086607172	5.23410975	4.995418871	4.934569715	5.543138035	5.13880978	5.092192961	5.251803022	5.187456218	5.162717361	5.186196842	5.012864956	5.120323161	4.933151228	5.221449391	5.120323161	5.14063187	4.934516483	4.99515096	5.111219635	5.284072986	5.130794253	5.082499402	5.223611473
1552678_a_at	4.939311525	5.164798088	5.498330449	5.455004512	5.550029453	5.196403867	5.707417987	5.624689426	5.561543822	5.25349415	5.111536352	5.039208745	5.063130275	5.4994526	5.411524044	5.405538129	5.402576851	5.1771307	5.136612633	5.579769908	5.206153864	5.382947793	4.998821784	5.064746036	5.015581847	5.065337796	5.25349415	5.053282119	5.075585018
1552680_a_at	3.154039725	3.457103683	3.14477324	3.194017384	3.203845296	3.562583148	3.357643485	3.211003398	3.519918242	3.352201372	3.438802897	3.314574618	3.125241574	3.398711344	3.383945251	3.539685497	3.4138696	3.074202319	3.36992831	3.303118354	3.254465723	3.240951881	3.343224503	3.343224503	3.232221568	3.302767303	3.180239392	3.496099999	3.266861635
1552682_a_at	3.478832948	3.481727918	3.369484173	3.530269026	3.728406015	3.474980925	3.683098877	3.481727918	3.525501877	3.781215698	3.452479404	3.300809253	3.490877031	3.623471802	3.563281068	3.555207135	3.552337295	3.530269026	3.583980029	3.19096193	3.643015074	3.616617358	3.588515029	3.492259478	3.414218412	3.316717651	3.535306739	3.463394203	3.542540581
1552684_a_at	3.709093571	3.604974412	3.785016759	3.830063498	3.465694399	3.981319812	3.616786622	3.830597738	3.840113679	3.533475255	3.458576402	3.600141728	3.742510381	3.701881229	3.539129489	3.636067381	3.667167729	3.514847571	3.798148791	3.633367207	3.612314181	3.682289693	3.647945908	3.725817826	3.685940605	3.97484007	3.825652444	3.585482912	3.678986238
1552685_a_at	4.165750708	4.035575844	4.079713998	4.331444039	4.185285328	4.154384085	4.163881289	3.922326734	3.925479236	4.094010358	3.962422928	3.922326734	4.286329238	4.2331705	4.018742114	3.962084134	3.81694906	4.075654216	3.987112154	4.101389645	4.251020401	4.256805486	4.543592903	4.200480603	3.955939224	3.785992434	4.172982766	4.153260252	3.917949255
1552686_at	4.508224969	4.762197364	4.72275097	4.838508246	4.867146414	5.064573576	5.472042941	4.67842948	4.637280793	4.72275097	4.590264031	4.743264465	4.492862324	4.734520956	4.701475399	4.756943183	4.268120019	4.446526854	4.72275097	5.085430414	4.680659024	4.914676565	4.993121689	4.811313959	4.645277267	4.642932711	5.148404569	4.553216223	4.909794623
1552687_a_at	4.069029641	4.23424992	4.07896712	4.250572187	4.035136254	4.555730151	4.399394545	4.233027543	4.344524564	4.271178977	4.061802602	3.993503347	4.263052856	4.535612128	4.225104772	4.233027543	4.32287862	3.969676331	4.18763527	4.346049291	4.107740633	4.467108272	4.233027543	4.096895688	4.058666355	4.368176592	4.375979415	4.135464801	4.018842974
1552689_at	4.86439528	5.108448931	4.923207534	4.796656863	5.010703645	4.709693483	5.031945884	5.201270184	4.81432933	4.881276756	4.87948985	4.666245551	5.001277227	4.699370148	4.923207534	4.780345349	5.100331238	4.715070764	4.80785969	4.993847951	4.699040159	5.263158629	4.970831955	4.883441663	4.889863213	4.95762264	4.794071093	4.608040176	5.128754768
1552690_a_at	4.411098126	4.447204424	4.331732041	4.439264281	4.439021306	4.915028735	4.694887528	4.422015818	4.596624029	4.118002346	4.533528485	4.352599584	4.452925487	4.866179658	4.766410608	4.396655633	4.647790156	4.622164405	4.524883437	4.425606744	4.611068683	4.677432525	4.501938806	4.447567287	4.562573405	4.61268547	4.340652048	4.507835293	4.515041866
1552691_at	3.274997488	3.232033734	3.158908304	3.103656195	2.943418756	3.136092617	2.974845133	3.339945686	3.015689418	3.175321134	3.500442797	2.945325679	3.199068872	3.637493627	3.805011527	3.824662522	3.425738375	4.625680589	3.824071408	2.879740988	3.503307221	3.696121034	3.176527752	3.278124051	3.612266067	3.179280635	3.278124051	3.456611018	3.225839147
1552693_at	3.293370138	3.188407987	3.131040498	2.975394472	3.075815815	3.238709187	3.264971599	3.132651895	3.019158397	3.069280792	3.10350474	3.199433689	3.166434253	3.176131745	3.175122313	3.106493896	3.107327247	3.085826109	3.062128585	3.313889533	3.228207202	3.164936759	3.185122529	3.094993947	3.209118555	3.077705613	3.182931302	3.078737288	3.27275556
1552694_at	3.349258864	2.972902462	3.10185545	3.025141486	3.146043605	3.420270365	3.213052402	3.146043605	3.06988806	3.144675439	3.061366037	3.295011615	3.210579856	3.023785833	2.985758686	3.117028663	3.173640252	3.162987057	3.202184615	3.490414749	3.353022582	3.146043605	3.146043605	2.897262551	3.055070528	3.258235154	2.992395756	3.131368957	3.146043605
1552695_a_at	4.044076022	3.82683391	3.641772306	4.031633392	4.189811608	3.55290337	4.174089044	3.76958299	3.868816988	3.596240207	3.812614524	4.211879569	3.64713805	3.971812542	3.891868749	3.712362931	3.928510367	3.899808838	3.832083352	3.720837416	3.569020586	3.608959971	3.66597316	3.938370512	3.518145447	3.737629847	3.760613257	3.776119666	3.556131689
1552696_at	3.429747399	3.432325599	3.618929645	3.547383304	3.368128424	3.873181087	3.320692648	3.475787294	3.258498417	3.332791716	3.174175182	3.40133752	3.946630031	3.662921777	3.330999039	3.472649359	3.600939468	3.445020144	3.39283294	3.559780624	3.593436165	3.261538762	3.542231882	3.175298853	3.304043922	3.448115646	3.958885365	3.445020144	3.416834499
1552698_at	5.146327639	5.225393816	5.301566977	5.559326099	5.268292869	5.191291512	5.411079109	5.453640802	5.441713935	5.318272057	5.337341838	5.216630957	5.257083775	5.644468948	5.381306245	5.488017293	5.62185459	5.41620752	5.408725361	5.411708553	5.35305678	5.497882547	5.408725361	5.533904726	5.425486028	5.050363755	5.804275566	5.255668278	5.143801573
1552701_a_at	5.364926984	5.221512264	5.223061023	6.614348806	6.670007814	4.044684944	5.539734487	6.969502358	5.822711215	6.190557652	7.630858221	5.211204282	4.910661979	7.433330401	8.08108339	7.322071268	7.081714597	6.77586374	7.089056174	5.729208722	6.90809988	7.353568878	6.177400964	6.208544071	6.668351614	6.818259636	6.858529019	7.032623519	7.251090096
1552703_s_at	4.436841585	4.394921691	5.327285976	5.741588618	5.974451328	4.143359626	3.781985719	6.544945577	4.788685243	5.452146347	6.582286898	4.767092026	4.662437826	6.369403021	6.741914516	6.234406879	6.062423885	6.555132625	6.340885291	5.661648602	6.069548555	6.192823422	5.4104838	5.558822832	6.149923849	5.808687223	5.709242017	6.113905818	6.168245284
1552705_at	3.566644994	3.771257943	4.318160781	3.584141641	3.753096828	3.246477097	3.338901163	4.167897082	3.77224442	3.722777663	3.632124429	3.485649239	3.437662199	3.214247351	3.522577621	4.001458507	3.361280944	3.802321894	3.494277154	2.989996603	3.418660056	3.43047687	3.495488986	3.580857695	3.645314462	3.426580791	3.501828178	3.425650423	3.372070016
1552708_a_at	3.395830741	3.457103683	3.357648127	3.399185245	3.635449523	3.382429499	3.826641471	3.410695053	4.010985839	3.333226034	3.146223534	3.501116917	3.536635263	3.489638264	3.065504401	3.352148117	3.36028484	3.353143757	3.344052454	3.582871207	3.306598887	3.202252104	3.281104107	3.655234962	3.498305059	3.418790436	3.395830741	3.163777298	3.549700248
1552711_a_at	6.405657488	6.533907497	6.279936637	6.229947191	6.365128306	5.702706636	6.484905999	6.507244708	6.448011399	6.434925089	6.728354481	6.714158291	6.362565346	6.195078576	6.381161825	6.493764873	6.381161825	6.407824396	6.350996626	6.3101747	6.255404089	6.202361175	6.134904083	6.342684466	6.426517065	6.475870961	6.174752497	6.309547626	6.416924689
1552712_a_at	4.393558258	4.599449035	4.240355817	4.774694676	4.508102704	4.512247245	4.29471521	4.571161384	4.626382583	4.077006042	4.574750333	4.526603437	4.276197345	4.821020564	4.668719781	4.512247245	4.512247245	4.510083719	4.512247245	4.689810107	4.478471693	4.735910726	4.602852865	4.586490044	4.559217269	4.364142865	4.34234145	4.712131153	4.589247799
1552713_a_at	3.853747312	3.904522938	3.591809471	3.611777072	3.751755039	4.148347945	3.980521378	3.706617121	3.824444611	4.148347945	3.856659955	3.706606315	3.924071449	4.075556413	3.826418148	3.75987855	3.923717235	4.022764588	3.845956022	4.115373887	3.783945986	3.918550807	3.997036895	4.038009916	3.768811291	3.923717235	4.47788939	4.03420173	3.899616145
1552714_at	3.395717351	3.378970446	3.370348208	3.323337749	3.315440721	3.333674077	3.446968014	3.279923226	3.419011821	3.357643485	3.44030946	3.32130478	3.394549494	3.361121918	3.392867408	3.561240529	3.413616978	3.205037121	3.115011489	3.70432906	3.311560329	3.428058518	3.321456129	3.406777032	3.293186863	3.386172369	3.440102495	3.231892633	3.228389879
1552715_a_at	3.425078316	3.388975943	3.307175724	3.417439701	3.533376738	3.232830998	3.613072418	3.50087213	3.267600783	3.385389784	3.599421006	3.13315957	3.343421726	3.699726891	3.356657278	3.526291101	3.486380931	3.353494112	3.382811287	3.423946669	3.462001522	3.679081966	3.409217353	3.424975977	3.279867388	3.247969832	3.400588241	3.240467136	3.400588241
1552716_at	4.285485728	4.398144572	4.151017504	4.222891414	4.276513505	4.254135639	4.120543838	4.47790943	4.341510297	4.269508002	4.522160174	3.935788658	4.319881328	3.889361025	4.301353765	4.143533808	4.37715558	4.35272777	4.505630175	4.185695364	4.160017125	4.098568274	4.073102175	4.231669834	4.3271681	4.34929042	4.113313805	4.345604111	4.087098406
1552717_s_at	3.837549786	3.78865295	3.875522733	4.229622334	4.158115042	4.18181074	4.222318984	4.316161395	3.803257905	4.038940342	4.44401831	4.224629957	4.000618134	4.470142033	4.329902115	4.430997229	4.004849669	4.311130164	4.144461267	3.833443887	4.20393359	4.144461267	4.222964087	4.064112111	4.287297208	4.141907095	4.318533162	3.750930337	4.0225886
1552718_at	4.095150365	3.997940102	4.004663276	4.095150365	4.443957915	4.128368515	5.014988973	4.471687285	4.009941787	4.096797261	4.414327484	3.933241776	4.12709335	4.349233148	4.340107726	4.068897396	3.971973036	4.052147724	4.323576552	3.880031365	4.018173488	4.533587819	4.025111631	4.121632296	3.712169933	4.028474409	4.239846487	4.01802558	3.829784604
1552719_at	4.282761554	4.545791737	4.431602492	4.655811568	4.462427671	4.622248558	4.491060738	4.268079469	4.486773404	4.282113052	4.33029843	4.016291715	4.452556763	4.462427671	4.328458615	4.357375679	4.436129976	4.359142037	4.295182411	4.617723228	4.449006354	4.051563306	4.643092608	4.633004734	4.601957024	4.853651576	4.537708243	4.668682546	4.357375679
1552721_a_at	5.087039854	5.386454403	6.231692159	6.234402322	6.940422551	4.125166132	4.911439449	7.221859708	3.905044166	4.953830787	5.631960605	4.869208961	5.590465124	4.892421491	5.565177232	4.824490213	4.067583706	5.263549617	5.19815707	4.263740122	4.271495521	4.276446567	5.948075374	5.945483488	5.439649718	5.429812707	4.34279349	3.987076182	3.929786273
1552722_at	3.085197431	3.093782273	2.977709487	3.183679738	3.058739411	3.05149881	3.200323972	2.88186843	2.979125483	3.026618536	2.968174526	3.055908274	3.252024263	3.097234224	3.085442068	3.10884963	2.983014946	3.144417476	3.044660988	3.151967688	3.089997154	3.04993429	2.930990413	3.050788323	3.027319665	3.000180801	3.127151773	3.006553577	2.851370684
1552724_at	5.084501273	4.773168256	4.811802412	4.954818573	4.900530482	5.179788773	4.934378696	5.004492787	4.93633136	4.680664722	4.707001185	4.881487379	4.811802412	4.848707553	5.076005721	4.827027837	4.764743702	4.770067413	5.145732781	4.93266938	4.682538762	5.065999225	4.90032632	5.23598941	4.717175974	4.751401424	4.980029866	4.676415768	4.555134758
1552725_s_at	4.18139968	4.082471201	4.036200937	4.055802308	3.92158036	4.635779061	4.143466507	4.08054187	4.096203303	4.034256663	3.743067637	4.005807124	4.021185913	4.062606395	3.822387407	3.844187734	4.003565359	3.948336276	4.065605164	3.977620434	4.121521684	4.350003198	4.059154769	4.322127665	3.988452702	4.254098002	4.111287731	3.851240481	4.062606395
1552726_at	3.900264851	3.639899141	3.586242322	3.735079211	3.896252639	3.98458951	4.167897082	3.590212817	3.729114212	3.640089063	3.691105753	3.843513937	3.552450247	3.540292173	3.789551196	3.674280539	3.666543699	3.523726516	3.516851106	4.119846744	3.557522493	3.762525427	3.691105753	3.585560593	3.691105753	3.691105753	3.475513991	3.691105753	3.676278281
1552727_s_at	3.417065629	3.623893175	3.403649367	3.500183702	3.44354756	3.577087159	3.452121652	3.681458548	3.604416688	3.582583059	3.327493395	3.298028565	3.44354756	3.572257241	3.51777388	3.44354756	3.44354756	3.492541998	3.61004647	3.225496857	3.513837635	3.297478406	3.248510984	3.122972739	3.40258194	3.440660827	3.277034786	3.436296427	3.304998423
1552729_at	5.080145874	4.980028812	4.880199511	4.956500679	4.767861315	5.218582701	5.411135908	5.005042693	4.785094225	4.880199511	4.676443852	4.795046389	5.067576646	4.936156235	4.794071093	4.880199511	4.697081006	4.619042323	4.891319272	5.106795526	4.808591347	4.659160523	5.282749891	4.851395177	4.704151931	5.09194584	5.089820024	5.122420115	5.072452856
1552730_at	4.372436697	4.336470133	4.098006229	4.132245669	3.951918568	4.377735327	4.115194294	4.109698484	4.109175543	3.843188889	4.527387383	4.4565805	4.206394302	4.562275543	4.332783819	4.384567493	4.396110321	4.156587507	4.152823996	4.258369644	4.389982434	4.286603898	4.274654835	4.385228283	4.274654835	4.418927993	4.044650778	4.173266845	4.52407178
1552731_at	3.503112245	3.534508387	3.311439951	3.918226454	3.765916309	3.904084984	3.745335443	3.363913651	3.575656434	3.529265452	3.660668716	3.427735648	3.593372437	3.620575201	3.828341524	3.461835952	3.608959971	3.463403152	3.291132407	3.363913651	3.539624444	3.500688449	3.534508387	3.817171831	3.534508387	3.606602205	3.408441024	3.437906654	3.244977496
1552732_at	3.116465634	3.172895833	3.275654636	3.967019298	4.262545612	3.30222473	3.275654636	3.140595933	3.528596025	3.343438471	3.665625533	3.340470138	3.0072578	3.615554097	3.676388768	3.417359077	3.217664537	3.275654636	3.242848043	3.107866339	3.294054655	3.388212339	3.190536489	3.425669565	3.090390847	3.084970587	3.100458618	3.101937942	3.041888311
1552733_at	5.655139365	6.103302436	6.612790599	5.393669282	5.831977317	5.247890712	5.270680246	6.639141137	6.495201692	6.271495191	5.84466552	5.859064863	5.388258059	5.398578772	5.816569246	6.058193656	5.566547415	6.648056976	6.233576056	5.377390022	5.578756751	5.826818216	5.419095965	5.441577713	5.735178103	5.362525628	5.690284567	5.96506074	5.598326729
1552734_at	3.660719387	3.348331258	3.435024296	3.387557464	3.693141558	3.472662452	3.407722791	3.462444139	3.548028419	3.569086108	3.435024296	3.513837431	3.400903387	3.21379658	3.210856526	3.349239646	3.309538709	3.273228487	3.533376738	3.291356885	3.486872037	3.39379656	3.172685826	3.764864598	3.252905923	3.349465138	3.800469455	3.453234678	3.480624051
1552735_at	5.144834311	5.186805844	4.844068776	5.249064617	5.563883163	4.926683817	4.627693398	4.662932273	5.632031602	5.70535282	4.271016196	4.638382964	4.570663266	4.694716232	4.650638031	4.370364286	4.449772928	5.136776694	4.999902084	5.080040641	4.414672836	4.545738981	4.821070704	4.943178006	5.042125789	4.903312706	4.987009808	4.760115368	4.954858001
1552736_a_at	3.373416691	3.397518391	3.533376738	3.559402146	3.653296825	3.377789393	3.587954099	3.620009214	3.509620746	3.4014517	3.562657262	3.504100268	3.507036719	3.556561517	3.603233753	3.502008048	3.491770536	3.445579211	3.533376738	3.533376738	3.511650142	3.53273728	3.656980001	3.685291819	3.441045394	3.54329735	3.533376738	3.541702677	3.60492994
1552737_s_at	5.581767635	5.828216719	5.782983304	5.38780523	5.393149123	6.165505468	6.592171452	6.548389491	5.088796244	5.095560421	4.680408112	5.17951021	5.982444889	4.70948639	4.77663507	4.902855244	4.820983043	5.744790555	5.34190736	5.1810826	5.113225361	4.736616275	5.134156854	5.134186201	5.977160614	6.153634166	3.648526551	3.882231253	4.160567749
1552738_a_at	3.483987035	3.508315488	3.531297944	3.427015776	3.438821445	3.266222178	3.365153683	3.784088448	3.878848525	3.681877565	3.59174983	3.370637247	3.393645141	3.526255503	3.593193718	3.478060969	3.460405113	3.405539287	3.525394057	3.741178197	3.33564151	3.792616106	3.498936622	3.695397916	3.269336585	3.341867901	3.740490499	3.385609628	3.498936622
1552739_s_at	4.636533257	4.706404176	5.356063482	4.699799688	4.778706306	4.066728796	4.582393111	5.187510383	5.269601238	5.129540724	5.344430245	4.740348336	4.511919678	4.699799688	4.649472449	4.690340841	4.403266439	4.557035893	4.635821294	4.664633147	4.699799688	4.742466644	4.194370598	4.333132486	4.679826721	4.426654247	4.574394885	4.87868016	4.786674022
1552740_at	2.94281247	3.156205396	3.019447445	2.933617107	3.005374332	3.25487659	3.204960376	2.934648931	2.802872572	3.023785833	2.849211739	3.145858143	3.13905988	3.078139846	3.066371265	2.921573165	2.976688672	2.915125919	2.908775738	3.089239284	3.023785833	2.945125331	3.032730235	2.999911404	2.85930797	3.02837914	3.113980336	3.083465839	3.105893773
1552742_at	3.298496817	3.218207724	3.144230972	3.187163818	3.236812421	3.437848513	3.203110092	3.06160444	3.142022619	3.064399732	3.238971265	3.053920594	3.272023918	3.239379468	3.18476178	3.007187895	3.267845991	3.203191547	3.157183817	3.298512463	3.101264705	3.221469553	3.332870854	3.221469553	3.225965094	3.508970776	3.769974996	3.317225355	3.215908613
1552743_at	3.156105664	3.527665648	3.232615531	3.641121063	3.385845956	3.35120036	3.699983236	3.529225899	3.55837277	3.159817824	3.377125304	3.321688894	3.037057806	3.59180274	3.515681988	3.468873264	3.110721621	3.393134142	3.362875929	3.311027146	3.257587075	3.538238787	3.376387236	3.278117662	3.258514096	2.999583989	3.612226774	3.150156521	3.316175907
1552745_at	3.389818521	3.760391518	3.656482368	3.56528149	3.583980029	3.370852162	3.621847244	3.44533323	3.744886071	3.915920507	3.530059174	3.408547338	3.596010762	4.00128757	3.651851514	3.530471891	3.684977251	3.463428424	3.542275717	3.898684286	3.653560689	3.427096365	3.480687025	3.583980029	3.547914395	3.62427263	3.94845279	3.314982236	3.559100966
1552747_a_at	3.020886956	3.020886956	2.91440059	2.909269995	3.054255756	3.266997385	3.044109598	3.051005495	3.034924009	3.221928564	2.957681679	3.128665318	3.138199611	2.971718901	3.050788323	2.97839684	2.961632405	2.928291601	2.948201455	2.910040191	3.027235568	3.020886956	3.003648256	3.033494389	2.939295812	3.184797496	3.170151599	3.108421842	2.942904726
1552749_a_at	7.203441468	7.083333976	6.707693095	7.078887036	6.917693891	7.333838281	7.91963475	6.766121967	7.022620085	6.96330542	6.509078882	7.120639748	6.846858057	7.565176273	7.019748167	6.788842233	6.806026211	6.61932578	6.884112189	7.271173606	6.964590605	7.506650224	7.557989814	7.47414189	6.999130172	6.896343792	7.710613033	7.020475798	7.200011715
1552750_at	3.568955451	3.368588775	3.442262504	3.469570254	3.352547037	3.9167056	3.717431263	3.325754068	3.432325599	3.46784502	3.304787704	3.516392077	3.295702448	3.294791838	3.289163033	3.406656738	3.346786529	3.384800596	3.288212565	3.477565119	3.510830661	3.47331072	3.406656738	3.478068376	3.450822748	3.47331072	3.424010702	3.38442968	3.329961235
1552751_a_at	5.621096092	5.535435397	5.421123667	5.344914472	5.304335672	5.80497985	5.610580485	5.302427723	5.187425199	5.57340377	4.910207677	5.229981858	5.326402165	5.475265506	5.189704356	5.196543763	5.25136057	4.872601101	5.104180237	5.417796962	5.397490609	5.653063032	5.473649255	5.21709787	5.219011284	5.434649897	5.542507984	5.510006435	5.257972922
1552752_a_at	3.182235902	3.23815231	3.267761823	3.207578974	3.46769091	3.226539075	3.745197498	3.345243319	3.148339598	3.011657574	3.534719781	3.434562477	3.350692156	3.355374769	3.305227976	3.268858145	3.008864445	3.306988902	3.268858145	3.293519367	3.116884336	3.268858145	3.289171334	3.220924897	3.13591851	3.087058866	3.241872332	3.232906695	3.352739947
1552754_a_at	3.276158105	3.340002314	3.320286679	3.410119934	3.287638235	3.441463896	3.301650925	3.579428438	3.349151427	3.353976865	4.606603909	3.701211055	3.456399451	3.393017385	3.434752384	3.121583677	3.247820185	3.276211525	3.303057214	3.507486175	3.245426686	3.396513183	3.1220817	3.293317777	3.350487577	3.494428065	3.328980775	4.02384916	3.788649333
1552755_at	3.503112245	3.462302665	3.352961202	3.374351451	3.418074714	3.598066182	3.558914642	3.780003106	4.029390825	3.517229671	3.539028521	3.353494112	3.489978203	3.472040029	3.63289947	3.524605245	3.26792564	3.56693426	3.765010045	3.867143158	3.484617864	3.592836734	3.41815038	3.748756578	3.326297893	3.539028521	3.728232517	3.295229564	3.462788759
1552757_s_at	3.444254961	3.610833492	3.631474059	3.45236446	3.686610318	3.686610318	4.12238015	3.686610318	3.535409557	3.686610318	3.636006413	3.831358272	3.456244786	3.712107252	3.742690032	3.696716657	3.555739439	3.764854456	3.877214398	3.702452916	3.617814231	3.675134772	3.639333059	3.985829977	3.496013338	3.885799243	3.907081102	3.702835632	3.708807472
1552758_at	3.514443628	3.524321725	3.346222723	3.534940939	3.487424978	3.911208031	4.029673067	3.685958906	3.562742198	3.45641343	3.338092643	3.538825324	3.552450247	3.65928721	3.489143113	3.569957246	3.325199538	3.509802134	3.536588446	3.444811338	3.397793771	3.810869161	3.465228408	3.831798988	3.451483294	3.539028521	3.454962592	3.202043228	3.369750834
1552760_at	3.485724966	3.635186641	3.973245443	3.667423161	4.020824731	4.053522998	4.104111515	4.444302126	3.759886174	4.013430554	3.703301048	4.293951993	3.900488109	3.723747812	3.628426854	3.849898294	3.835854687	3.819599302	3.527642038	3.655213692	3.822901392	3.67194372	3.792971219	3.750634078	3.819599302	3.97484007	3.761488111	3.56670526	3.801297159
1552761_at	5.960410149	5.768644489	5.829454999	5.845431492	5.824267934	6.43863186	6.14522509	6.112659021	5.63039195	5.686026879	5.988092252	5.921510359	6.122063002	5.774668885	5.849238856	5.965753176	5.921510359	5.657468902	5.626820405	5.921510359	5.921510359	6.326369635	6.04371355	5.955414706	6.200322767	5.792936943	6.140986986	5.689416729	5.710271354
1552763_at	3.070744744	3.029353834	3.130856746	2.95047814	3.048722239	3.041087237	3.088452108	2.873321963	3.080360095	2.873413372	3.058706505	3.373867918	3.041087237	3.08925987	3.041087237	3.047634824	3.082224989	2.916413208	3.012185448	3.149954235	3.311560329	3.049334629	3.012864744	2.925406859	2.902713125	3.058706505	3.12716703	3.412734025	3.093440954
1552765_x_at	3.288766838	3.342251782	3.402885711	3.410913357	3.335246645	3.301299638	3.321438996	3.565649519	3.576856946	3.171275826	3.536642872	3.347972899	3.499205651	3.281756366	3.341018809	3.165552493	3.374173932	3.460823742	3.359420168	3.42833147	3.329068134	3.267993567	3.155465236	3.498684411	3.3372084	3.285376432	3.274402726	3.234922076	3.50077939
1552766_at	2.984571959	3.06081002	2.973497837	3.068614753	3.123853332	3.083164958	3.116688819	2.925010696	3.108818809	3.106772437	3.100860657	3.161769996	3.050788323	2.922293219	3.008738925	3.008484379	2.959689157	3.050788323	2.880774526	3.139311619	3.052686057	2.971509786	3.053563326	3.190154284	3.050788323	3.05643516	3.209196444	2.930492543	2.978837558
1552767_a_at	3.300306977	3.282435029	3.222208056	3.395505318	3.536548664	3.209482334	3.250022206	3.122587366	3.212739337	3.276559541	3.292066434	3.321183218	3.362055133	3.404758109	3.155799007	3.23837569	3.346666951	3.393950672	3.366794751	3.294874894	3.255164819	3.144433243	3.287174824	3.474841423	3.212773598	3.2190869	3.287174824	3.421889463	3.452371468
1552768_at	5.528358998	5.326128666	5.084262721	5.394659355	5.42525536	6.133985444	5.27472403	4.973621054	5.400493789	5.168028453	5.276406806	5.391633735	5.141009668	5.290670463	5.258010242	5.090494537	4.957888933	5.002956752	5.269444834	5.23617287	5.354188211	5.256746097	5.25349415	5.34992452	5.094383684	4.919653489	5.268796783	5.170667654	5.342371001
1552769_at	3.729014535	3.719662345	3.83589941	3.596907472	3.596907472	3.877107338	4.118167445	4.019067359	3.948746081	3.789377325	3.786795066	3.849745938	3.626769658	3.615330997	3.89094162	3.918842182	3.580512472	3.935675655	3.860380731	3.684965221	3.744299001	4.033240968	3.912351076	3.73696116	3.832038507	3.690322987	3.807802537	3.929396818	3.702656536
1552770_s_at	3.940311243	3.936020504	3.61937839	3.866549641	3.783879518	3.677081702	4.235778703	3.742231101	4.042117214	4.157262573	3.651093646	3.928929043	3.962496358	3.951303437	3.799712243	3.932413619	3.709995611	4.020470079	3.75073435	4.053000616	3.726834545	3.759956135	3.775641878	4.111287731	3.982816403	3.996770853	4.437378164	3.740372256	3.843631336
1552771_a_at	3.459288131	3.375067838	3.442538288	3.358521179	3.298191528	4.280756358	3.551851744	3.337660608	3.52220521	3.392923333	3.501562105	3.803286445	3.54631509	3.395579749	3.420310175	3.313519101	3.459430005	3.276907612	3.459288131	3.638384038	3.521898643	3.538238787	3.497262358	3.353556299	3.44246617	3.707663209	3.593782476	3.563795252	3.538134241
1552772_at	3.949875528	3.864948253	3.631856624	3.824784112	3.761843336	3.871495839	4.257196175	3.904731885	3.941148408	4.084845693	3.755202538	3.599696641	3.629365338	3.886177255	4.012839575	3.792207256	3.927759634	3.745851734	3.730477438	3.979163149	4.216132574	4.189163975	3.935035472	3.819806491	3.824784112	3.864948253	4.168958532	3.92938537	3.629945777
1552773_at	3.897775961	3.988898207	3.836447877	3.875953454	3.803257905	3.705257869	4.650107541	3.788927875	3.847991009	3.653897221	3.803257905	3.669274857	3.575349436	3.737775119	4.049057713	4.061343702	3.488967872	3.800565697	3.803257905	3.773139105	3.871381291	3.986204421	3.525186102	4.014016683	3.87757063	3.635108162	4.13418692	3.69439384	3.667190093
1552774_a_at	4.356921676	4.826618396	4.439889731	4.189835158	4.28883722	4.187679826	4.103456067	4.02232918	4.70848169	4.691923404	4.306610607	4.422015818	4.121307466	3.880698434	3.980717808	4.285896387	4.597665147	4.377087056	4.144566822	4.476284997	4.266519234	4.008773615	4.334218413	4.036278799	4.167897082	3.984410606	4.225796695	4.545106065	4.398764215
1552775_at	4.281659894	4.402357673	4.222929976	4.497663444	4.38085507	4.312375767	4.888242045	4.566966905	4.814017086	4.757106709	4.291298856	4.374136703	4.148330683	4.360516805	4.416345217	4.348269942	4.290286657	4.40547595	4.378519872	3.885293959	4.031983707	4.403985971	4.223086517	4.140412564	4.147353025	4.110115239	4.649660862	3.890785929	3.956898585
1552777_a_at	3.769990012	3.910276016	3.786953232	3.843057219	3.948016886	3.746325251	4.250435235	3.700863868	4.01013834	3.825048534	3.789393053	3.585131324	3.641966532	3.784419381	3.733632085	3.701674561	3.906268312	3.603843913	3.883235218	4.213029139	3.854289924	3.833469213	3.874377481	3.792415568	3.804233473	3.695930678	4.112771513	3.663885622	3.830265904
1552779_a_at	3.315420245	3.377367705	3.273620968	3.367791137	3.471451135	3.476363262	3.406840316	3.344090551	3.390028915	3.443057493	3.272236985	3.363085081	3.352722046	3.488513844	3.274278737	3.241624368	3.433512319	3.189610854	3.337635603	3.288178191	3.367791137	3.494049411	3.331311034	3.240157829	3.282369408	3.281585247	3.278752775	3.611771038	3.268781342
1552782_at	3.085172392	3.18559099	3.13194574	3.055351912	3.114092139	3.140839691	3.030429772	3.161242074	3.109725559	3.186436617	3.14892317	2.896347919	2.986437175	3.361893403	3.216791574	3.016670245	3.043222406	2.965509993	3.100132025	3.064703049	3.109725559	2.96822495	2.952645392	3.2848129	3.180964472	3.160335716	3.109725559	3.113648153	3.112937498
1552783_at	3.121574795	2.890968701	2.823614486	2.999001728	2.724392259	2.928805854	2.947202401	2.859524838	2.873146915	3.100795659	2.928019409	2.946001631	2.940660263	2.813599472	2.898474866	2.885093213	3.009852191	2.779605776	3.073962466	2.945058792	2.822169883	3.002510681	2.941931052	3.024435327	2.934103789	2.821231266	3.046771896	2.940689354	3.010435113
1552785_at	3.438744505	3.477574557	3.198832665	3.426273962	3.3457449	3.506673408	3.571957589	3.625724413	3.406623609	3.384469167	3.333408904	3.313024536	3.065298081	3.653593286	3.436521239	3.409569893	3.489480396	3.384267016	3.506135547	3.376451869	3.382492125	3.437620801	3.24730379	3.2671232	3.350690528	3.384949407	3.45375681	3.157880551	3.240462227
1552787_at	3.186763927	2.970752571	3.200928164	3.047478427	3.104258591	3.061395301	3.46935157	3.440884748	3.17917318	3.038166447	3.497262358	3.104258591	2.967516256	3.088103124	3.3372287	3.156038077	3.107547224	3.012869807	3.181905284	3.142836588	2.941483534	3.201755394	2.898343499	3.160272327	2.92209868	2.868064441	3.190689085	2.913165354	2.990647656
1552788_a_at	3.923797264	4.073780888	3.875517345	4.065219281	3.891122952	4.198140102	4.445188966	4.172759751	4.192481504	4.015603947	3.913564325	3.907545746	3.961306468	4.269382526	4.29772909	4.144031284	3.951191749	4.011140859	4.079660628	3.831832836	3.811568281	4.246173402	4.169674902	4.300810655	4.065219281	3.988565534	4.120684751	3.750754989	3.927926384
1552789_at	4.693041227	4.974686039	5.253302699	4.634593288	4.784640992	4.155391429	3.16940897	5.153521134	4.77136592	4.764055058	5.945688973	5.059699426	4.543016345	4.478405155	4.733929994	4.65759234	4.734658387	4.951952657	4.734658387	4.654580722	4.888293707	4.516765483	3.741938513	3.918038435	4.813582123	4.734658387	4.707810514	4.853357276	4.606760429
1552790_a_at	7.517624658	7.890753219	8.160360041	7.541459731	7.860024757	6.884488332	6.350320948	8.045291841	7.656224352	7.66666199	8.327119484	8.159270116	7.536174394	7.287853645	7.793155769	7.552041159	7.434595828	7.562201454	7.555441336	7.688925085	7.63351507	7.591030294	6.906392112	7.062330247	7.520053904	7.4987989	7.605115643	7.458825144	7.510616078
1552791_a_at	3.067624423	3.026246662	3.092542076	3.195321903	3.032816017	3.167146337	3.086996551	3.154249642	2.973717313	3.039784111	2.975760716	3.051172844	3.105736008	3.007000172	2.996715245	2.90815606	3.014176835	2.957654639	2.973717313	3.109725559	3.125687175	3.119169117	2.917900551	3.098860711	2.974737295	2.980940844	2.893346498	3.108351333	3.112937498
1552792_at	3.434019605	3.314574618	3.624727597	3.352104789	3.450892457	3.337314793	3.470010291	3.732703334	3.631683553	3.336161567	3.562820183	3.589931925	3.634285991	3.434562477	3.361501503	3.547282487	3.401652335	3.46614915	3.434562477	3.337635122	3.393180361	3.393317814	3.380007232	3.446804043	3.485642332	3.311051633	3.585143044	3.38050273	3.427596359
1552793_at	4.022173636	4.181980147	4.164822606	4.226529588	4.055072412	4.068980942	4.039951543	4.28115515	4.362432739	3.930262888	3.96543013	3.731816644	3.930837739	4.160242529	4.156130127	3.937986684	4.035801399	4.284688232	4.14159619	3.975786548	3.861574848	4.164967615	4.103545207	4.069922307	4.063426241	3.921874281	4.301992442	4.178408058	3.988630327
1552794_a_at	3.197344473	3.122705983	2.950890962	3.226862969	3.126096672	3.119157842	3.058909773	3.112528457	3.118914802	2.984921667	2.984482619	3.092475047	2.974474072	3.03543504	3.229560436	3.173034337	3.242315453	3.104658447	3.193447637	3.147562427	3.03737375	3.19582565	3.454767907	3.156903323	3.195495676	3.147562427	3.303161664	3.147562427	3.212992853
1552796_a_at	3.503112245	3.798454637	3.635388054	3.773150633	3.654404828	3.870452153	3.776119666	3.809147637	4.056300655	3.752151851	3.729283172	3.758620278	3.82454839	3.894313589	3.620005101	3.679500593	3.736912554	3.558890719	3.776119666	3.791127825	3.703358228	3.82618735	3.979348625	3.828745647	3.747680736	3.864132885	4.092580136	3.898137825	3.742541336
1552797_s_at	3.465694399	3.531244178	3.523391523	3.441295744	3.553510045	3.669263349	3.732596423	3.497798148	3.709093571	3.686610318	3.525079063	3.67597987	3.678450484	3.370907886	3.621025952	3.584316705	3.612644486	3.487367202	3.390498288	3.498817379	3.568069559	3.566752168	3.476759709	3.65082621	3.564273631	3.637181418	3.594806707	3.661865876	3.629945777
1552798_a_at	5.566541496	5.50627368	5.901008542	6.53567513	6.790731407	5.140677507	5.905315141	7.157504183	5.937594815	5.240046628	7.195100428	6.000080918	6.099135263	6.535206498	6.659480415	6.827935471	6.759737328	6.785702912	6.358719967	6.084936021	6.467822208	6.171065982	6.141691751	6.281328359	5.854417626	5.889523142	5.855772963	6.417351191	6.339594549
1552799_at	3.983059941	3.970894954	4.252314197	4.18241795	4.147931472	4.478416111	4.356533332	4.08600222	4.297643053	4.535426632	4.13227837	3.802414971	4.200185199	4.299917126	4.124268238	4.299432456	3.934756792	4.036963544	4.164411321	3.809309303	3.834991358	4.253458637	4.301208775	4.203809481	4.058851512	3.975538099	4.261797717	4.005507115	3.966305976
1552800_at	6.693105194	7.171963187	6.774468011	7.040757567	6.969090635	7.361379256	7.598121185	6.879456015	7.146822553	7.059696829	6.650882071	6.757652425	6.83976706	7.278666621	6.889071985	6.86500471	6.586763305	6.793827026	6.947758641	7.001368798	6.959511494	7.25360275	7.32892407	7.250564871	6.953314139	6.849648355	7.082567269	6.668574152	6.713990163
1552801_at	4.000692274	3.951942696	3.870745838	3.93578723	3.829105924	4.800806754	4.096096519	3.828724885	3.781022401	3.927130106	3.8971119	4.067246549	3.84420188	3.93578723	3.958632208	3.711136548	4.040993229	3.544496397	3.798499668	3.976809718	3.98883093	3.976729525	4.333367067	4.160871349	3.875262304	4.062606395	4.002326771	3.962898825	4.107744296
1552803_a_at	3.568531224	3.546928413	3.583980029	3.472342612	3.351606884	3.880106265	3.569481107	3.658897631	3.715439348	3.597873489	3.432325599	3.565861001	3.76283911	3.653752473	3.379043056	3.573159206	3.566156725	3.541331256	3.583980029	3.528645993	3.598511333	3.583980029	3.798740148	3.472219491	3.342110014	3.909332652	3.731330992	3.577483719	3.733754825
1552804_a_at	4.644472469	4.712236644	4.520495752	4.542687185	4.533091594	4.891044675	4.662804997	4.7759483	4.505659156	4.314795392	4.392031275	4.367149396	4.995899836	4.68147511	4.385721444	4.670245406	4.444471529	4.613154361	4.702679146	4.519711297	4.633645148	4.564647427	4.595008582	4.51168836	4.691306049	4.584732527	4.346057654	4.338221981	4.043352798
1552806_a_at	4.377940883	3.979656349	4.167897082	4.120543838	3.934689359	4.636661404	4.312295554	3.978795411	3.937367907	4.116236801	3.998404841	4.299986169	4.338656295	3.896816453	4.079179338	4.111119413	4.268076567	4.074386599	4.178649445	4.419537295	4.160496659	4.423563617	4.344236274	4.047294853	4.298051014	4.147262142	4.304728947	4.385480523	4.118872434
1552807_a_at	5.053384724	4.583568502	4.750018065	4.685207456	4.716989183	4.411231274	4.577572037	4.736045656	4.788428083	4.956256287	4.825759268	4.588017114	4.825405304	5.336834778	5.019085797	5.172683932	5.317879923	4.800039975	5.086945916	4.678631582	5.220739398	4.989469691	5.323972677	5.465891787	5.404273833	5.285257152	5.504199317	6.071516768	6.331389561
1552808_at	3.090065124	3.199283816	3.183412041	3.047769793	3.302927268	3.296498393	2.970994524	3.13006121	3.085628127	3.36295312	3.280026075	3.015561679	3.082907569	3.285678381	3.151187467	3.14088155	3.013508183	3.047093155	3.182481096	3.098618789	3.151399048	3.251258267	2.955965269	3.31315344	3.187864603	3.173489549	3.281907665	3.036829792	3.13006121
1552809_at	3.071489962	3.336747206	3.075289223	3.384469167	3.30202688	3.331432454	3.228828454	3.212846939	3.415798133	3.318612611	3.040120296	3.37133941	3.225134847	3.109100344	3.504933158	3.263376557	3.17974789	3.182362786	3.202016049	3.087768959	3.150500655	3.221861007	3.365555553	3.240157829	3.145302797	3.067156404	3.421633631	3.124696821	3.464504258
1552811_at	5.518726299	5.616640309	5.323174094	5.686571698	5.287727431	5.88619966	5.813158257	5.464206107	5.361475972	5.319649488	5.103572363	5.438140642	5.40992208	5.334743399	5.460369486	5.364833097	5.425744557	5.301501832	5.307789156	5.523620846	5.465848545	5.561737715	5.703271958	5.755933142	5.366876616	5.419068206	5.621755374	5.426558457	5.464206107
1552812_a_at	5.199190431	5.183587639	4.942905509	4.99476886	5.050745451	5.015313442	5.082757037	5.402336268	4.993428868	4.768646361	5.413565223	5.245759879	5.418927087	4.987601334	5.023561743	5.119309283	5.158058209	5.114808359	4.976448302	5.189643995	5.270113143	5.016289308	4.948778245	5.181869023	4.908561802	5.132138206	4.777692061	4.995044221	4.840255468
1552813_at	4.651470127	4.490999227	4.858695702	4.770592976	4.837581603	5.181056772	5.194720671	4.72275097	4.936766693	4.990332557	4.721339782	4.349583848	4.99657808	5.023780844	4.968253733	4.805428652	4.468427415	4.855915488	4.985686713	4.569258388	4.471350313	5.341454259	5.101961139	4.530477194	4.591332965	4.334042292	4.837581603	4.51970659	4.351949472
1552814_a_at	3.823220391	3.950900143	4.001819015	4.092110075	3.922096173	4.028083762	4.400170704	4.012574628	4.063633123	4.381544474	3.925911409	3.99563181	4.171227067	3.835321347	3.996528931	3.985262918	3.898180107	3.926316969	3.965227083	3.966576333	3.928910178	4.266861526	4.038228104	4.001819015	3.884211483	3.973280617	4.546374082	4.07665747	3.907280689
1552816_at	2.936619963	3.037422726	2.985328672	2.908752898	2.89892689	3.361732805	2.885178121	2.917868841	3.085061369	3.154770787	2.71321477	2.971139655	3.098492892	3.013733674	2.933580635	3.123573945	2.851343912	2.893939888	2.947060219	3.103164646	3.005068616	3.100014404	2.991852497	2.925396608	2.767816906	2.92846735	3.183883779	3.014688077	3.030167749
1552818_a_at	3.425286044	3.503026826	3.287223232	3.517612827	3.318673005	3.859725953	3.951805873	3.41695933	3.448275686	3.290504966	3.316998625	3.434562477	3.406155804	3.806703919	3.468236503	3.448275686	3.586210362	3.308802874	3.417633212	3.272235687	3.434804245	3.659899133	3.39470966	3.521181204	3.331335352	3.448275686	4.002918516	3.525184411	3.681878433
1552819_at	3.999119003	3.983615983	3.784257856	4.014036276	3.8380224	4.601273225	4.499526691	3.684038599	3.973950163	3.810665715	3.799942017	3.907573216	4.087291543	4.074598472	3.89665938	3.938664475	3.947556652	3.632081633	3.893531608	4.13259879	3.976325017	3.930559433	4.241393661	3.854198875	4.026745036	3.80551754	3.760478672	3.852567335	3.798540666
1552822_at	3.079458302	3.291522857	3.178407667	3.181112832	3.32994985	3.001589428	3.124165712	3.216055317	3.26040862	3.164363395	3.263599336	3.104965327	3.0072578	3.093772406	3.179078495	3.099358962	3.221879225	3.065808979	3.058166068	3.324189342	3.199366858	3.014046939	3.093459738	3.389377922	3.082578093	3.115022862	3.151399048	3.115451826	3.238021292
1552825_at	3.624026311	3.510016747	3.556564148	3.241241523	3.496558035	3.444731045	3.409490393	3.593612307	3.423721609	3.423721609	3.595900577	3.238417931	3.465367335	3.220366644	3.650534102	3.571808848	3.412110002	3.449641611	3.311560329	3.423721609	3.333149574	3.343037384	3.280855494	3.600864971	3.522112923	3.309103839	3.425382037	3.398191401	3.481660919
1552826_at	3.032922819	3.052452277	2.891503534	2.833965156	2.884353324	3.066453515	2.888149629	2.903857337	2.956364719	3.00175371	2.957779565	2.953465084	2.953465084	3.090123162	2.919543477	2.94720785	2.866557495	3.017230081	2.855725329	2.773289875	2.953465084	3.072509404	2.961356025	3.109946563	2.855348641	2.872233012	3.057768922	3.002555682	2.816138727
1552827_s_at	3.608141453	3.803257905	3.574634286	3.696795626	3.487994281	3.608959971	3.675080599	3.678804958	3.649310653	3.775438778	3.591938886	3.454400277	3.333176632	3.615814414	3.756799258	3.564157252	3.577717881	3.73953811	3.71418566	3.439474023	3.341978785	3.623967827	3.475640916	3.608959971	3.56059697	3.608959971	3.868421061	3.585870751	3.503603753
1552828_at	5.641734396	5.467800469	5.407391766	5.613173627	5.482545348	5.402695666	5.605416719	5.402695666	5.469464375	5.608353452	5.377225253	5.315952891	5.428100685	5.377225253	5.404382001	5.196387568	5.238922324	5.514136547	5.621825969	5.242786969	5.207337736	5.218668022	5.495396611	5.438429212	5.324419713	5.373779963	5.793501655	4.773235559	4.938011588
1552829_at	4.297005196	4.296097889	3.967364724	4.240733695	4.41755539	4.498320777	4.389569541	4.004135433	4.436828386	4.397620869	4.132530014	4.18315967	4.207560735	4.483885963	4.579258615	4.315453694	4.449993276	4.276029542	4.188487226	4.563184849	4.276124715	4.382424935	4.239017164	4.432086274	4.111062411	4.441102922	4.890783736	4.673136068	4.741004089
1552830_at	3.735525801	3.868421061	3.86561516	4.014036276	3.897426699	3.860325075	3.826641471	3.768212296	3.78373987	3.868421061	3.812338917	3.901088015	3.939152105	3.853536892	3.766640346	3.922831718	3.993229446	3.831990368	3.831283857	4.044546557	3.868421061	3.980782951	4.059288797	3.747903889	3.692908053	4.002684165	3.888498128	3.513311991	3.868421061
1552833_at	4.253019092	4.109240972	4.132379892	4.175405858	4.079082624	4.99817367	4.290113813	4.073888096	4.422433405	4.344555806	3.850554631	4.22309469	4.10152788	4.234032561	4.141230062	3.981632135	4.106303625	4.047583625	4.092447862	4.0009031	4.156253043	4.243745959	4.135038019	4.256566774	4.082285855	4.143686405	4.108864371	4.020513811	3.834334825
1552834_at	5.329808852	5.173800988	4.984169216	5.239712921	4.92963466	5.895883115	5.292997792	5.116512697	4.948934168	5.340162873	4.716819328	5.277546678	5.110141977	5.110141977	5.11119311	5.022116596	4.780447357	4.655103566	4.9108791	5.283827807	5.145790717	5.167914814	5.274112528	5.177581031	5.266988531	5.003311782	5.050906269	4.943690069	5.092487948
1552835_at	3.32741455	3.533376738	3.398940153	3.45375681	3.45375681	3.369630722	3.731767389	3.459485237	3.550412755	3.382016218	3.337485274	3.45375681	3.585661944	3.475270253	3.706408462	3.446497808	3.392151316	3.202793526	3.42038801	3.45375681	3.52669686	3.290989679	3.318103022	3.468961947	3.567197608	3.424009802	3.611223614	3.406123068	3.495711359
1552836_at	4.73340096	4.811490611	5.309438712	4.933027118	4.629111681	4.452579134	5.425584573	5.550424227	5.140003677	4.853224979	5.02990942	4.678613376	4.891675269	5.292036036	5.145587031	5.035522221	4.872966147	4.941421171	5.186320458	4.818767196	4.680659024	5.286819685	4.972533332	4.884443788	4.995277952	4.752509019	5.216037419	4.648178099	5.202970337
1552837_at	2.966632859	2.837353754	2.955437369	2.946757493	2.995200673	3.021672082	2.98748195	2.903582241	2.917900922	2.895825808	2.927505488	2.928853273	2.933955894	3.007311913	2.798698587	2.861403995	2.901710258	2.794208727	2.93888191	3.057567025	2.860625942	2.939144537	2.89228944	3.026551295	2.870827267	2.851015786	2.917900922	3.070938547	3.199971783
1552839_at	3.639073463	3.947699394	3.64542511	3.947147863	3.709093571	3.670686463	3.826641471	3.956718604	3.916174187	3.759913404	3.606205938	3.75093106	3.733028818	4.021629337	3.881734227	3.730983857	3.770144739	3.768138476	3.652828933	3.665824168	3.655225181	4.054255686	3.898949728	3.75210199	3.641776931	3.879889578	4.029235558	3.689156014	3.823107803
1552841_s_at	3.418107989	3.547346309	3.311560329	3.561824819	3.41715058	3.531766499	3.804617539	3.43436381	3.520379231	3.532954769	3.454132938	3.667054647	3.497879027	3.530269026	3.585186343	3.391785255	3.40720561	3.290337128	3.499447046	3.509802134	3.440949467	3.772903483	3.736874306	3.621421245	3.301409801	3.389408084	3.682219412	3.432149103	3.530269026
1552842_at	3.876856361	3.840129694	3.831947195	3.950213506	3.870707909	3.968315045	4.162925222	3.833706593	3.796950176	3.793729107	3.871026586	3.745652813	4.117620591	3.859155068	3.731986638	3.68540401	4.21562084	3.578250032	3.858868543	4.098924535	3.895328863	3.876856361	3.885575554	3.855076173	3.879417602	4.005224169	4.111573679	4.185228126	4.369359351
1552843_at	3.889806292	3.664513735	3.403953362	3.44769085	3.499049771	3.777392065	3.153035536	3.444408007	3.32353711	3.608959971	3.280795606	3.509735809	3.893168133	3.535526575	3.482338853	3.231077275	3.499049771	3.399280956	3.359254668	3.511465461	3.499049771	3.79600123	3.529347887	3.28172022	3.469004589	3.564462132	3.339141074	3.579137466	3.308561561
1552845_at	4.699141885	4.565071264	4.41942097	4.630613122	4.555726454	4.441801339	5.099781444	4.309231097	4.574677869	4.381544474	4.321417522	4.251692131	4.200492748	4.411078908	4.41502501	4.438146628	4.433654813	4.339483584	4.45934334	4.548669205	4.345782677	4.557847834	4.469986985	4.568116607	4.322566135	4.235132201	4.847425439	4.618666241	4.378594835
1552846_s_at	5.832777878	5.579052726	5.610710302	5.885821954	5.607411338	5.791145564	6.036743363	5.928357686	5.879272626	5.827621961	5.773684799	5.768358145	5.502461921	6.086474436	5.985933817	6.068620689	6.36846258	6.177857508	6.188433953	5.624964012	6.427545559	6.624252403	6.292784892	6.332452588	6.072427687	5.773385446	6.083415884	6.016218781	6.1258351
1552848_a_at	3.928064474	4.032876197	3.685450849	3.960209184	4.035136254	3.835590811	3.796428046	3.896313496	3.768604886	4.110703222	3.939435665	4.967045296	3.710733098	3.737597713	3.876270783	3.682993393	3.66740809	3.925918518	4.029397763	3.793765795	3.732366171	3.715341338	3.922949361	3.891522494	3.883743592	3.837549786	3.863280121	3.727511217	3.629945777
1552849_at	3.353616276	3.211595668	3.324370466	3.270985252	3.207249356	3.374416978	3.484474293	3.149406958	3.166688638	3.429746492	3.289858903	3.282959036	3.187654121	3.198047448	3.404993038	3.277503208	3.287220697	3.329311847	3.36913179	3.395830741	3.27262435	3.322195671	3.535390315	3.258757943	3.149021081	3.227485964	3.190841453	3.345382444	3.286286896
1552851_at	3.035140623	3.297268896	3.00665544	3.349825847	3.245083886	3.240988941	3.393927361	3.114500826	3.240524285	3.249134697	3.227057374	3.239327246	3.109073138	3.229003911	3.408703505	3.303537239	3.262708458	3.163983735	3.054870356	3.530834636	3.142182424	3.191550331	3.093459738	3.196043707	3.20993191	3.147047036	3.464067529	3.196043707	3.136697981
1552852_a_at	3.107887161	3.268858145	3.171531989	3.491130664	3.195114178	3.534157357	3.513351047	3.275541876	3.369057175	3.291111385	3.222094094	3.268858145	3.268858145	3.294757017	3.333599763	3.471502318	3.173506281	3.340280703	3.173617897	3.301056347	3.228207202	3.256161505	3.217896828	3.541417937	3.268858145	3.003430016	3.49215749	3.093643796	3.031274871
1552853_at	3.920918971	4.076376504	4.069152744	3.811801068	4.069343311	4.785731584	4.147522419	3.984485893	4.06540608	4.015592364	4.059282843	3.926081988	3.828286416	4.148193134	4.195658338	3.963646413	4.270794579	3.837497981	4.223068376	4.056803646	4.335468486	4.414765275	4.136917166	3.829045277	3.712341432	4.175781	4.488910582	3.857543945	3.95570237
1552854_a_at	4.26143686	4.022509812	3.932683022	3.892970012	3.900267496	4.254881433	4.004607429	3.709384182	3.951780617	3.890294575	3.784441024	4.122762306	4.301252459	4.227148566	4.046626607	3.973556243	3.978075857	3.847710501	3.986268205	3.891518347	4.081872705	3.914857455	4.099995933	4.223688262	3.952534064	4.067836158	3.996306362	3.873215202	4.061193909
1552856_at	3.579260992	3.652221766	3.531063718	3.761608417	3.404713844	4.105271728	3.822127561	3.462444139	3.555632389	3.804802983	3.577630621	3.63350581	3.579260992	3.606997417	3.457414029	3.490877031	3.709093571	3.441648484	3.603795077	3.61873364	3.498457413	3.566260499	4.134738891	3.608660099	3.160335936	3.672420037	3.944112329	3.480411319	3.541313707
1552857_a_at	4.119793084	4.076212809	3.952083765	4.171307282	3.908433168	4.154714406	4.262420319	4.000621245	3.94154655	4.000621245	4.000621245	3.797947774	3.950939418	3.96061148	4.053973488	4.064328878	3.795213476	3.714767993	3.870887159	3.980655632	4.120106754	4.350572567	3.958760545	4.063927632	3.90175854	4.017392464	4.198899961	4.085681106	3.950754265
1552858_at	2.898393738	2.764262073	2.747672661	2.761032611	2.824096734	2.85445378	2.76748288	2.824083396	2.901608011	2.885057835	2.873439772	2.928601376	2.775687046	2.929669503	2.811687334	2.853199262	2.793418998	2.815986234	2.904699085	2.793336515	2.982330818	2.977000873	2.853339403	2.988715652	2.798973897	2.901179294	3.026180853	2.922620179	2.856376574
1552860_at	3.669731718	4.028852235	4.006357813	3.69463637	3.830174786	4.682209453	4.110893565	3.836175932	4.049759728	4.068090557	3.7846326	3.777397635	4.062011609	4.135233892	3.949172279	4.279247068	3.953689523	3.93327434	3.977975597	4.359860051	3.950001775	4.084165	4.25557513	3.910285454	3.740372913	4.293274083	4.116031088	4.002361509	3.988702394
1552862_at	4.311268652	4.132490666	4.258388052	4.051504582	4.258388052	4.467479181	4.845275679	4.350993389	4.926613175	4.328046973	4.163543514	3.863771982	3.998334023	4.165170551	4.571384624	4.473860331	4.151403987	4.39662748	4.492321525	4.307414068	3.917740692	4.258388052	4.411061927	4.020335604	4.206191659	4.059791993	4.342285708	4.107816268	4.031206819
1552863_a_at	6.609632892	6.899461199	6.445850517	6.882599929	6.662815352	6.406512923	7.504280328	6.795051885	6.907558551	6.546316552	6.428461434	6.410517402	6.478570289	7.195446813	6.854810805	6.85456337	6.634642802	6.538535988	6.639515076	6.968409396	6.552532758	7.241420214	6.824395838	6.816879628	6.721067097	6.302918858	7.009858286	6.521084789	6.714577935
1552865_a_at	4.966004034	4.957413318	4.825294992	4.941605379	4.843567853	5.114014963	5.758720108	5.104875376	5.315831953	4.74981079	4.721268174	4.961531659	4.669557477	5.318284112	5.230054295	5.152697738	4.959597766	4.993000975	4.941605379	4.767074033	4.64046138	5.287759601	5.13588756	4.758214513	4.773222209	4.613208774	4.894895592	4.529231675	4.762619439
1552867_at	3.26636127	3.16309714	3.065314556	3.458343293	3.464112646	3.316002633	3.245703954	3.194556624	3.311308386	3.591088229	3.211710377	2.988760549	3.199806578	3.530269026	3.27265907	3.245703954	3.204906709	3.16709282	3.328995363	3.477565119	3.024889966	3.237134432	3.132211215	3.240157829	3.050828501	3.096754576	3.354105337	3.396657999	3.336062276
1552868_at	5.957387711	6.218930726	6.165069412	6.562383309	6.355736072	6.264268868	7.026408955	6.236487657	6.285438164	6.293533694	6.044890241	6.079836675	6.285438164	6.557887411	6.470035982	6.162295583	6.268945068	6.113322614	6.563781324	6.125411477	5.869462221	6.383811361	6.283979092	6.515240638	6.532064598	5.824552667	6.380074934	6.217338771	6.473400627
1552870_s_at	2.912335479	3.039808638	2.89682051	3.141689216	2.966712941	3.065670424	3.043263911	2.963350989	3.030429772	3.266903019	2.963901477	3.035102581	3.007973096	3.205363291	3.050788323	3.059228048	2.985435669	2.98176293	3.034010281	3.078791024	2.937616563	3.039357922	3.030429772	3.130639913	3.071971877	2.97688977	3.01370746	2.937819077	2.94720785
1552872_at	4.936754503	4.926689376	4.704074164	4.961531659	4.565498598	6.31200845	5.221550034	4.769385888	4.958259833	5.417988119	4.417452714	4.961531659	4.987281344	5.215179328	4.854976657	4.930348522	4.940156141	4.585701003	4.860712472	5.328963177	5.17963438	5.228691565	5.25302258	4.887173373	4.892136312	5.092676143	4.821359533	4.961531659	4.887191516
1552873_s_at	5.577245784	5.706769739	5.65870773	5.920144711	5.846906442	6.163231983	6.430115207	6.026350302	5.999528092	5.820112074	5.774689031	5.656141936	5.941236203	5.978811709	6.042419197	5.985297561	5.419392945	6.068604493	5.75268601	5.896837929	5.786700994	6.098738282	6.176064749	5.790441046	5.72407478	5.763650884	5.757077543	5.745897462	5.667699454
1552875_a_at	3.03198192	3.376531023	3.047038832	3.327646621	3.329103499	3.744321972	3.361952357	3.087234724	3.087702702	3.102048027	3.167641846	3.087073726	3.241979669	3.428180816	3.087702702	3.0901429	3.200702351	3.302976884	3.432325599	3.486705356	3.298824259	3.241979669	3.616819827	3.179866612	3.278742484	3.297430759	3.318248979	3.331588304	3.226331718
1552876_at	3.486018133	3.497621625	3.364603999	3.45375681	3.271911984	3.490390835	3.825105966	3.466545738	3.434351889	3.427026586	3.371549698	3.484891686	3.446490178	3.389737856	3.35391507	3.302328081	3.412110002	3.43630429	3.471537653	3.371549698	3.397485416	3.583980029	3.605096079	3.291905095	3.567197608	3.595154135	3.624762736	3.532076398	3.417634604
1552877_s_at	4.057953579	4.103555846	4.235137955	4.521936945	4.219969866	4.808563351	4.395944603	4.29584764	4.183772927	4.382532952	3.863552069	4.127715054	4.163828027	4.420290142	4.178165394	4.216168203	4.110331026	3.98339921	4.134999094	4.744228858	4.201383727	4.430697345	4.362433781	4.308697108	4.010249838	4.304200105	4.821019821	4.131727932	3.998638231
1552878_at	2.915582687	3.155255062	3.041056488	3.028741785	3.018872135	3.443437612	3.108890152	2.92952017	3.037419075	2.9135263	3.041056488	3.146332121	3.023568234	2.959011677	3.064999757	3.041056488	3.129390377	3.140433056	3.041056488	3.041056488	2.973498821	2.973963674	3.037427369	3.004553374	3.056164187	3.056973106	3.190260085	3.039029482	2.94720785
1552879_a_at	3.576315738	3.540592634	3.492621376	3.606282752	3.375454318	3.493464665	3.581256816	3.43813685	3.544444245	3.534240992	3.701124863	3.506318139	3.422093322	3.688075739	3.539028521	3.472056341	3.526219689	3.316404421	3.481859466	3.834382261	3.484506801	3.552887245	3.596517912	3.625172064	3.530269026	3.549783399	3.46128356	3.660023006	3.530269026
1552880_at	3.826436432	3.795167717	3.736086328	3.63626338	3.887030765	3.881734227	3.656642624	3.734688691	3.738153103	3.620882045	3.738153103	3.75093106	3.880698434	3.652213377	3.63878644	3.709093571	3.51512008	4.081954657	3.834046916	3.902045202	3.534923376	3.385835279	3.686481161	3.874245519	3.871075718	3.856758441	3.601934308	3.694623208	3.93422746
1552882_a_at	5.239540373	4.173854588	4.349289733	4.186490126	4.026879789	4.709903876	4.320454484	4.06103638	4.135139424	3.953800823	4.046611789	4.867613926	4.904512304	4.573159482	3.983100735	3.862472867	4.577031286	4.055055676	3.855778069	4.20591803	5.095365603	4.574589628	4.476341482	4.621486272	4.478436066	5.117366056	4.826299328	4.927112898	4.789737612
1552884_at	4.184724126	4.535882407	4.34337002	4.543924585	4.387952034	5.110291859	4.782788235	4.454599639	4.154612605	4.52902303	4.0071505	4.617635289	4.52902303	5.160372906	4.556353472	4.391962666	4.463813922	4.52902303	4.452437214	4.740226098	4.558794855	4.693694283	4.993121689	4.701364568	4.578669776	4.397610087	4.707713162	4.326024589	4.217359543
1552885_a_at	6.296928431	6.258008937	6.163935292	6.417124298	6.322814081	6.678702066	6.766476005	6.319800266	6.3030345	6.15264046	6.106594193	6.312664375	6.283010089	6.623199362	6.429172142	6.514400217	6.233076771	6.202330277	6.272411674	6.165116715	6.312664375	6.530356486	6.681320174	6.492237865	6.222761547	6.113827797	6.595710391	6.211160569	6.261668117
1552887_at	4.876439955	4.957413318	4.551734163	5.080457167	4.891106523	5.125981856	5.367371845	4.9754744	5.150450303	4.725913217	4.783533846	4.994253882	4.789590193	5.331360481	5.007140158	4.853523153	5.081093575	4.710028837	4.900629014	5.031677815	5.014384324	4.962893314	5.148816867	5.089791214	4.709129525	5.002587	4.867786766	4.945475729	4.921489758
1552889_a_at	7.366773243	7.364654986	6.823278946	7.706271262	7.140466569	7.480502972	8.214033301	7.340805715	7.325543086	7.411405074	7.293388783	7.193365082	7.257991056	7.982175035	7.7542447	7.749936066	7.774009202	7.318119285	7.548593555	7.460178424	7.493720733	7.794933775	7.736314059	7.957654978	7.470248827	7.349192428	7.857071439	7.217767817	7.40536634
1552890_a_at	4.831013318	4.293836005	4.114119298	3.979517372	4.313316038	5.469178049	4.664440593	4.443390876	4.177008512	4.231591365	4.186659084	4.197484775	4.551246754	4.34969559	4.123913306	4.210825077	4.398359991	4.252358727	3.973372234	4.487402091	4.683069566	4.285462526	4.462836629	4.234941267	4.218202136	4.406192537	3.841266248	4.309606974	4.293836005
1552892_at	5.650118496	6.026451277	5.410875214	5.901196839	5.715971505	5.720062256	6.246210211	5.911398797	6.137361586	5.284097605	5.528631873	5.723024999	5.869250425	6.196132019	5.402695666	5.598360468	5.396473444	5.562538717	5.6137883	6.186283189	5.452083319	6.041021894	5.987609216	5.792551759	5.616061284	5.541499492	6.080739802	5.366198715	5.641802328
1552893_at	4.580624784	4.670478747	4.636218354	4.751497887	4.697558415	4.911380705	5.289616315	4.542326402	4.84640283	4.658657431	4.323800325	4.403551821	4.473056817	4.936156235	4.615520246	4.816138879	4.271968079	4.480360584	4.628521663	4.772278035	4.215121025	4.742258483	4.958591994	4.475980177	4.395529717	4.573712953	4.941557876	4.488441243	4.191271544
1552895_a_at	3.068009122	3.276466775	3.146424242	3.301906357	3.199301716	3.213252388	3.349833865	3.225460503	3.20431728	3.276466775	3.275398079	3.229913181	3.23841667	3.153006056	3.361576247	3.44327188	3.030462487	3.293700222	3.094832028	2.879460871	3.039027856	3.101687476	3.280931229	3.198567018	3.104689243	3.092214925	3.179860747	3.247773237	3.167164499
1552897_a_at	3.112351784	3.36485209	3.121467489	3.217060985	3.271324881	3.298067169	3.376416827	3.164936759	3.402283336	3.0398687	3.308561561	3.135779154	3.357466191	3.286571695	3.335882434	3.232906695	3.192533407	3.10739266	3.225875755	3.271434632	3.209815935	3.133583908	3.404133918	3.316736544	3.232906695	3.292804739	3.338566467	3.1893768	3.5997631
1552898_a_at	3.760340151	3.849372035	3.677620917	3.686610318	3.67735671	3.926194448	3.809586979	3.690839064	3.512083933	3.732792865	3.545105612	3.521919185	3.553216351	3.683241918	3.660343206	3.635722614	3.738106138	3.704583059	3.816423235	3.765679697	3.588833414	3.734966602	3.826366139	3.710717725	3.620216207	3.594610439	3.779227817	3.606392947	3.680114251
1552899_at	2.994583653	2.935139621	2.782598351	3.215502714	3.089239284	3.002878229	3.292706063	3.190288781	3.112172225	3.029360406	3.087099939	2.910125782	3.054141739	3.326296371	3.335610702	3.136826559	3.167341755	3.126930185	3.15214461	2.959060333	3.284754436	3.358473057	3.072190436	3.363334052	3.301721473	3.155564532	3.537567301	3.386498049	3.347119828
1552900_a_at	2.842741897	3.193412481	3.243595689	3.128676506	3.156986145	3.088168054	3.381926476	3.245703954	3.139771208	3.05043399	2.950136947	3.000970187	3.219997224	3.05725841	3.080833972	3.435691616	3.011484036	2.93888191	3.234005152	3.568155129	3.001586146	3.145396931	3.223218728	3.14277419	3.071971877	3.114035073	3.352525927	3.035293714	3.108681847
1552902_a_at	4.328106933	4.155598072	4.141790605	4.42419528	4.335632782	3.995379542	4.529410731	4.516240664	4.200822421	4.344974752	4.200822421	4.200846621	4.319834332	4.353289565	4.113209912	4.146619434	3.879960535	4.485731703	4.202179615	3.732962836	3.954892494	4.167002484	4.452289899	4.281903126	4.154809179	4.158422821	4.496377916	3.971385418	4.03831617
1552903_at	3.82814313	4.021604225	3.766552469	3.964817419	3.805746209	4.299776842	4.120543838	3.970891689	3.92158036	4.253458637	3.684785863	3.80219675	4.006646819	4.055133292	3.92158036	3.754282395	3.637641891	3.836242616	3.73753549	3.940505462	3.821663483	3.946385316	3.99725663	4.154653944	3.910729391	3.909596119	4.079229879	3.73995541	3.83884231
1552904_at	2.926703906	2.818820526	2.968535065	2.953744285	2.974381442	2.970763572	2.993012769	2.912324955	3.091513017	3.235857525	2.986742887	2.926703906	3.095970106	2.837466689	2.903304626	2.914375865	2.860516917	2.912700702	2.904840212	2.981170279	2.991929545	2.996697048	3.003146366	3.015852546	2.915163911	2.949806326	2.951860849	3.067725022	2.935086499
1552906_at	3.053171606	3.074828046	2.963544581	3.088485582	2.97693277	3.434566454	2.904816778	2.868838021	3.133927822	3.098405177	2.971951529	3.164126247	3.074828046	3.118568304	2.993830531	2.916425123	3.155550734	2.977870392	2.945982752	3.086931351	3.196224452	3.083997984	3.071971877	3.09414578	3.062651991	3.174928554	3.133280642	3.095881484	3.17913593
1552908_at	3.415161318	3.412830866	3.342074856	3.396679304	3.247984216	3.873170629	3.506653001	3.54538128	3.279329329	3.672235086	3.537037641	3.363907789	3.300461376	3.386685942	3.490183571	3.353494112	3.229850314	3.262721888	3.389186348	3.411753141	3.45375681	3.438113977	3.345575188	3.406656738	3.41287307	3.386693545	3.468484349	3.358493996	3.351239019
1552910_at	3.401216072	3.384469167	3.358405134	3.55291872	3.258873243	3.663822072	3.242839004	3.378048111	3.732854735	3.440346708	3.497262358	3.482284438	3.270603101	3.471851718	3.497262358	3.552554116	3.482411799	3.639518912	3.813559144	3.46108697	3.425006211	3.374482116	3.304636813	3.405061076	3.608473726	3.785992434	3.515681988	3.519317808	3.658534136
1552911_at	4.83703666	4.580080835	4.783554578	4.439642294	4.37393515	5.086501154	4.63054426	4.478604597	4.120603663	5.134222561	4.278899069	4.335123854	4.55487915	4.664990564	4.21694119	4.410136892	4.266951085	4.395388335	4.240376922	4.723260217	4.680659024	4.807835326	4.252464264	4.398155478	4.475161313	4.820491305	4.460638465	4.516040301	4.521739635
1552912_a_at	3.237018709	3.172749993	3.192581629	3.146253798	3.079318672	3.477565119	3.465694399	3.268858145	3.317436045	3.551852109	3.287957939	3.126876619	3.298587711	3.325342502	3.168099288	3.210148685	3.310387944	3.102146373	3.105344127	3.401340032	3.266861635	3.266861635	3.283677198	3.409035915	3.363176109	3.324935345	3.216686464	3.12850754	3.210813759
1552913_at	2.939923427	2.957522042	2.841841325	2.76425915	2.946210562	2.989898677	2.924029888	2.835051715	2.778809074	2.917900922	2.912959844	2.899781894	2.920798877	2.921352873	2.863377434	2.831602849	2.779603618	2.749223155	2.921352873	3.017451419	2.882020664	2.900913381	2.959443028	2.968948397	2.750940109	2.931619217	3.062675769	2.983088108	2.967913237
1552914_a_at	4.654389512	4.437019939	4.278927724	4.554737046	4.702647283	5.052980885	4.987864696	4.806451511	4.476183326	4.301486057	4.4960576	4.538965887	5.018144782	4.96699807	4.620634265	4.828384217	4.65224888	4.784374756	4.700177082	4.301486057	5.091237894	4.740366109	4.894174847	5.376270633	4.588696127	4.872575616	4.195753331	4.626202959	4.565659878
1552915_at	4.198803811	4.35593899	4.092869642	4.209548226	4.012689295	4.162538851	4.694390976	3.962418426	4.228517595	4.256452987	3.834734236	4.438245652	3.835192341	4.604744562	4.257393027	4.126443198	4.207415798	4.014074058	4.052355797	4.023115377	4.174434999	4.620423895	4.416815389	4.561602478	4.148166904	4.030889621	4.458421336	4.186856579	4.127819888
1552917_at	4.390992424	4.098440949	4.035164776	4.271777141	4.219969866	4.510441728	4.413846749	4.163488973	4.278028166	4.030244632	4.164269504	4.29983556	4.07228694	4.446295811	4.180829596	4.497440226	4.26926793	4.171323688	4.191305612	4.26926793	4.283918659	4.875368239	4.535421841	4.382810317	4.307598625	4.174355823	4.794127583	3.948749889	4.169244413
1552919_at	3.548962473	3.281538566	3.727532014	3.444645112	3.206767325	3.671325463	3.450622426	3.490076394	3.366662162	3.977441185	3.412944639	3.492766751	3.337566735	3.600742441	3.303397245	3.453098607	3.470395835	3.631769479	3.31928408	3.784219072	3.619440268	3.487134453	3.406008574	3.122985711	3.322768728	3.452042611	3.516589133	3.394828695	3.511671452
1552921_a_at	3.673048337	3.513010434	3.727684963	3.709093571	3.935785005	3.501986342	3.564519574	4.249523659	3.338644599	3.809283686	3.740471054	3.78168852	3.70048597	3.689189231	3.985123655	3.649663962	3.969058963	3.957990934	3.745403067	3.538238787	3.910310868	3.709093571	3.771495308	3.642951989	3.714537348	3.707271731	3.513435318	3.789797168	3.775675463
1552922_at	3.142797211	3.127494578	3.121346666	3.094389323	3.118342496	3.180023129	3.06846273	3.173008139	3.103943268	3.232514653	3.084351178	3.118265518	3.233160919	3.118161577	3.127494578	3.075775403	3.127494578	3.039784111	3.032678609	3.403255991	2.976019115	3.048457365	3.127494578	3.430924461	3.330995602	3.280711232	3.061586323	3.127494578	3.200773244
1552923_a_at	3.993288504	4.036430879	4.079209142	4.436103655	4.222209332	4.098657715	4.428269513	4.089163191	4.346625136	3.742510381	3.662647731	4.038095762	4.070847003	4.425839365	4.104886535	4.197915998	3.969762385	4.29504786	4.099825058	3.876851837	4.098041286	4.194974339	4.30874525	4.560161863	3.8013106	3.971818608	4.147122979	4.003395329	4.078344527
1552924_a_at	4.878013802	4.669621926	4.918255496	4.610442765	4.682068667	4.759914998	5.164129083	4.796177225	4.939828429	4.768824514	4.49783624	4.589905244	4.744684591	4.985198919	5.09318905	5.086555012	4.768824514	4.700037236	5.01211263	4.451514917	4.717038142	5.157621694	4.800354296	4.768824514	4.768824514	4.690275114	4.935375183	4.684949511	4.62687862
1552925_at	4.875115379	5.061414485	4.623816425	5.165397546	4.934948077	4.97689093	5.401644533	4.893098504	4.934948077	4.783536392	4.744699357	4.754563324	4.982166611	5.081767573	4.791862999	4.853383345	4.898760466	4.675269446	4.982839251	4.947441054	4.747458636	4.970829642	4.948668437	4.959706315	4.934948077	4.892384051	5.304319367	5.053849154	5.112176588
1552927_at	3.797413259	3.392140531	3.215126089	3.361959084	3.477160644	3.379525383	3.455698937	3.281527395	3.215729042	3.25437596	3.245282296	3.385835279	3.247970244	3.301447379	3.445020144	3.283760881	3.360249857	3.3209155	3.311560329	3.440001018	3.772246686	3.441884959	3.385835279	3.33485243	3.422446767	3.56907262	4.129230495	3.59317612	3.291569001
1552928_s_at	3.261760743	3.245703954	3.35931823	3.35127993	3.391677769	3.475448711	3.302990904	3.462444139	3.3265078	3.504268576	3.419006624	3.584533597	3.327225304	3.318796229	3.233138141	3.430828	3.384534518	3.542210168	3.418151448	3.211561488	3.26078814	3.146043605	3.216191533	3.231705168	3.265904546	3.329096459	3.099756467	3.340632977	3.1630363
1552929_at	3.405720203	3.223661023	3.259625664	3.404080164	3.380217848	3.353494112	3.554048006	3.353494112	3.476112104	3.135627677	3.279786303	3.161398786	3.263852289	3.759958685	3.341317378	3.257302047	3.383219032	3.17551518	3.353494112	3.353494112	3.423530173	3.373802518	3.447673604	3.506946837	3.155523783	3.276782248	3.561546968	3.238033104	3.247704371
1552930_at	4.72780305	4.588104043	4.825669817	5.1103962	4.896501794	5.33300384	4.879452945	4.741623915	4.43556479	4.879452945	4.757656572	4.645941087	4.902180945	4.879452945	4.879452945	5.045972149	4.896591706	5.033703868	4.997733599	4.99817367	4.803435665	4.566246838	5.180918724	4.903298396	4.755528095	4.801926781	4.970189628	4.498311728	4.677171876
1552931_a_at	5.618421451	5.381528668	5.940338749	5.874946783	6.143654543	6.035432094	6.201362694	5.676853612	5.833249924	6.230668279	6.025821032	6.070015117	5.745925725	5.694175066	6.042825314	5.838390257	6.03250211	5.504884615	5.60844374	5.874946783	5.945570929	5.874946783	5.956668497	5.552034319	5.269919414	5.441364282	5.607451922	6.045050763	6.1203659
1552932_at	4.101319103	3.736050673	3.460103079	3.609228543	3.58982167	4.855927777	3.823906739	3.806741911	3.674540026	3.850081074	3.596666421	3.808155284	3.941158737	3.876323063	3.729741242	3.678310374	3.818121412	3.697588054	3.661555388	3.493390045	4.045290676	3.839080434	3.929556652	3.715600255	3.740372913	3.837549786	3.616481266	3.789797168	3.660773275
1552933_at	3.058409477	3.267046672	3.208254297	3.350303673	3.226026381	3.119157842	3.506653001	3.372657855	3.490877031	3.141918969	3.357273786	3.355803219	3.247044085	3.436341932	3.393015374	3.176225088	3.300415035	3.35580787	3.273678226	3.147280358	3.090179498	3.426886771	3.574575204	3.315020266	3.273678226	3.096981153	3.385130034	3.077427768	3.077951436
1552935_at	6.287898095	6.566414604	5.320363831	6.105562277	6.186864381	5.698057152	5.629187915	5.580125851	5.172269949	5.312878307	5.48175175	5.313308861	5.475588633	5.835645367	5.756501269	5.325275313	4.966306844	5.580125851	5.528186997	5.283462924	5.487548811	5.635620399	5.723571527	5.647139794	5.832914	5.728327554	5.433160108	5.095003175	5.593756401
1552937_s_at	5.28683645	4.75994999	4.79778119	4.962672764	4.981276928	5.560921881	5.076801593	5.024170115	5.015071899	5.035109371	5.092779097	5.20111416	5.038969287	5.038969287	4.844389884	5.232005477	5.131950487	5.077682181	5.035109371	5.21200788	5.126434737	5.275344291	4.91142359	5.030007823	5.050363755	5.001319132	4.855056498	5.108153286	4.871217272
1552938_at	4.256282244	4.435306219	4.295182411	4.418171446	4.125219286	4.524286092	4.603065786	4.422015818	4.253508921	4.296815477	4.17428234	4.23555357	4.08088949	4.365091943	4.295182411	4.252358727	4.172412524	4.200352886	4.170947419	3.966046552	4.443598432	4.344270484	4.348900104	4.353358135	4.234281931	4.198593033	4.405114433	4.263872539	4.188033825
1552939_at	2.93888191	2.990611527	3.123648811	2.802013686	3.011006413	3.060385783	3.108597385	2.867439639	2.939884927	3.125836084	2.993720026	2.917759035	3.051037791	2.913909141	2.935139621	3.102279506	3.037247029	3.017044095	2.971987482	3.068329992	3.087695933	2.921151251	2.920407988	3.022444128	2.95862182	2.877763254	3.239582881	3.028476926	3.164374854
1552940_at	3.261759546	3.352928873	3.317069958	3.497240211	3.319246215	3.256390644	3.904089343	3.459451196	3.732093491	3.40613831	3.266544288	3.203350525	3.221469553	3.736529972	3.56662248	3.373287424	3.282188258	3.254723477	3.31997342	3.446603896	3.33953407	3.268832585	3.491724827	3.510852069	3.198835712	3.059709964	3.317316331	3.213837024	3.205682388
1552942_at	4.706404176	4.790032235	4.585399338	4.852605896	4.942190171	4.702420196	5.478904328	4.710788044	5.071629197	4.57160808	4.678703743	4.574363621	4.828543535	5.199719165	4.749381292	4.772989262	5.136228387	4.838204048	4.838204048	4.738110177	4.737436445	5.004078368	5.11344545	5.025962361	4.923153007	4.674634638	5.229205312	4.771622009	5.009860223
1552943_at	2.884899291	3.01119888	2.975799316	2.956267651	3.027483839	2.951026268	3.060642503	3.092469202	3.049824235	2.962990195	3.048343223	2.9973878	3.052452277	2.876635789	2.94437936	2.987382655	2.948729643	2.901456116	3.057830521	3.083634245	2.964519428	2.875167155	2.983910056	2.970783765	3.00509361	2.986734446	3.059356479	2.885865794	3.04878984
1552944_a_at	7.552316868	7.598617716	7.349991166	7.803346115	7.518224435	8.322779752	7.703611732	7.532285651	7.594653498	7.484581941	7.444453084	7.326317335	7.458765165	7.811380094	7.650388107	7.604093239	7.370355534	7.319227507	7.631148356	7.290330915	7.718167081	7.759981672	7.846553285	7.868704991	7.623889354	7.487352277	7.839890499	7.466704379	7.387715737
1552946_at	3.479808654	3.452882539	3.496995336	3.622415074	3.407031739	3.625456569	3.46367094	3.384204389	3.428966954	3.365270029	3.50196609	3.566425477	3.412681615	3.813404024	3.56353145	3.54120193	3.727841278	3.61815185	3.554803718	3.791182733	3.577153872	3.607614108	3.416161284	3.588431613	3.567375143	3.854909102	4.077141617	3.44244106	3.51586816
1552947_x_at	3.830163393	3.683319127	3.725619832	3.854481216	3.636316656	4.073665181	4.209629164	3.985381852	3.682170198	3.760355248	3.771104049	4.183811862	3.94190589	4.23526694	4.063927632	4.002144172	4.037888074	3.85212918	4.107340647	4.102289822	4.111795112	4.065879388	3.895180359	4.329238836	3.958004366	3.991904616	4.290610274	4.024079575	3.90689303
1552948_at	5.159523434	5.076871562	5.234053319	5.206762521	4.913696398	5.608848398	4.915694388	5.156668974	4.946528348	5.266879757	5.08616708	5.107291541	4.93151434	5.237824346	5.257505903	4.984518207	4.944105106	4.974758916	5.057204099	5.298999443	5.411419128	5.167914814	5.307478008	5.232068973	5.312746937	5.084690179	5.390032056	5.574923269	5.280666404
1552950_at	3.244973322	3.057468782	3.19479514	3.384469167	3.197545798	3.146176714	3.19479514	3.164936759	3.178214052	3.35038834	3.007999544	3.082428986	3.234070518	3.437987532	3.19479514	3.177315679	3.306050026	2.920638475	3.037587105	3.172772635	3.419660593	2.949742243	3.283325613	3.119332661	3.184581163	3.169825315	3.188664279	3.49311933	3.159340615
1552952_at	3.296328598	3.386587287	3.344408188	3.412231376	3.639893958	3.27191694	3.448554304	3.417520518	3.395507599	3.315420245	3.232386078	3.506575146	3.316866596	3.835321347	3.292884706	3.401746503	3.335605993	3.4137792	3.450080461	3.328834879	3.288450857	3.480670716	3.451541065	3.449676367	3.419976052	3.36301251	3.381738171	3.367689049	3.152900688
1552953_a_at	4.502860123	4.204936934	4.073360814	4.251127198	4.163724522	4.64745012	4.564334163	4.095826491	4.160807175	4.163724522	4.065966849	3.994272064	4.476647781	4.563802923	4.08028524	4.072431946	4.342782279	3.857611374	3.940036051	4.634077825	4.105062672	4.415402447	4.110152878	4.163724522	4.06554291	4.154746569	3.972512077	4.022981961	4.385659316
1552954_at	3.685617531	3.610442354	3.630104148	3.740263187	3.670506118	3.928482978	4.100128922	3.670506118	4.42474005	3.563832009	3.643678017	3.544783977	3.558170346	3.55840322	3.652596203	3.528029628	3.596162018	3.664896124	3.683412184	3.811872555	3.70221048	3.646550271	3.746577434	3.702050253	3.665870665	3.741444074	3.736926212	3.590668713	3.729027661
1552955_at	3.963793088	4.135817172	4.043027269	4.329171358	4.112720979	4.177983886	4.400677642	3.996826315	4.463459171	4.075683919	3.962152502	4.417348376	4.018440056	4.063927632	4.112720979	4.016018651	4.000758536	3.806723306	4.023109546	4.058362638	4.26666561	4.515959486	4.029100067	4.09787149	3.993968559	4.196479304	4.364941932	4.116281349	4.221483778
1552957_at	3.762152286	3.655159305	3.453944369	3.441355134	3.39195787	3.799777278	3.646103391	3.427618422	3.591571883	3.343042041	3.593563119	3.463290508	3.521919185	3.512232851	3.387412197	3.392466614	3.594915139	3.345677198	3.331206372	3.69629338	3.691153738	3.719375734	3.497262358	3.436042099	3.360471388	3.618607573	3.281640588	3.398887958	3.881247467
1552960_at	3.876962929	4.040672122	3.826550115	4.163959047	4.047020946	4.473804265	4.545503963	3.856098162	4.066833133	4.188256528	3.879285247	3.851913869	4.034053102	3.902593783	4.150672619	4.051063122	3.887710987	3.962637994	4.030549565	3.957327246	4.114829338	4.1342885	4.099257342	3.949396691	3.938657974	3.9826787	4.04058903	3.868600086	3.809442512
1552961_at	4.359161553	3.890285208	3.854472157	3.906321841	3.874453205	4.685814886	3.939928711	3.75093106	3.894389989	3.869025497	3.853078731	4.116672026	4.222950697	3.939928711	3.657144779	3.778530988	4.151403987	3.790358286	3.879632527	4.432212277	4.318431098	3.855350075	4.089701598	3.67804865	4.21498453	3.920998241	4.097967214	4.244151102	3.852251148
1552964_at	4.269865359	4.477767624	4.147966844	4.027112606	3.972872221	4.3719499	4.157845511	4.112445619	4.276276216	3.92850234	4.084838158	3.928176722	4.073095572	4.462637725	4.10326815	4.052530869	3.942493494	4.011544805	4.0776424	4.198249542	3.978512886	4.333973999	4.266278788	3.959924103	4.035840203	3.918968544	4.10326815	4.10326815	4.075835797
1552965_a_at	4.388534966	4.090023401	4.137587809	4.239842294	4.409436008	5.155814544	4.724854527	4.2981225	4.283640448	4.239842294	4.155847036	4.14273239	4.010117696	4.427170021	4.141230062	4.279740487	4.289532084	4.092120989	4.278770908	4.824296657	4.048838545	4.523079899	4.494054067	4.194228211	4.161593506	4.205490334	4.21693591	4.121857787	4.194228211
1552967_at	3.963735064	4.37613738	3.959117376	4.147727103	4.102002712	4.025318963	4.298968321	4.159754566	3.933611502	4.101432303	4.032941303	3.955230182	4.111253917	4.262685116	4.191961848	4.049329586	3.92539366	4.025120644	4.028309398	3.940554762	3.892349091	4.284586013	4.099995933	3.979220056	4.049329586	3.881615389	4.39636736	3.927763795	3.926756053
1552969_a_at	3.26279152	3.245703954	3.376788581	3.461039626	3.486154233	3.279480326	3.498082379	3.43454262	3.45112127	3.454973631	3.29227037	3.081472817	3.43834798	3.455449084	3.43454262	3.431686072	3.331952381	3.426990461	3.419276163	3.231887282	3.132591893	3.463957753	3.336950636	3.42685542	3.298773051	3.207430127	3.139785773	3.26772625	3.256243235
1552970_s_at	3.333561446	3.331981027	3.6481954	3.370615182	3.238384913	3.494246805	3.370615182	3.567296009	3.347690329	3.243900976	3.370615182	3.509808965	3.468642558	3.378890655	3.330470956	3.347690329	3.429037458	3.331662072	3.185350323	3.582165079	3.221808433	3.324921997	3.328865346	3.270603101	3.520792076	3.463031154	3.230854796	3.324616346	3.420627498
1552971_at	3.389381899	3.272075977	3.365195088	3.368094723	3.357106794	3.354267285	3.532078843	3.423121534	3.561688736	3.184847633	3.338231505	3.234937952	3.402885711	3.571165353	3.270603101	3.402885711	3.579918174	3.352526923	3.527979843	3.576297342	3.410345775	3.402885711	3.457620093	3.351879921	3.448661321	3.409221593	3.345243328	3.459326871	3.747089987
1552972_at	2.883814449	2.991463259	3.075275212	2.969196895	2.919660568	2.998956355	2.918152515	3.005343859	2.911084148	3.092979866	3.011493786	3.140611638	2.91480161	2.871743743	2.888725256	2.930600278	3.090862638	2.989081616	3.0636209	2.969373391	2.940019118	3.064693069	2.965754517	3.0629883	2.954443571	3.068342573	2.926074904	2.929313403	2.840856397
1552973_at	4.564421731	4.295002754	4.467038602	4.454509674	4.339206571	4.78359763	4.90861339	4.66085026	4.563183995	4.560202608	4.250405924	4.223429847	4.166440738	4.26952354	4.395084351	4.32678631	4.444471529	4.316083235	4.625640346	4.385172534	4.448672085	4.638287231	4.477675224	4.640913346	4.444471529	4.444471529	4.75491521	4.395163947	4.178455159
1552974_at	3.180239392	2.964450566	3.014746219	2.955326951	2.796608593	3.350313159	3.019990531	2.897390759	2.864952692	3.100936543	2.996515432	2.990902526	3.076296327	2.926309112	2.881204312	2.94720785	2.996515432	2.809811444	2.919493022	3.345685346	3.134879304	2.909391601	2.996515432	3.037718743	2.904802311	2.9992169	3.209751527	3.127753519	2.91431434
1552975_x_at	3.213675898	2.975424232	3.277215199	2.979441982	3.031343428	3.320632835	3.084840429	2.967516256	2.915125919	3.090253903	3.01657558	3.051798457	3.030429772	2.889656817	3.006178623	2.888149629	3.090498569	2.841563565	2.956186974	2.941720463	3.083469656	3.126382535	2.907318628	3.030429772	3.234650049	3.034136435	3.014197802	2.992592618	2.854533727
1552976_at	4.140594723	4.553088526	4.360144401	4.543603702	4.373835047	4.526097403	4.762940932	4.388268373	4.260548763	4.472719532	4.115144613	4.110850398	4.320177232	4.348669915	4.431249768	4.479090448	4.211879569	4.448774318	4.390012558	4.551510949	4.26842597	4.506192146	4.514850154	4.385071872	4.220761512	4.134582342	4.375447034	4.146557486	4.169244413
1552977_a_at	5.598447952	5.612697575	5.655668225	6.02560008	5.965540861	6.166175908	5.484045541	6.127072319	5.04566809	5.257683024	6.26067549	5.710506294	5.647185287	5.959178613	6.444280033	6.191571343	6.387143169	6.315360025	6.33616196	5.756951323	6.182385671	6.256871249	5.620708617	6.093772813	6.217169444	6.538688428	5.400965751	5.965540861	5.45834322
1552978_a_at	5.91716384	5.942378905	6.712012596	6.453717031	6.927380592	5.749492578	5.886509778	7.315749591	5.627646865	5.592342794	7.133934294	6.268381356	6.218067457	6.454032349	6.137539707	6.203769788	5.948364146	6.909663765	5.968277346	5.840373991	6.248563952	5.460797711	5.915237683	5.899917668	6.494162796	6.070298516	5.111296615	5.250351799	5.639845953
1552979_at	3.265308628	3.231896073	3.375069093	3.500639187	3.227891026	3.268978153	3.319317837	3.20963168	3.236832926	3.135609177	3.360774787	3.286599909	3.286599909	3.271173438	3.15616128	3.222884427	3.156902925	3.348386425	3.19643054	3.299271114	3.121737157	3.317504146	3.245618024	3.428326779	3.325091593	3.269695931	3.776793203	3.482771385	3.380468356
1552980_at	4.113856288	3.959016461	4.069343311	4.014036276	4.123460086	4.10642906	4.051887857	4.119174781	4.029237723	3.979936594	3.76221085	4.752125405	4.122689053	4.020070036	4.18581073	3.85770923	4.338833865	4.069343311	3.995331375	4.259407237	4.250889589	4.215648897	4.069343311	3.979936594	4.018505272	3.946286205	4.069343311	3.892120916	4.116281349
1552982_a_at	3.842563095	3.896414744	3.928434402	3.947147863	3.884206158	4.041760594	4.645570085	3.959104616	4.327532225	3.868565251	3.70950508	3.965905591	4.321556463	3.854679745	4.201518081	3.929767021	3.932653754	4.07327014	3.988704258	3.869728011	3.816096403	3.968217983	4.059290626	4.18417382	3.979658169	3.999998306	4.071634827	3.9038984	3.913201288
1552985_at	3.737892303	3.470704944	3.593185192	3.853375055	3.694813998	3.92416609	4.259670228	3.727484874	3.904287883	3.682643237	3.526881458	3.712345177	3.767095183	3.668920007	3.712345177	3.678051938	3.712345177	3.709877415	3.663787098	3.632696509	3.543577518	3.905044166	3.840267595	3.775760432	3.650667172	3.759556858	3.55222624	3.540217393	3.680059418
1552986_at	4.087425756	4.063927632	4.036106387	4.232481456	3.934521528	4.125043484	4.400642007	3.998737786	4.1187183	4.310338014	4.06461377	3.976148669	4.246502832	4.112100265	4.302433867	4.226912499	4.098096659	4.120200322	4.090666857	3.898448341	3.968415875	4.167008125	3.999266529	3.874286414	4.030549565	3.96196426	3.973509201	3.932375363	3.799257131
1552987_a_at	2.885921108	2.927926814	2.944816045	2.896169916	3.020143337	2.953930712	3.100503635	3.026063192	3.03164238	3.050827838	3.121695371	2.822735181	2.918753384	2.967516256	3.086708096	2.923986362	2.901710258	2.965509993	2.967516256	3.008738925	2.961387291	3.028311861	2.872364086	3.055625956	2.967516256	2.885872304	3.128860206	3.026574477	2.98575324
1552988_at	3.005024753	3.005024753	2.915724596	2.964592579	2.97693277	3.06853411	3.030429772	2.93509815	2.96047228	3.285871716	2.895954505	3.144842967	2.998933096	3.014173866	3.09971394	2.976805083	2.964855136	2.957859312	2.938789001	2.954660249	3.037134469	2.970726754	2.974647843	3.006769708	3.018837093	2.998896251	3.023782826	3.121811536	2.918374124
1552990_at	3.559111582	3.475721186	3.300617407	3.592340975	3.370823573	3.897545933	3.313464929	3.692981958	3.494833899	3.807863011	3.497262358	3.470642398	3.569700204	3.262107958	3.598342513	3.54429863	3.427073808	3.451063439	3.499730281	3.402974312	3.33953407	3.559061814	3.530336537	3.440821492	3.515983218	3.573319175	3.412787997	3.394485854	3.347131178
1552991_at	3.389381899	3.815347833	3.834991358	3.827631249	3.667898552	3.416765276	4.312256366	3.934514412	3.865666703	3.539019652	3.806830223	3.900696519	3.982060305	3.819217709	3.877212535	3.684982668	3.617634162	3.781454446	3.612036545	3.710358014	3.670940733	3.958088818	3.887340908	3.650249131	3.635468435	3.763071163	4.337672934	3.512456653	4.016281281
1552993_at	3.246089106	3.071037027	3.306094486	3.052521453	3.01274109	3.411940203	3.109725559	3.111722069	3.071644852	3.108940102	3.044941308	2.94937114	3.152797922	3.127139334	3.187078264	3.030429772	3.052116803	3.183738169	3.132373942	3.522473347	3.047246467	3.115205555	3.171728391	3.441295744	3.029909853	3.226643612	2.970304257	2.989138143	3.167808262
1552995_at	5.451734349	5.634336113	5.311312641	5.778187884	5.567299903	5.877337455	6.217435831	5.668947131	5.82171512	5.817808069	5.436880534	5.116580428	5.709064877	5.674331283	5.550168773	5.298075125	5.247227619	5.402595941	5.564773393	5.553854959	5.249128702	5.763454766	5.941227846	5.776109762	5.333740201	5.256995667	5.79046194	5.028529426	5.378191744
1552997_a_at	4.439827604	4.081078692	4.000815568	4.240092756	4.494736881	4.898631115	4.415980614	4.348043143	4.217810047	4.310878819	4.192627416	4.453159788	4.367149396	4.347001364	4.222303122	4.011479653	4.415711284	4.396606533	4.301845939	4.181001961	4.758744771	4.6794117	4.484999203	4.277029853	4.289562158	4.41343673	4.760967393	4.547090993	4.293836005
1552998_at	3.537676881	4.026589337	3.42932899	3.773034767	3.51750685	3.731145546	3.911646483	3.631806007	3.783992948	3.58339389	3.635787287	3.984555587	3.304021871	4.031909168	3.603307338	3.551250044	3.565558479	3.584486902	3.697271407	3.568155129	3.620280394	3.589930248	3.929556652	3.806092276	3.585754546	3.509179721	3.662917893	3.631806007	3.647134019
1552999_a_at	3.754741664	3.949857801	3.981129601	3.979517372	3.95672278	4.076274126	4.122217111	4.172522164	4.174104397	4.269890538	4.01274374	3.963965113	3.93605783	4.285383686	4.218067668	4.213300494	3.821597145	3.908029561	3.936430907	4.024339515	3.889380613	4.298157614	4.285303306	3.858526218	3.700785506	3.829904988	4.415809638	4.100301817	3.855735911
1553002_at	3.694397513	3.493619429	3.274219001	3.408930542	3.44728026	4.075193746	3.47178893	3.366875921	3.38210244	3.438407986	3.329918445	3.238040915	3.734167281	3.490877031	3.310318309	3.441864582	3.559292184	3.313549343	3.580116564	3.562047516	3.294985052	3.45899392	3.583980029	3.506096017	3.549310898	3.524645268	3.47178893	3.350489905	3.482696182
1553003_at	3.519209082	3.87529852	3.887508883	3.944189656	3.888840494	3.836536629	4.020299447	3.851010691	3.937523263	3.762800644	3.692069311	3.858227476	3.880249981	4.097718956	3.836536629	3.678515277	3.749228935	3.785696779	3.865071853	3.778727905	3.864856859	4.01774955	3.764644269	3.681465791	3.836045595	3.709818368	4.001821736	3.733364647	3.87449509
1553004_at	3.748062253	3.632527262	3.600988718	3.723663598	3.723663598	3.783209916	3.96441001	3.715376252	3.859695799	3.5491496	3.710963745	3.629386039	3.686729345	3.75245694	3.709240953	3.510940462	3.809817248	3.581725425	3.674864847	4.077505191	3.694823254	3.730316482	3.753169032	3.641489801	3.680174279	3.752780018	4.075404662	3.66365237	3.980947296
1553006_at	3.987571927	3.740674075	3.87113915	3.849745938	3.61082438	3.80219675	4.072226663	3.705849328	3.80219675	3.768262558	3.621765262	3.80219675	3.828209518	3.849100601	3.84280425	3.709093571	3.791051455	3.824232614	3.943028368	3.784929486	3.908741436	3.71248862	3.861520588	3.879588997	3.820317568	3.733695325	3.691314646	3.758362671	3.830117595
1553007_a_at	3.941372409	3.61753648	3.716854843	3.757591194	3.806907651	3.88866084	4.026708682	3.779976529	3.678140647	3.725535305	3.811128105	3.82624736	3.988271468	3.879139456	4.048660237	3.724926168	3.774590961	3.545098985	3.65726285	3.712909435	3.811128105	3.972372031	4.099995933	3.897502537	3.92473335	3.782082601	3.888728189	3.833647954	3.636723993
1553009_s_at	4.186873477	3.772133651	3.836116135	3.904947422	3.627975843	4.063961646	4.161645226	3.642194842	4.043140337	3.879034622	3.530269026	4.053089432	4.09965183	3.99440579	3.955877361	3.96458001	4.055741201	4.052494009	3.884436644	3.895676849	4.054468968	3.802522406	4.176640593	3.989662144	3.933227117	3.899300504	3.980907562	3.834991358	4.192097986
1553011_at	5.111237231	5.175186097	4.960671056	4.74369891	5.072599247	5.500835255	5.069829879	5.116569935	5.134746685	5.507235385	4.987167979	5.057209739	5.177771311	5.005174829	5.049585697	4.977237745	5.338099455	4.922456182	4.94047521	5.579956619	5.088189341	5.191201338	5.486815012	4.986025244	5.17948345	5.232459176	4.910291572	5.188584306	5.271593734
1553013_at	4.070507599	3.76671726	3.600043137	3.814013589	3.67972418	3.467734677	4.093943143	3.659204707	4.084385123	3.558290415	3.68722222	3.610442354	4.13646992	3.896471277	3.652541475	3.660632402	3.921953338	3.624281653	3.782898939	3.821608122	3.789797168	3.752660486	3.95860077	3.895372041	3.541880633	3.568731899	3.995042378	3.77275326	3.854984354
1553015_a_at	5.749455135	5.802278795	5.688159619	5.717860676	5.657766105	6.073949231	6.19559811	5.592539134	6.087078239	5.33730995	5.16833425	5.528765324	5.685457088	5.881479673	5.553712839	5.651876307	5.282419854	5.447517713	5.75476738	5.738811179	5.579341438	5.924782361	5.855063024	6.105430024	5.694790895	5.54131331	5.827110356	5.467828996	5.891296582
1553016_at	4.289136599	4.645479143	4.360144401	4.505759616	4.538166942	4.078804847	5.006378309	4.500614176	4.651518656	4.282008311	4.158266719	4.261597007	4.516040301	4.794071093	4.370551089	4.364284273	4.080638951	4.227963076	4.399861574	4.394627522	4.06184651	4.476868363	4.692545761	4.60301107	4.090032337	4.016042004	4.360144401	4.214741212	4.075656357
1553019_at	5.738562104	5.88680422	5.771917475	5.625227155	5.706452387	6.258898557	6.488437404	6.01391499	5.887393454	6.020304725	5.524696125	5.636588729	5.595655251	5.828529404	5.761322595	5.731635019	5.718207905	5.666399184	5.705193304	5.469544657	5.697878217	6.119463196	5.975202266	5.804187974	5.550706087	5.550225215	5.792247327	5.546195322	5.550172188
1553020_at	3.713048819	3.688387123	3.443198663	3.725822109	3.536732694	4.251694721	3.814418015	3.591534279	3.670503677	3.665301733	3.364178024	3.740372913	3.901480047	3.880324505	3.595284126	3.69927496	3.752541519	3.722048147	3.688387123	3.807466061	3.770144739	3.894486019	3.788182001	4.014357455	3.757808663	3.769024124	3.693524646	3.8474203	3.740372913
1553021_s_at	4.701950157	4.319358398	4.68403413	5.039475944	4.801670483	5.211680136	4.85304238	4.989216282	4.59321458	4.273239926	4.838182733	5.038452508	4.686631865	4.727132789	4.780194296	4.811865299	4.845174578	5.055662312	4.847816765	4.521232348	4.943552189	4.679359597	4.798497026	4.98363797	4.763535113	4.822843068	4.531199021	4.406192537	4.419432323
1553022_at	3.180239392	3.089239284	3.000324093	3.097663216	3.076541166	3.035047244	3.355672067	2.879733154	3.133207186	3.126534534	3.027708209	3.15057972	3.206371939	3.089239284	3.127152085	2.939109533	3.031141858	3.061316051	3.044660988	3.15442946	3.246499142	2.939951614	3.019382269	3.14277419	3.033716584	3.089239284	3.126821775	3.242330326	3.080442087
1553023_a_at	4.077698075	4.184856459	4.117784473	4.362037493	4.182834186	4.517001391	4.369371156	4.056188638	4.242414961	4.056188638	4.015944598	4.012207979	4.259888612	4.113797384	4.021531339	4.131111421	4.194758869	4.182834186	4.414561191	4.182834186	4.125030793	4.247453855	4.190085319	4.009090539	4.182834186	4.349550596	4.166700903	4.156753254	4.066360229
1553024_at	3.076867294	3.201264272	3.130294889	3.138234306	3.143475518	2.860802236	3.117700327	3.029197705	3.138234306	3.042944155	2.9174311	3.059225826	3.257136621	3.241032361	3.116543459	2.902937792	3.084737304	2.97278129	3.079796765	3.171359548	2.980277381	3.219131508	3.102710329	3.202334349	3.200265199	3.050788323	3.148802748	2.908664019	2.978947564
1553025_at	3.608136455	3.724187069	3.72117278	3.736112794	3.653413625	3.617462044	4.207482175	3.655316404	3.674496559	3.462075978	3.527595408	3.742471681	3.709093571	3.930121046	3.646873461	3.724187069	3.651974303	3.76018227	3.72117278	3.561757061	3.572213259	3.9900827	3.764644269	3.748022338	3.783672733	3.762011609	4.111287731	3.808399793	3.852640052
1553027_a_at	4.03023336	3.862725118	4.041026385	4.086701039	3.812793262	4.203480809	4.081616595	4.159202466	4.139256337	4.190699424	3.896764575	4.344773619	4.319881328	4.037087804	4.057084805	4.143533808	3.918513849	4.03023336	3.946819019	4.047627538	4.003044319	4.083908314	4.035141513	3.805176751	3.9145702	3.9153228	3.946351915	3.875030199	4.001922079
1553028_at	3.566785311	3.811482381	3.599287325	3.718420864	3.70272877	3.802463883	4.34937597	3.877867873	3.77224442	3.593110806	3.707293062	3.688011968	3.911879703	4.009645696	3.563848769	3.781454446	3.92158036	3.853259093	3.690025912	3.973029166	3.847739295	3.826936359	3.787581782	3.781454446	3.990771032	3.701632334	4.274654835	3.781454446	3.817235546
1553030_a_at	4.959900176	4.794183711	4.761765465	4.814047675	4.748715868	4.761765465	5.303535225	4.571161384	4.693364966	4.706404176	4.315595808	4.861560347	5.226003568	4.452302517	4.764662044	4.562963374	4.990852369	4.690658048	4.761765465	4.854493503	4.609652195	4.75267318	4.563645636	4.663373517	4.990052217	5.230630867	4.286670436	4.585782158	4.504281109
1553031_at	4.084178368	4.036347147	3.781010386	4.251984839	4.072393193	3.71222662	4.086610541	3.77577014	4.192941108	3.830265904	3.789965031	3.896960503	4.07187308	3.871712765	3.908936346	3.79297015	4.13388253	3.735949363	3.944764777	4.421547393	3.666787645	4.078184636	4.187616305	4.028231309	3.973434175	3.821302987	4.07180542	4.067472024	4.752023592
1553032_at	3.696710297	3.489600405	3.45375681	3.480466053	3.495748317	3.689900332	3.538611707	3.596988891	3.588366316	3.612780908	3.371571002	3.477565119	3.57841852	3.743053279	3.382264158	3.47005387	3.365366113	3.306133646	3.385581711	3.652922926	3.432546947	3.757707134	3.450109085	3.502239074	3.438293324	3.497653105	3.576435455	3.447690899	3.299350577
1553033_at	3.695537962	3.691105753	3.693294192	3.943571491	3.707905869	3.731928347	3.731928347	3.570103405	3.865251119	3.583526359	3.586022797	3.827117802	3.750943128	3.860678083	3.660343206	3.706445227	3.853643186	3.67318202	3.898978771	4.044327987	3.605874195	3.779643904	3.885101651	3.923706918	3.654879877	3.7760146	3.731928347	3.866435335	3.537895386
1553034_at	4.042644689	3.938216488	4.304395429	3.858178839	3.848160873	4.089120772	4.006566212	4.230625289	3.979140928	4.130847334	4.154137139	4.090733133	3.912355424	3.723863936	4.09145534	4.306674068	4.373202952	4.338693542	4.211915935	4.079917465	4.581735007	4.386057153	3.978275344	3.656951078	4.266139444	4.141907095	3.405671149	4.11693846	4.115617223
1553036_at	3.42912276	3.485621267	3.124310355	3.279313139	3.428150157	3.536058191	3.552026434	3.13672393	3.332923658	3.277587906	3.269429813	3.546861665	3.314746908	3.337434953	3.318015509	3.308651919	3.36557727	3.288667479	3.191021034	3.509802134	3.174310364	3.241979669	3.613452829	3.457489704	3.257622293	3.294438501	3.67936405	3.629386097	3.0890066
1553037_a_at	3.840152863	3.730316482	3.873353895	3.781454446	3.679115955	3.715335241	3.730316482	3.747063388	3.633727105	3.659922392	3.624529876	3.426417903	3.983100735	3.765675577	3.568404852	3.730316482	3.644908898	3.490877031	3.750101052	4.299615984	3.585652593	3.853434947	3.960540819	3.912813622	3.660430911	3.668010951	3.868634845	3.615814414	3.702130837
1553039_a_at	6.032169642	6.24042817	6.146789183	6.362198216	6.149750978	6.127169141	6.771537909	6.169873024	6.278716228	6.171784933	6.154633913	6.157360696	6.061869967	6.401357916	6.236605397	6.314714937	6.062423885	6.231144084	6.139561031	5.958910138	6.087388221	6.384205792	6.338590403	6.440112229	5.989725612	5.619492485	6.469084229	5.607161801	5.5930313
1553041_at	4.053089432	4.053089432	4.053089432	3.979517372	4.013075165	4.492586848	4.415516752	4.080115202	4.115272582	4.073770631	3.748462035	4.053089432	4.053089432	4.164117439	3.97482065	4.053089432	3.778270786	3.974973555	3.794701071	4.227626155	3.954703697	4.316167066	4.077987811	4.033078821	4.07565859	4.181843484	4.31643592	4.087798509	3.744125119
1553042_a_at	4.706404176	4.507072868	4.428619692	4.615791692	4.389372432	4.660273577	4.752933737	4.359897458	4.476868363	4.476868363	4.342792197	4.24392886	4.275910024	4.432741503	4.523062922	4.531719705	4.531719705	4.600499986	4.479386261	4.949117812	4.437821427	4.533587819	4.461182877	4.532770025	4.325059837	4.441478117	4.47196547	4.61203515	4.586839796
1553043_a_at	4.411412556	4.595651708	4.286702064	4.651980021	4.297643053	4.639117032	4.78594438	4.911892253	4.491119334	4.837755387	4.512576943	4.076244407	4.699484526	4.905325583	5.042487086	5.006938543	5.308861155	4.679286193	4.919320212	4.006168248	4.754071632	4.966066923	5.318933332	5.487530596	4.630316272	4.515017866	5.057478734	5.32649395	5.184314019
1553044_at	4.053015945	4.10593912	3.822860328	4.159441474	4.032588385	4.063927632	4.865774933	4.101393417	4.470307657	3.915920507	3.993533698	4.121892617	4.031543202	4.037274238	3.928986496	4.01390011	3.758065821	4.092551803	4.181244933	4.182834186	4.048954147	4.339614295	4.265719839	3.978466087	3.989511319	3.934382989	4.321797916	3.739638407	3.889170489
1553045_at	4.301929736	3.951560612	3.872664435	4.25310453	4.07584773	4.835699179	4.079713998	4.228328584	3.975197013	3.663910452	3.80887411	3.95379749	4.117359824	4.163846341	4.128169561	4.080463874	4.049504039	3.976928664	4.15784831	3.794458067	4.229199654	4.040811315	4.343986075	3.856065787	4.104711824	3.759392841	3.879144617	4.116281349	3.979707689
1553046_s_at	5.265522274	4.966192257	4.946575703	4.942168238	4.971090425	5.244459202	5.206037661	4.933990087	4.930149777	4.953796977	4.630096892	4.999150891	5.121768857	5.203178798	4.687489133	4.950995442	4.750944037	4.7657334	4.987076302	5.101678129	4.966192257	5.133766993	4.966192257	5.066989457	4.801553487	4.852300507	5.09405939	4.966192257	4.966192257
1553047_at	5.565087853	5.556605373	5.321188227	5.647387222	5.556605373	5.5884512	6.107397696	5.402695666	5.673270425	5.421021867	5.362716676	5.50707332	5.485908163	5.972378617	5.554528853	5.470331237	5.392095217	5.494380603	5.532702484	5.716731885	5.661017294	5.744673037	5.698354009	5.697303736	5.531162233	5.50973203	5.820515986	5.434122248	5.212680742
1553048_a_at	4.493243159	4.433398457	4.622807066	4.674785705	4.669589527	4.837403276	4.637787177	4.70064867	4.530853313	5.182786503	4.631728805	5.023092891	4.802089824	4.366173769	4.648608	4.5876604	4.657199218	4.39877319	4.531451347	4.566156775	4.995936373	4.617141766	4.843803726	4.669220555	4.671337152	4.582439345	4.741511473	4.590482566	4.728475106
1553051_s_at	4.193992685	4.196843726	4.312375767	4.312375767	4.079050522	4.729016983	4.643953997	4.312375767	4.278808493	4.589681046	4.180977946	4.315297437	4.37036227	4.238481032	4.368985119	4.306671255	4.320011388	4.099075554	4.371632311	4.424689118	4.195298705	4.357714998	4.319391994	4.200248436	4.007001934	4.143080503	4.748853982	4.519788664	4.004838176
1553052_at	3.850666735	3.621639115	3.519194546	3.784770512	3.731549179	3.773708107	3.726973607	3.741970025	3.623132329	3.773558311	3.834629015	3.664069528	3.663370507	3.749512201	3.733632085	3.703768572	3.647794627	3.536630041	3.73596017	3.805801288	3.713673345	3.830265904	3.91008546	3.777366384	3.733632085	3.97451716	3.720350155	3.651369643	3.787375892
1553053_at	4.467548731	4.423959075	4.274654835	4.626560617	4.332385912	4.747889043	4.968561891	4.430686092	4.685138942	4.843537933	4.344092526	4.191989319	4.331239887	4.356230331	4.262746798	4.420468435	4.124405062	4.19751246	4.391083513	4.542901384	4.33895375	4.599912037	4.614231381	4.440096691	4.198137495	4.215143533	4.445866049	4.320475185	4.588226194
1553055_a_at	3.126604277	3.486185276	3.781217006	3.190621663	3.429298984	3.634129859	3.373497833	3.701266127	3.038152884	3.80097405	4.244338023	3.847076959	3.491094878	3.283489222	3.378974306	3.763851887	3.647072568	4.238429121	3.7004303	4.52557105	3.989762063	3.674248587	3.636037875	3.398137733	3.820577545	3.839717713	3.351999233	3.702835632	4.02064891
1553057_at	4.118825124	4.463465219	4.33168075	4.49103957	4.406192537	4.279619566	4.67268771	4.406192537	4.54282329	4.66239	4.311352211	4.35348863	4.518673417	4.667923419	4.384354503	4.406192537	4.402888316	4.411738662	4.258734798	4.428285481	4.18748384	4.695451127	4.415162682	4.48199129	4.337899976	4.440944742	4.622393488	4.406192537	4.313977537
1553058_at	3.93564172	4.307573011	3.970349908	4.129658094	4.008358419	4.696749099	4.37597296	4.160417427	3.969485293	4.200330181	3.926127476	3.748935708	4.128383573	3.86510167	4.104602575	4.079776835	4.081545372	4.280590315	4.181494294	3.994146515	4.001868376	4.264809295	4.236496328	4.078413802	4.086250819	4.10647373	3.68820973	3.86510167	3.45581477
1553059_at	3.529146748	3.670305566	3.583621336	3.567197608	3.469254581	3.655935262	3.774556568	3.515275534	3.554372452	3.495624371	3.369710554	3.426798596	3.384176349	3.854766621	3.669222556	3.44327188	3.567197608	3.48994581	3.504143079	3.697578511	3.54471129	3.74885376	3.706856563	3.79032797	3.470753512	3.538804768	3.908819683	3.607660231	3.741663887
1553060_at	5.173226162	5.053527332	4.805262073	4.965049172	4.66421329	4.897800314	5.341292102	4.858110555	4.73705071	4.819671483	4.686160563	4.858110555	4.777465603	4.553541518	4.540258442	4.40755979	4.621629712	5.053709527	4.858110555	5.230991071	4.930666926	4.712935766	4.858110555	5.070772889	4.718536036	4.761277336	4.967388398	5.012693352	5.260860259
1553061_at	4.030092747	4.34722159	3.918981445	4.327233715	3.638781471	4.165356601	4.428248435	4.314188381	4.116281349	4.588277427	4.082972407	4.36409287	4.113180801	4.430240621	3.95337335	4.150878902	3.892189966	4.177567204	4.084364095	4.282675401	4.142328981	4.170964196	4.405313265	4.000208261	4.165356601	4.225168463	4.003298997	4.075720883	3.987596213
1553062_at	3.972001563	4.624472512	4.274654835	4.256259866	4.117369083	4.482487015	4.677737126	4.223876743	4.657377817	4.391238334	4.394627522	4.392850382	4.19890731	4.531099678	4.007956593	3.890991061	3.911800695	4.156402645	4.346324845	4.437511513	4.158176123	4.198219735	4.294024199	4.301672155	4.204627449	3.966073586	4.874685556	4.174793719	4.153282999
1553063_at	4.412016534	4.641704052	4.474407338	4.686424677	4.553630026	5.241886881	4.740860493	4.609652195	4.554419371	4.609652195	4.340801705	4.759290054	4.84643091	4.936156235	4.55360117	4.412231692	4.5799045	4.553959695	4.642195631	4.574776646	4.511316106	4.898472246	4.6028357	4.547410296	4.666184989	4.568915057	4.664550645	4.400502833	4.546089058
1553064_at	4.438527837	4.381911277	4.437326699	4.269413228	4.288537494	5.273590547	4.630376181	4.436526374	4.259979	4.208383691	4.245147021	4.316236238	4.989989521	4.558113591	4.280768314	4.21725119	4.525348043	4.160968559	4.161732386	4.73265261	4.811175692	4.390691173	4.680947668	4.704637983	4.253280248	5.0274415	4.491967099	4.925686108	4.641226206
1553066_at	3.582411391	3.955668028	3.727684963	3.849745938	3.709093571	3.669499894	4.000777001	3.606832523	3.724748614	3.508110272	3.83731757	3.673563288	3.733632085	4.190465297	3.709093571	3.797243561	3.733632085	3.532280058	3.673258476	3.837770363	3.716351844	3.845345811	3.855119438	3.816392263	3.644843065	3.785992434	4.068305196	3.647646987	3.756071014
1553067_a_at	4.150247314	4.266907594	4.439509479	4.703690966	4.277821753	4.328430269	4.829511526	4.242679468	4.372396332	4.624326645	4.300050212	4.317198962	3.977265501	4.565018134	4.591234332	4.284265413	4.365850188	4.257928536	4.439107662	4.496144466	4.376297181	4.592696583	4.433044681	4.674772835	4.350466133	4.314078016	4.465743786	4.275385989	4.107834138
1553069_at	3.357193943	3.859743613	3.244813475	3.500901646	3.879018968	3.477565119	3.779585113	3.358106705	3.396250478	3.279888489	3.423289803	3.244813475	3.444939141	3.745043948	3.441378771	3.298746509	3.273267447	3.259505191	3.301723095	3.463023623	3.352460838	3.567261977	3.509748291	3.624292811	3.13591851	3.355071909	3.763875292	3.429609286	3.295915679
1553070_a_at	3.968774905	3.814901629	3.646619804	3.918968544	3.669523396	4.673823894	4.372771516	3.847215125	3.869728011	3.662647731	3.733632085	3.737246453	3.988023185	3.761190626	4.027688075	3.963673689	4.00937519	3.845619527	4.029829697	4.018624844	3.635186641	4.013490993	4.061775648	4.016270554	3.750018398	3.944658585	3.854944134	3.445325638	3.918968544
1553071_a_at	4.589126449	4.495144859	4.405649098	4.441801339	4.353157649	5.183164005	4.917507961	4.439772217	4.423317323	4.570577931	4.266915073	4.302049095	4.656015456	4.570577931	4.534703927	4.442131651	4.786500076	4.232863447	4.651441935	5.035313029	4.67099506	4.845575033	4.749118454	4.87501584	4.562989445	4.863398938	4.986599415	4.573506504	4.263573144
1553072_at	3.661865876	3.869092022	3.531999136	3.458730787	3.500374011	3.611472996	4.11694037	3.655105792	3.636868808	3.459677633	3.542713237	3.914547644	4.093851981	4.059614932	3.705399501	3.391815741	3.679987992	3.529316537	3.611014951	3.916348796	3.623309848	3.520473238	3.997564009	3.535942314	3.635867284	3.71407031	3.591825958	4.003178518	3.82541813
1553074_at	3.598458961	3.601302835	3.363701302	3.626437625	3.606997417	4.294052505	3.779652749	3.70239917	3.520961555	3.804465006	3.662647731	3.560181399	3.71525162	3.502007698	3.528826774	3.606997417	3.524766323	3.718610355	3.429413693	3.72813214	3.486232147	3.65928721	3.815659218	3.532736913	3.646233257	3.690353805	3.502101635	3.569438089	3.501381169
1553075_a_at	3.054323162	2.898452218	2.962696088	2.95424661	2.930973018	2.960372471	3.061820598	2.845294542	2.978429508	3.097364873	2.986590167	3.091770208	2.957370704	2.991385492	2.898970452	2.960372471	3.043196017	2.855368551	2.868176686	2.960372471	2.960372471	2.848628476	2.979060746	2.80080752	2.942896978	3.042309034	2.965509993	3.209407972	2.950315989
1553076_at	3.14531251	3.149848466	3.293577966	3.237368462	3.302788004	3.401192016	3.444280765	3.242286006	3.241547508	3.340983694	3.121036847	3.49791374	3.484338918	3.287174824	3.270603101	3.238424458	3.169610971	3.265199227	3.312363429	3.45519859	3.270111784	3.341820352	3.322050373	3.216121235	3.095786248	3.327708572	3.371118061	3.453625556	3.33306936
1553077_at	3.353494112	3.291522857	3.38050273	3.394315906	3.367147887	3.799435822	3.393588757	3.402306189	3.351365518	3.616707672	3.410704033	2.967516256	3.28641209	3.26089326	3.613664567	3.38050273	3.307392121	3.387189143	3.597942335	3.282980508	3.226933876	3.529994684	3.503698494	3.417015773	3.365187164	3.344003609	3.29906599	3.240423137	3.308926307
1553078_at	3.915920507	4.068092235	3.807235257	3.915920507	4.069343311	3.712896877	4.159035618	3.853406622	4.329369409	3.776997178	3.777358506	3.722144633	3.915920507	3.899026115	3.502032848	3.994539322	3.658945727	3.916863576	3.958487942	3.840751882	3.76781113	3.978960242	3.904711563	4.140074247	3.683061865	3.882017405	4.237726091	3.915920507	4.116281349
1553079_at	3.944343972	3.875786152	3.819791148	3.78868883	3.557074585	4.294448729	3.887922057	3.795329797	3.767960069	3.841240011	3.633932075	4.001922079	3.8328909	3.931103931	3.831070751	3.460283798	3.723979442	3.742405631	3.799020286	3.780768287	3.736145872	3.850952138	3.961229448	3.848568531	3.782231186	3.795329797	3.71513884	3.784112526	3.764198492
1553080_at	3.187461681	3.505227017	3.221650093	3.273773725	3.13004014	3.41540809	3.660343206	3.342213065	3.400906406	3.425937815	3.195557551	3.442734923	3.342213065	3.461467299	3.324927549	3.373164138	3.309842254	3.271217507	3.303676939	3.339774094	3.342213065	3.413751691	3.47156144	3.439316439	3.262973512	3.199433689	3.593787878	3.388548128	3.486089968
1553081_at	5.213119542	5.631042204	5.252061796	5.725592625	5.619497521	5.744103698	5.994328721	5.538750104	5.554576494	5.407272108	5.40767062	5.432441255	5.786856072	6.004164581	5.562104502	5.304249587	5.496278657	5.25628097	5.215643504	5.968829812	5.14719352	5.819475632	5.647552322	5.479197888	5.519988898	5.286488927	5.739322785	5.590528408	5.553640301
1553082_at	4.437492454	4.646486224	4.220944777	4.037601359	4.035136254	4.772934639	4.581381422	4.240703331	4.127889963	4.037806317	4.065432088	3.985795106	4.477284519	4.144475688	4.065250262	4.154381129	4.154381129	3.983627095	3.983736643	4.225058208	4.069343311	4.450079804	4.431379739	3.947818448	4.366928693	4.035559885	4.351196076	4.08687279	4.006295284
1553083_at	4.253980029	4.666749861	4.483662306	4.624398617	4.48703733	4.274355874	4.999751282	4.618334309	4.683785879	4.444471529	4.472774576	4.263372858	4.492558193	4.723710189	4.557263435	4.490785751	4.579013976	4.432730696	4.311469049	4.428358424	4.193600966	4.649055111	4.691454711	4.540029862	4.332806813	3.973260942	4.766501799	4.177332274	4.441934685
1553084_at	3.295013169	3.263916375	3.255521775	3.437170252	3.177880513	3.243300068	3.508503105	3.166089362	3.295013169	3.324127441	3.295013169	3.485846488	3.295013169	3.275089503	3.445020144	3.280570676	3.390168947	3.221469553	3.106462418	3.295013169	3.195166831	3.318141949	3.356537517	3.260388239	3.2393432	3.304782038	3.423092474	3.254338293	3.249666808
1553086_at	3.244853928	3.210819088	3.244059152	3.244853928	3.270603101	3.491218861	3.415723604	3.258742352	3.158955662	3.168843845	3.245703954	3.265971723	3.244853928	3.468199387	3.263213958	3.224685631	3.236853608	3.268695839	3.244853928	3.363574653	3.15163063	3.240894048	3.224598261	3.098007489	3.156563322	3.247197837	3.388850578	3.101859612	3.044499351
1553087_at	4.146420481	4.475801344	4.207844987	4.176913461	4.139441255	4.279786156	4.605814365	4.168141572	4.254051722	4.061148943	4.033326807	4.289579364	4.365785715	4.198250144	4.141916876	4.098259879	4.107329732	4.057718199	3.971514371	4.210658069	4.451680295	4.174290203	4.361089616	4.401325824	4.167897082	4.239694087	4.253518641	4.279786156	4.118957524
1553088_a_at	5.920423092	6.028544997	5.930719732	6.084343097	5.887450227	6.105154127	6.699587598	5.991071406	6.129608794	5.979623759	5.987773505	6.004839319	5.89013121	6.305271155	6.109322277	5.953037035	6.125000523	5.788398534	6.001620696	6.164982367	6.061310686	6.505851754	6.269337036	6.243947391	6.005486689	5.961396164	6.020685791	6.031890527	5.992669312
1553089_a_at	4.462427671	3.888019649	4.038617403	3.94154655	3.938113869	4.579569443	4.249148144	4.002011771	3.957855302	3.655503517	3.594765443	3.730398127	3.94154655	3.936894303	4.009632267	3.932259842	3.77642124	3.851367488	3.884554344	4.172934839	3.901572755	3.96940096	4.167897082	3.926563011	4.067370812	3.987683278	3.716627138	3.781241298	4.169513409
1553093_a_at	3.574446257	3.549887772	3.565286471	3.790615094	3.612284256	3.8335622	3.701336058	3.409545401	3.583239826	3.465311405	3.218500384	3.475495325	3.411715845	3.585447186	3.198908263	3.515681988	3.626504248	3.506464066	3.389181398	3.60739712	3.369524543	3.436880224	3.591412686	3.553650905	3.441892195	3.655957904	3.747171466	3.413488536	3.515681988
1553094_at	4.90836315	4.291756325	4.586469661	4.358949306	4.475897049	5.811353387	4.441801339	4.319455413	3.900043788	5.200574152	4.243876002	4.79378796	5.138557518	4.645836023	4.455641746	4.200058015	4.768929669	4.377087056	4.115285129	5.20436461	5.362793521	4.559310148	4.805187439	4.507489411	5.032347722	5.265486664	4.725269022	5.149248923	4.807557504
1553096_s_at	5.559582733	5.982929411	5.997495423	6.225657948	6.372144463	6.515136612	6.370651149	6.307686952	6.430018466	6.610793615	6.641294274	5.964425805	5.509032868	6.66427482	6.571005751	6.722515852	6.539467842	6.774657175	6.438333487	6.120758942	6.242974854	6.635120159	6.473925376	6.370651149	6.229623636	6.031621495	6.283026244	6.612018986	6.548812481
1553099_at	4.491931474	4.550291881	4.988325788	4.683678062	4.432603929	4.483638259	5.128033971	4.989216282	4.960097443	4.550291881	5.005444631	4.337852462	4.72706945	4.468243808	4.476528017	5.186947193	4.742664909	5.468677512	5.044401234	4.232595978	4.575324468	4.671277231	4.391213461	4.405806486	4.837575181	4.937715242	4.668058609	4.451295512	4.537717727
1553101_a_at	8.143899717	7.734442445	7.54790386	8.147926252	7.935918409	8.211084573	7.552029857	7.891755925	6.839771765	7.230443777	7.540903992	8.308924689	8.366059659	7.932996201	7.550901262	7.93912152	7.44634962	8.053401474	7.216230919	7.748927247	8.403576256	7.561529728	7.867998591	7.734442445	7.940141611	7.676691239	6.473264005	7.549485866	7.481059987
1553102_a_at	6.999952303	7.195882892	6.796185211	6.353978576	6.102865041	5.263986364	6.192338538	6.228402126	6.752393275	5.327827081	6.59101799	7.089968956	6.771317724	5.684977978	5.932721135	6.589408287	6.284833348	6.730405815	6.689059232	6.424853258	6.779794209	6.503690895	6.267840136	6.499227475	6.38665265	5.972127565	6.109556491	6.50870578	6.253825009
1553103_at	7.003708152	7.244892755	7.576746969	6.888886978	7.186625156	6.851599222	5.668224944	6.88470313	7.031179353	6.927337997	6.754458071	7.347394481	7.15579369	6.482861318	6.689105746	6.63610638	6.720468376	6.877475324	6.68007628	7.088000144	6.88470313	6.657717606	6.374806154	6.462652949	6.798159	6.97385931	6.399147934	6.82417727	6.956332349
1553105_s_at	3.389381899	3.365928621	3.671234573	3.601109487	3.682041931	3.635696369	4.024540538	4.045086167	3.414971722	3.399440103	3.91435549	3.389049071	3.693252188	3.817474956	4.108664109	4.2163891	3.892189966	3.998873117	3.665932112	3.697805219	3.613739995	3.782527546	3.412445414	3.660343206	3.843832021	3.633367207	3.204145313	3.362835827	3.578761043
1553106_at	3.533741404	3.605938759	5.374264281	3.718695074	4.107179993	3.478327036	3.51450038	4.701085951	3.634735651	3.29556672	3.730951817	3.744544833	3.742510381	3.495267837	3.82933378	3.91508102	3.561506509	4.139486104	3.778730489	3.367147887	3.601079995	3.488847827	3.602401259	3.432055548	3.896526296	3.499130804	3.069383724	3.164936759	3.344787437
1553107_s_at	5.531414083	5.256146917	5.29259062	5.373020363	5.24315898	5.741120908	5.672862309	5.366140634	5.095850314	5.263307969	5.379128105	5.311274211	5.589854255	5.622086415	5.438764755	5.142919428	5.401644533	5.401644533	5.270998069	6.013607661	5.184256602	5.28219972	5.596772975	5.544919669	5.495964539	5.662984357	4.907497086	5.297998203	5.762891834
1553108_at	4.321162282	4.109994776	4.870641164	4.431592098	4.685786478	4.050967593	4.575443448	4.820926404	4.097354158	4.220469633	4.697866308	4.330436488	4.291459528	4.116839272	4.157973936	4.270358285	3.934132101	4.52265263	4.220050598	3.883301141	4.221782845	3.830265904	4.291253	4.531072018	4.442117868	3.902182461	4.103102268	4.114310253	4.150400863
1553111_a_at	3.703653973	3.649246029	4.392221237	3.458323978	3.807886215	3.569888758	3.505883014	4.180790767	4.190404962	3.413113907	3.877390794	3.79158353	3.728670015	3.494365889	3.733632085	3.910360193	3.69629338	3.885461137	4.008019083	3.52420414	3.626425472	3.97855314	3.51913056	3.755391489	3.649246029	3.655457994	3.775338028	3.583287244	3.521858662
1553112_s_at	6.093111073	5.899959426	6.302912749	6.08889988	6.017813636	6.015728452	7.315124935	5.985819773	5.607240346	5.955860199	5.53859138	6.273289874	6.281216623	5.563744279	5.876459706	5.921665308	5.566634616	5.855763418	5.641054576	5.634749735	6.090559392	6.07580904	5.946193838	5.587148491	5.715943494	5.898321375	6.316667623	5.795065341	5.869926653
1553113_s_at	4.324660608	4.493658277	5.627650249	4.336939372	4.626296612	3.896992517	3.325155611	4.684555016	4.65291776	4.570468238	4.275348256	4.417528722	4.30590727	4.01802558	4.417528722	4.398426173	4.177929912	4.553597211	4.420249647	4.076637968	3.785146905	4.065605414	4.086006398	4.171738156	4.124469924	3.81014664	4.168458617	4.176867118	4.051130328
1553114_a_at	4.716830454	5.052363245	4.874903239	4.974507915	4.860760625	4.704193993	5.331485713	4.989216282	5.086172046	5.232005477	4.826785775	4.759748577	4.874164736	5.112106174	4.976777685	4.938940816	4.75913126	4.736261794	4.896940279	4.938940816	4.628043873	4.995919687	5.326425185	5.344402714	4.796760235	4.738268057	5.342200639	5.07543241	5.043716707
1553115_at	5.711256839	6.03673287	5.784635753	5.96773337	5.406974398	7.386858208	6.505102367	5.802743923	5.459838212	5.825894919	5.492499988	5.352050216	5.96773337	5.868889263	5.920153368	5.88680422	5.720723506	5.380101059	5.527341809	6.114105808	6.120415779	6.051185617	6.338590403	6.026652933	5.744443629	6.050757927	5.116567613	5.763036139	6.148461161
1553117_a_at	6.879625311	6.782641029	6.534535347	6.679002401	6.804984675	5.790717501	6.040671566	6.655967884	6.362847567	6.268692367	7.129126221	6.475064515	6.340259068	6.786555455	6.86127778	6.900948651	6.75590098	6.705539987	6.58150111	6.5694475	6.618682052	6.42986757	6.254914991	6.373160721	6.415608537	6.572435859	5.786700994	6.484479522	6.768057385
1553118_at	5.943907375	6.070642534	6.230365094	5.597055647	5.718153039	6.188781459	6.356974254	6.087452009	5.840274891	5.378478262	6.185829803	5.927543689	6.091075783	5.684538655	5.800580878	6.377579312	6.108212882	6.035270398	5.826398585	6.013205375	5.808671687	5.928248103	5.895252075	5.950912116	6.099812045	5.925254247	5.716612439	5.886265107	6.007993538
1553120_at	3.036402848	3.127494578	3.137116238	3.123640291	3.229998336	3.050887437	3.729694708	3.051300671	3.357217293	3.217073128	3.050788323	3.127494578	3.124437186	3.189110354	3.189975971	3.092635413	3.077688594	3.087037479	2.896088354	3.301649206	3.24274664	3.207202365	3.189031342	3.151715871	2.985735567	3.031343545	3.476498925	3.106596383	3.348034798
1553122_s_at	3.048986049	3.355868163	3.404281245	3.231210579	3.303357978	3.266222178	3.188939455	3.508460785	3.297589468	3.342065624	3.308561561	3.150393617	3.361983347	3.23093233	3.295469473	3.350102114	3.157243977	3.26772625	3.241979669	3.509099192	3.26772625	3.244297758	3.214546347	3.26772625	3.416371617	3.401610037	3.305489513	3.130925171	3.167647256
1553123_at	3.5854969	3.628117988	3.674678465	3.59349248	3.884554344	4.529186611	4.138114259	3.817583026	3.730089713	3.886225178	3.457287774	3.65928721	4.022948415	3.697905344	3.599374623	3.818773555	4.169791825	3.605014126	4.028040504	4.386321734	4.105654359	3.938677458	3.883073935	3.558081588	3.858904376	4.127976162	3.957645965	3.979588765	3.994599994
1553125_x_at	3.611722652	3.554069423	3.727684963	3.818147231	3.667407609	4.57164147	3.713127156	3.849003008	3.828058903	3.988250947	3.832142509	3.418360072	4.090665355	3.6700266	3.800534501	3.808478605	3.853762932	3.68230417	3.840630485	4.297639656	4.122369717	3.954941971	3.868495645	3.914242583	3.931797701	4.158894144	3.727653243	4.093160432	3.909747957
1553126_a_at	3.084140772	3.030429772	3.020069737	3.25715157	3.423864595	3.020140796	3.25715157	3.266295616	3.059221215	3.078510351	3.230302616	3.253264342	3.147562427	3.199032919	3.165922458	3.112444543	3.119661998	3.230740817	3.175668974	3.13006121	2.943683202	3.233160993	3.067138155	3.160335716	3.120955373	3.070233151	3.313724465	3.365539594	3.42309089
1553127_a_at	3.583526359	3.319945341	3.401356779	3.369870658	3.449608383	3.576185871	3.44467714	3.683406953	3.564378149	3.374071826	3.487011813	3.382568348	3.400745098	3.564418382	3.242549268	3.45407529	3.574637432	3.411557523	3.310153949	3.466898314	3.435816419	3.350191713	3.347991103	3.262962177	3.478257699	3.752824779	3.581124089	3.449608383	3.429299977
1553129_at	4.049890233	4.258388052	3.50225395	3.791953101	3.625946145	3.684915068	3.595147621	3.395830741	3.805945854	4.952685507	3.883384112	3.787990502	3.621154887	3.553412622	3.780358716	3.805945854	3.757251257	4.046497415	3.997043449	3.997045917	3.845796052	3.907942353	3.387772166	3.305371324	3.741671153	3.617920517	3.595002972	5.181965542	4.609384384
1553130_at	6.011751747	5.812694554	5.783718797	6.200481904	5.769441165	6.375784189	6.307038818	5.943907375	6.067652473	6.278115617	5.588561104	5.779833823	5.873050355	6.076181112	6.037520381	5.992499018	5.800007701	5.794852309	5.881946695	5.766636866	5.844323903	6.015192726	6.214421375	6.076974837	5.955530256	5.85333369	6.076751938	5.695951638	6.006054053
1553131_a_at	4.483064492	4.917207463	4.423563617	4.492608814	4.420459506	5.118460463	5.03975753	4.731165915	4.827647802	4.591347862	4.458589042	4.879048673	4.794394116	4.843922746	4.508224969	4.478378217	4.664193538	4.558069945	4.39296944	4.965491659	4.810190761	4.630000682	4.630000682	4.648513509	4.455290537	4.7883928	4.767497279	4.46338117	4.549949972
1553132_a_at	6.543802209	7.012130918	7.639206445	6.663410987	7.156893041	5.892725503	6.06653023	7.237694637	5.734082465	6.88826418	5.327481507	6.512052634	6.399938686	5.469542039	5.640042162	4.865012271	4.592437547	6.470417806	5.956330212	4.999462556	6.071056624	6.135233469	5.919460316	5.80690965	6.673180317	6.174066011	5.603631551	4.134346022	4.856528639
1553133_at	4.585359666	4.6096295	5.676515388	4.506444706	5.210862018	3.852404775	4.204179975	4.877861427	4.553329195	4.916606712	5.695324075	4.118062446	4.847829964	4.758226732	5.318760128	4.82299263	4.557680867	5.114764303	5.116639912	4.543640713	4.297406037	4.231980892	4.195282066	3.882746019	4.805105814	4.446921832	4.442454925	5.710195262	5.722892594
1553134_s_at	3.055913303	3.166937008	3.486705607	3.123670406	3.179266789	2.955507827	3.050644043	3.218903024	2.981917391	3.263077309	3.357291992	3.065089652	3.148127149	3.215913899	3.176789363	3.326407993	3.06977211	3.184167486	3.15214461	3.120417972	3.070752818	2.985693006	3.139036683	3.10207263	3.035218108	3.124199621	3.091871752	3.26772625	3.153079595
1553136_at	5.793578372	5.954508536	5.513778539	5.751895601	5.572923533	5.382414708	6.096277289	5.645048937	5.772628132	5.416897124	5.324123286	5.646302331	5.80701674	5.840690506	5.46978106	5.73748105	5.258945716	5.572923533	5.455996598	5.255747888	5.555778833	5.663017649	5.723914344	5.967904417	5.604012462	5.371792516	5.660968153	5.54437682	5.465896877
1553137_s_at	3.651771061	3.882107672	3.722938599	4.04223678	4.017936714	4.346833581	3.984737672	4.132065907	4.049565162	3.753971843	4.116752096	4.105077752	4.089117255	4.072571536	4.136120701	4.314914808	4.100259	3.971229485	4.011461408	4.401283141	4.033264681	4.011461408	3.835509749	4.036166259	3.971631985	4.111451878	3.555415078	4.209506436	4.114495674
1553138_a_at	3.653487743	3.400332321	3.568093616	3.58502284	3.49542601	3.891908433	3.249980227	3.350812667	3.421985911	3.836983406	3.506226656	3.923393054	4.031871235	3.586969376	3.402295331	3.599368958	3.556997915	3.26057536	3.459959821	3.659936585	3.947894895	3.38644862	3.777706894	3.711498789	3.576455042	3.758444029	4.024046371	3.880698434	3.913593348
1553139_s_at	4.609652195	4.404181781	4.61988319	4.649768064	4.426732256	4.779773468	4.791845337	4.548009267	4.508224969	4.840515649	3.962996609	4.326440397	4.319881328	4.768660038	4.514547535	4.585164049	4.39019738	4.825739614	4.562224331	4.105152145	4.508224969	4.641548415	4.40814693	4.501525382	4.443005293	4.213102473	4.29204732	3.97766797	3.794348542
1553140_at	3.540309117	3.302693697	3.625207581	3.590556069	3.66109023	3.497229359	3.482934791	3.46559012	3.473070413	4.006470895	3.36442004	3.686607744	3.492080449	3.662205433	3.652073983	3.488362987	3.52740187	3.300732084	3.126958837	3.219384446	3.583256719	3.342638143	3.56375005	3.499242887	3.472715255	3.491645346	3.15414919	3.305437335	3.266690916
1553141_at	3.794900991	3.977005103	3.766611402	3.900738569	4.05359606	3.965847699	4.286314716	3.986106806	3.925575434	3.838559527	4.194253539	4.092714987	3.985261703	4.040159592	3.986106806	4.140117556	4.406358338	3.855178286	3.914893451	3.908504918	3.968610054	3.830265904	4.107425171	4.088748502	3.776668105	4.203631086	4.025524776	3.895580773	4.098225452
1553142_at	3.394395691	3.043218084	3.45375681	3.150997676	3.293702805	3.240157829	3.162954731	3.229340687	3.007866938	3.113336192	3.22015825	3.295591285	3.140406266	3.144987578	3.208090021	3.339955928	3.192533407	3.465285898	3.245465589	3.143208554	3.35967224	3.271588021	3.246926192	3.240157829	3.19429631	3.185424365	3.251963905	3.336047358	3.266861635
1553145_at	4.393398386	4.41934588	3.951577387	3.887256644	4.137527516	3.864433424	4.066385037	3.850485273	4.087109712	4.511058918	4.003904232	4.002843076	3.743850203	3.912260382	4.21160538	4.28022211	4.003904232	4.19678406	4.056231077	3.820370382	3.600369183	3.70174586	4.175307059	4.016141289	4.046684536	4.072539963	4.537708243	4.003904232	4.64243062
1553146_at	3.147562427	3.2616137	3.222208056	3.293101374	3.149603114	3.540247406	3.631583977	3.462787992	3.454174843	3.106261147	3.062576487	3.280443338	3.299432034	3.377059899	3.258652474	3.713600683	3.275040996	3.017318205	3.250092985	3.300016544	3.318745464	3.504135251	3.352519639	3.270603101	3.220939873	3.315422571	3.483046216	3.186094194	3.281812468
1553147_at	3.390744829	3.334445979	3.58824566	3.886920861	3.735510123	3.311560329	3.799714065	3.590212817	3.698264587	3.418796226	3.369230056	3.456134359	3.635365153	3.653042426	3.552171225	3.349908163	3.572071699	3.474466752	3.516467289	3.673603365	3.494049411	3.494049411	3.390617685	3.681060251	3.472358564	3.338409888	3.395830741	3.328596395	3.311928905
1553148_a_at	5.116947956	5.554305002	6.288048566	5.246348621	5.463720644	4.964463428	5.205677653	5.75124396	5.422991622	5.571578907	5.756804635	6.166903277	5.773294255	5.327574558	5.246842866	5.727563632	5.458216663	5.883487002	5.196082777	4.963773598	5.509421719	5.442995863	5.358102696	4.97617631	5.602435014	5.370476618	5.09845459	4.966561438	5.084132666
1553150_at	3.158962222	3.561351685	3.469176764	3.421101262	3.423715432	3.465694399	3.530007802	3.590212817	3.362213305	3.479244747	3.662647731	3.187382149	3.300711477	3.511116687	3.394013514	3.338968021	3.276782248	3.451034941	3.477821253	3.237908719	3.345098357	3.343224503	3.380510126	3.248738733	3.320217366	3.236526652	3.45375681	3.226354895	3.125937741
1553151_at	3.449725798	3.522853956	3.409796685	3.215502714	3.366507582	3.410522014	3.506653001	3.647205985	3.422264139	3.38040673	3.909922122	3.327820109	3.638721029	3.976651901	3.785179634	3.870312839	3.633169379	3.538608397	3.328536247	3.442374609	3.506653001	3.411892635	3.508055837	3.702798102	3.367951383	3.546184417	3.678743996	4.109587633	4.497318174
1553153_at	5.271230301	5.549984096	5.127930759	5.407859391	5.403071835	4.888693526	5.468796041	5.326502556	5.332089262	5.561261417	5.551706092	4.961531659	5.302244829	6.527451123	5.819425116	6.07904595	5.486472943	5.145034406	5.343862248	5.1963427	5.272440862	5.413627267	5.657619349	5.714665335	5.058533247	5.020174574	5.646483142	5.950870748	6.307684201
1553155_x_at	3.75093106	4.141907095	4.115304153	3.907661959	3.949514345	3.845484494	4.035136254	4.185771876	3.935240703	4.11713621	4.317939916	3.769131249	4.009349031	4.597538862	4.58953944	4.427940564	4.41434662	4.159440687	4.091906602	4.062013374	4.218668884	4.085536711	4.269005807	4.482929183	3.918504332	3.648391623	4.225500259	4.736467207	4.674788321
1553156_at	4.26622104	4.156899246	4.450726623	4.205421306	4.066036063	4.644843022	4.07548632	4.428268589	4.222686845	4.243261345	4.400310509	4.148937078	4.247768705	4.416604246	4.250889589	4.143067442	3.982047998	3.978496678	4.146983584	4.299164521	4.486005579	4.465185376	4.350768175	3.981087163	4.330306403	4.377929227	4.277269212	4.403260199	4.387557415
1553157_at	4.108381197	3.918665284	3.833988576	3.884834006	3.864982025	4.166894301	3.957153925	3.905492581	3.835758682	3.734432742	3.803257905	4.005809247	4.23352479	3.835321347	3.648422322	3.840066902	3.929556652	3.779986227	3.803257905	4.382705987	4.465045611	3.980756419	3.973674874	4.096739255	3.817967163	4.169244413	3.86464087	3.815881621	3.932415768
1553158_at	5.07195556	5.086672438	4.659498395	4.970241996	4.496185305	4.994319848	4.621356399	4.991048229	4.610107018	4.607890383	5.032623974	4.585868261	4.698436915	4.732744367	4.957413318	5.051613656	5.166063808	4.975161427	4.861211343	5.430871608	4.541568671	4.915019556	4.851525659	4.864181085	4.776416518	4.846803695	5.333372518	4.626567509	4.749777628
1553159_at	5.580567044	5.612167554	5.464656152	5.562063286	5.28560414	6.108458092	5.825883841	5.424526782	5.525463696	5.330377168	5.231283157	5.506898068	5.465670502	5.516314582	5.607724385	5.225506501	5.504991221	5.256056218	5.627933397	5.442721224	5.54325631	5.678679979	5.606737345	5.361700503	5.516314582	5.589702313	5.670853524	5.581161201	5.340896796
1553162_x_at	4.526079777	5.021669159	4.823375872	5.199894465	4.784042613	4.720193369	5.744070439	4.746188443	5.154253985	4.865573614	5.276406806	4.992506049	4.677528463	4.699799688	5.364306178	5.255208724	5.208323608	4.982072638	4.965068791	4.953305742	4.89373152	5.240818682	4.898876185	4.912728382	4.740484094	4.354629456	4.195753331	4.730286042	4.648608
1553163_at	4.557680867	4.531840251	4.357027779	4.596236847	4.412016534	4.668820549	4.754511418	4.379476515	4.587147939	4.636443914	4.150447811	4.530977061	4.365647278	4.689999066	4.763079062	4.557680867	4.557680867	4.323994268	4.548256414	4.831365503	4.494723291	4.721296102	4.761308139	4.695164034	4.404890617	4.471474977	4.627566438	4.436477157	4.632624724
1553165_at	4.322218349	4.312217818	4.013598482	4.195753331	4.216368298	4.136453858	4.559877325	3.936733756	4.297643053	4.387070178	4.546799253	4.447087641	3.990094521	4.055147902	4.257718135	4.255556498	4.152685571	4.319679615	4.321114527	4.257718135	4.578177471	4.096712078	3.978509416	4.005788753	4.459120235	4.503219818	4.381081326	4.506192146	4.257718135
1553166_at	4.70064867	4.674293774	4.616863699	4.577160553	4.749824309	4.727923673	4.926546977	4.70064867	4.927883273	4.792529149	4.643667449	4.70064867	4.792241426	4.797523493	4.802343519	4.690878159	4.690188738	4.598588152	4.876109443	4.593916244	4.749230231	4.971028106	4.777384047	4.746946588	4.612806889	4.70064867	4.851576146	4.493501257	4.63885406
1553167_a_at	3.385732868	3.291804976	3.510266138	3.383509892	3.341505437	3.252347857	3.117840869	3.866522417	3.465234582	3.200494716	3.553105497	3.353494112	3.602350131	3.302799134	3.588873154	3.721674035	3.474057993	3.80097405	3.81313074	3.512596338	3.231200753	3.272117836	3.390464899	3.379173538	3.653656893	3.607724758	3.561087553	3.499785025	3.360409841
1553168_at	4.314270504	4.396051258	4.142123871	4.388624566	4.336019267	3.937271697	5.256016307	4.274197009	4.429344512	3.868072549	4.418900049	4.48104288	4.101152723	4.823658307	4.478215655	4.218587682	4.116928694	4.429507413	4.374222718	4.035459997	4.398841802	4.589631345	4.32008051	4.585115762	4.356230331	4.307793892	4.570232289	4.272141568	4.247411573
1553169_at	4.990984041	4.829505401	4.560783869	4.83232138	4.505096811	5.208518487	4.875717238	4.705565592	4.605734347	4.451254008	4.332341242	4.68620539	4.825538963	4.693704416	4.533587819	4.516233855	4.547543972	4.164880779	4.631804702	5.011803068	4.647766318	4.756615547	4.713815009	4.751495015	4.498244294	4.687015902	4.713815009	4.830824613	4.631202873
1553171_x_at	3.7925804	3.530269026	3.687450784	3.719342003	3.403722914	3.998396758	3.466615539	3.437619128	3.547995964	3.530269026	3.509855779	3.440914085	3.643615498	3.402645919	3.530269026	3.551426708	3.635615178	3.423086762	3.510899702	3.876326689	3.503403529	3.523113998	3.600558871	3.640036652	3.461373721	3.608959971	3.472050277	3.340455209	3.479203657
1553172_at	4.965388015	5.317751603	5.21735823	4.950070921	5.182037334	4.651163053	5.129548363	5.108894803	5.468458021	5.047773199	5.324051528	5.554614899	5.14063187	4.906414828	5.266462329	5.494299408	5.208838079	5.272939343	5.285219651	4.938016042	5.260362955	5.141863005	5.003676755	4.975337455	5.180067698	5.017886387	4.823726757	4.97109656	5.024313935
1553174_at	5.253660347	5.111969847	4.979511772	5.443606016	5.121481185	5.707374983	5.954738487	5.001355974	4.967549645	5.336873494	4.752240196	5.344365795	5.522536858	5.1790889	4.942469417	5.01589064	4.93790557	5.089045315	5.038634304	4.650927563	4.926546977	5.376853835	5.373478527	5.222956269	5.008351121	5.332661437	5.178913274	5.176655636	4.671940977
1553175_s_at	4.672440441	4.916416947	5.080396528	5.361358166	5.966247329	5.918808305	5.696254945	5.861093279	4.527715443	5.194981843	5.263894088	5.227796882	5.921510359	5.270150332	4.905941958	5.358928906	4.597476696	5.528404789	4.761765465	4.645462281	4.976594921	4.615791692	5.080396528	4.980487661	5.690193749	5.16272098	4.517494346	3.76221011	4.016017579
1553176_at	3.303334788	3.517374414	3.365568215	3.458145307	3.302852976	3.560936417	3.443513965	3.282570452	3.503078242	3.308993504	3.271300156	3.323478809	3.458240732	3.353428419	3.430453008	3.323758188	3.316462675	3.189758833	3.294744594	3.3095666	3.215106388	3.48942718	3.45551863	3.415612642	3.26862786	3.199433689	3.167229178	3.320980449	3.261082405
1553177_at	3.67820235	3.97284194	3.648114696	3.57483765	3.742941701	3.596948221	3.866199512	3.782883914	3.796704956	3.447332141	3.613325273	3.96043474	3.655165369	3.710765229	3.786177657	3.634187247	3.575493984	3.656389486	3.775530982	3.702755096	3.576689062	3.585508807	3.808894453	4.320346604	3.552657281	3.636525601	4.082778933	3.857753745	3.687486061
1553178_a_at	5.195254841	5.724286501	5.275876886	5.619413276	5.403384481	5.512850155	5.839128755	5.369177424	5.48516398	5.266096932	5.273248475	5.215939221	5.45987586	5.256809553	5.269425472	5.272727168	5.25562153	5.364035177	5.31577834	5.615048306	5.091237894	5.687081476	5.398450569	5.369177424	5.439966055	5.252127399	5.411065502	5.301251191	5.515054386
1553179_at	3.590546835	3.458171676	3.605581772	3.794169046	3.710047042	3.740604359	3.701009886	3.724572441	3.502535149	3.563281068	3.401978917	3.499999435	3.563281068	3.53712895	3.563281068	3.496435654	3.614806063	3.758957597	3.607388803	3.617607916	3.409550514	3.51898392	3.592627303	3.830354332	3.424165614	3.515681988	3.569841087	3.508133396	3.564249332
1553180_at	2.867919267	2.858399894	2.893546277	2.969268767	2.967434863	2.900720466	2.939269622	2.819180128	2.912706624	2.918337082	2.867919267	2.809946829	2.840195446	2.929669503	2.882450571	2.867919267	2.808255284	2.828224525	2.872857305	2.76897613	2.810521771	2.763968928	2.989915996	2.890887002	2.747154045	2.804207627	3.001826411	2.912259482	2.826507836
1553181_at	4.94700663	5.195373532	4.814525308	5.290662411	5.108241741	4.974994693	5.20780201	5.047006819	5.169247588	5.13022999	5.01412724	5.094325924	4.942201257	5.263704485	5.089942342	5.04023113	5.047006819	4.835219257	5.06623381	4.935611894	4.884575595	5.415086912	5.248685489	5.021086816	4.844082805	5.03114676	5.273700351	4.922227996	4.787110547
1553183_at	3.018667201	3.020470377	2.9952835	3.058553424	2.851059118	3.005762924	3.209645646	2.915030367	2.926105514	3.033616787	3.090121382	2.931015842	3.207437175	3.02883721	3.059447244	2.902686857	3.174449267	3.058553424	3.057949	3.224924305	3.23808502	3.038289597	2.994538105	3.056995867	3.087850367	3.154135335	3.044621435	3.108698725	3.186166639
1553185_at	7.755522823	7.340740585	6.237723374	7.183937666	7.193337891	7.126343857	7.860076165	5.221924363	7.747954819	7.972036687	6.736787093	7.013544568	6.474313686	7.010038268	7.080573565	7.067341576	7.126072421	7.246661324	7.141023482	7.542363094	6.989145544	6.813835359	7.934612076	7.559134399	7.400812762	7.38920495	7.724657037	7.58788583	7.907080043
1553186_x_at	6.151264424	5.811175688	4.918538074	5.758733595	5.691342899	5.543375322	6.514387659	4.596014232	6.399386629	6.812377509	5.349041759	5.460710686	5.045382178	5.719581134	5.66396883	5.788337103	5.41560181	5.620377514	6.029752063	6.085644494	5.503461187	5.136975128	6.503703028	6.54584219	5.976282776	5.849894232	5.942186107	6.489633384	6.504154801
1553188_s_at	3.736598528	3.810850304	3.340910036	3.5761872	3.710438838	4.306832168	3.694952801	3.619490584	3.699292909	3.926759032	3.465694399	3.610442354	3.485580325	3.697636717	3.489819374	3.345398611	3.633367207	3.56679106	3.523035536	3.369787401	3.828886981	3.633367207	3.794059569	3.570179255	3.474453776	3.633367207	3.648526551	3.794790246	3.683341194
1553190_s_at	5.27832302	5.0989501	4.852707221	5.264364946	5.214037602	5.737409549	5.693837931	5.203599366	5.027148038	4.880021022	4.637692945	5.391633735	5.256035389	5.137597304	5.062575706	5.195161422	5.288215867	5.062586747	5.214037602	5.630409814	5.379630228	5.093557503	5.095592453	5.439399685	5.078032017	5.368649436	5.621036143	4.973414669	5.092350734
1553191_at	3.289111774	3.137911014	3.102068942	3.175278881	3.117213183	3.274661694	3.171189857	2.997654185	3.185172582	3.074065057	3.202847773	3.249735632	3.14385341	3.053926511	3.047957491	3.291657936	3.253004924	3.295320619	3.159342225	3.159342225	3.228945057	3.138361237	3.177146854	3.25487985	3.491041373	3.173877889	3.502431441	3.086088144	3.162466451
1553192_at	3.457347543	3.129734884	3.56268542	3.139358382	3.080578656	3.239522709	3.144389646	3.759448508	3.284597584	3.490172017	3.258932503	3.457312007	3.158782993	3.197480195	3.026829532	3.330188562	3.064567917	3.414975377	3.197480195	3.21102813	3.100280982	3.222208056	3.072366653	3.121753831	3.266861635	3.022384339	3.34338893	2.910630129	3.08635082
1553193_at	3.072965667	3.303330001	3.499049771	3.062762721	2.860871056	3.116663013	3.050383542	3.733632085	3.329628219	3.48312582	2.830967427	3.333880725	3.109725559	2.68526152	2.809420007	3.156884121	3.025664801	3.360431566	3.234028852	3.07017763	3.136795106	3.109725559	3.093459738	2.917006724	3.399512668	3.109725559	2.768175348	3.125969155	3.002378184
1553194_at	5.490858211	5.288981793	5.228948992	5.285355619	5.577789019	4.739185805	5.161520887	6.375784189	5.225206255	4.226411033	5.642515285	4.807891876	4.854374075	4.352605485	4.198185906	4.100665674	4.094382989	4.941421171	4.752636354	4.656329774	4.663382109	4.384304335	4.815981667	5.036375926	4.950531163	4.879452945	4.771146476	3.976543823	3.729445048
1553196_a_at	3.891480415	4.069029641	3.939053183	4.062063398	3.968583263	4.176650726	4.175303798	3.816941678	3.778144132	3.975112597	3.783690257	3.992168849	3.938141789	4.050512651	4.075440915	3.920623043	3.926362851	3.943810889	3.944643041	3.95275949	4.042996628	3.976919999	4.443567179	3.899050755	4.171751881	4.116281349	4.073424973	4.054852243	3.724152942
1553197_at	3.116465634	3.091231967	3.271528023	3.097937141	3.241979669	3.333237353	3.407875531	3.155461112	3.098366176	3.064537541	2.896455027	3.277358154	3.301143433	3.304468062	3.102854514	3.241979669	3.258212055	3.098366176	3.129010559	3.377160522	3.308664709	3.294334679	3.211145287	3.34345243	3.329589674	3.185404415	3.220586617	3.281020639	3.328853975
1553199_at	3.058381838	2.849211453	3.027985965	3.003114593	2.914130448	3.390997004	3.021734297	2.913831018	3.064305655	2.984476684	3.105693164	3.211270136	3.169243305	3.153006056	2.917900922	2.993727354	3.309899058	2.93888191	2.956978264	3.356815574	3.179266789	3.043205166	3.103409984	3.310465774	3.206078909	3.165818536	3.205917236	3.232563108	3.129935041
1553202_at	3.561798356	3.387556619	3.601805596	3.305820615	3.330478601	3.534762926	3.170267531	3.170973306	3.282618969	3.156222607	3.417230578	3.29271917	3.689668869	3.283440245	3.320405772	3.315617576	3.446746335	3.320501847	3.284924337	3.757849723	3.651281338	3.270963997	3.48003209	3.281433723	3.282988228	3.587784462	3.311394293	3.58615507	3.392993913
1553204_at	5.390965449	5.584888917	5.509057458	5.828743336	5.545368804	6.011153897	6.26807311	5.515232353	5.735976774	5.264859523	5.33335882	5.332453558	5.840740001	5.989438453	5.982571181	5.676478732	5.5217828	5.655002545	5.518574421	5.615048306	5.150017449	5.680988628	5.838477352	5.583061376	5.637213364	5.612909703	5.372927158	5.40335938	5.235886816
1553205_at	6.222769883	6.122397283	6.145875949	6.381620041	6.365752281	6.326502421	6.507030587	6.383162123	6.263424012	5.97554484	6.096972314	5.891708491	6.009197726	6.502392673	6.238852514	6.31740619	5.953335596	6.103421616	6.317429961	6.270107996	6.214773697	6.4411063	6.445678704	6.503366972	6.098846048	5.891492874	6.411326894	5.852426538	5.922761887
1553207_at	3.958883711	4.059158733	4.037470922	3.983212164	4.185575001	4.321664388	3.76706897	4.015500373	4.066853667	4.350494769	3.898845691	4.111144523	4.12709335	4.244345917	4.258209031	4.221158511	4.088990888	3.967273095	4.062606395	3.911715297	3.814143737	4.084254811	4.312308934	3.757272187	4.059158733	3.975990014	4.017928571	3.978842171	3.909983186
1553208_s_at	3.234091672	3.272972806	3.358405134	3.395501006	3.318321017	3.336747206	3.740686775	3.322375125	3.317884824	3.336747206	3.187722709	3.236477948	3.370740902	3.371738063	3.336747206	3.31955901	3.399775012	3.280994136	3.360585007	3.587381475	3.227737635	3.389529808	3.325109853	3.401230609	3.422394692	3.4189783	3.396428613	3.310486036	3.219560661
1553209_at	4.757262741	4.579166521	4.359387652	4.335436654	4.24648951	4.878523395	4.441801339	4.150080975	4.208021996	4.484602791	4.067743853	4.558580261	4.798696249	4.627639234	4.103194246	4.227178599	4.465619812	4.174899763	4.402602364	4.75523229	4.346683252	4.642056045	4.624503929	4.156481773	4.336928641	4.622633708	5.030046464	4.340378205	4.760880878
1553211_at	3.344730328	3.622072618	3.748334792	3.589544375	3.481985225	3.718868776	3.921899021	3.518143166	3.605974188	3.711167954	3.58087215	3.522740364	3.596566744	3.593723252	3.578389994	3.578389994	3.511300175	3.488526629	3.685909528	3.599083813	3.622421024	3.623013901	3.558896455	3.558081588	3.641090176	3.467785405	3.429524413	3.454644097	3.557846582
1553212_at	5.186547395	5.020111347	4.886966941	4.681398984	4.72374894	5.239041293	4.706404176	4.998629395	4.738882165	5.250698628	4.783948379	5.164108442	5.037570481	5.160355684	4.933081787	4.863500759	4.933081787	4.817454852	4.631791168	5.135673388	5.003223985	5.088145728	4.996898728	4.689136899	4.790748796	4.91755536	4.642554949	5.068375749	4.985435504
1553213_a_at	3.363195797	3.434688491	3.574634286	3.515913264	3.377968235	3.727200536	3.438054026	3.438054026	3.430546049	3.520795002	3.334565509	3.652665638	3.476785762	3.490877031	3.325918382	3.374297291	3.328075372	3.310810839	3.565573769	3.519788403	3.404344412	3.480757406	3.473810483	3.520792076	3.380237123	3.203199957	3.750347087	3.242261639	3.524919466
1553214_a_at	2.882370655	3.005565978	3.113127566	3.063424898	2.985005757	2.996729054	2.994500547	2.857150931	2.948242979	3.21216072	2.995262516	2.975589243	3.056423852	2.985005757	2.916984431	2.942515642	2.908671079	3.056810403	3.212100212	3.038502758	2.971507919	2.831193483	2.985005757	2.979212642	2.94720785	3.003433338	2.924658163	2.917332004	3.149115698
1553215_s_at	4.677904108	4.653158805	4.566231368	4.778426658	4.551348902	4.971980937	5.305708483	4.675697668	4.790216584	4.738561579	4.611535284	4.638352813	4.678094357	4.871622452	4.927303665	4.896262632	4.763375231	4.710451065	4.695473324	4.958496911	4.852963522	4.81888606	4.816712312	4.931477337	4.786147959	4.678276106	4.794071093	4.592189879	4.701850883
1553216_at	4.097344905	3.766016879	3.815478041	3.659907175	3.830265904	4.01802558	3.728240996	4.053950034	3.866841025	3.583771149	4.059158733	4.097344905	4.052231729	3.43793986	3.606806463	3.830265904	4.071729292	4.190096764	3.682863674	3.784524663	3.982431748	3.878613907	3.742698031	3.779293893	3.709338308	3.834640513	3.062354975	3.792989166	4.018712671
1553217_s_at	3.878619502	3.59063843	3.959397641	3.529166657	3.942403297	3.581878164	3.730020801	4.164083468	3.606769954	3.822052034	4.268358758	3.479584154	3.495761785	3.69538224	3.905954186	3.962084134	3.701229423	3.890656301	3.582013676	3.730020801	3.896853447	3.864312904	3.574347889	3.397900623	3.811596298	3.827038045	3.730020801	3.577483719	3.688155866
1553218_a_at	7.867950598	8.125354326	8.175931464	8.21791283	8.077052104	7.969646881	8.386652313	8.280732153	8.019643736	7.888068697	8.153002664	8.172984148	8.010324636	7.758013838	7.905508414	8.127564409	7.727417071	7.862804867	8.052933231	7.882460073	7.564911198	7.8837095	7.6891307	7.630493481	8.056286193	7.969646881	7.880771244	7.503393923	7.579338612
1553219_a_at	3.508018245	3.658024772	3.626011581	3.859978627	3.808011107	3.490883212	4.025416683	3.890937364	3.752474089	3.567324292	3.78313657	3.460956846	3.557263692	3.856669285	3.503180085	3.691105753	3.570315876	3.922894518	3.866839006	3.700610155	3.736145872	4.035136254	3.670053663	3.34461104	3.691105753	3.426580791	3.794849059	3.615814414	3.601524655
1553220_at	3.41081346	3.650415146	3.7199038	3.499624916	3.638200177	3.438081688	3.757650657	4.129029444	4.018386446	3.584332426	3.893980958	3.902455004	3.68608861	3.794323651	3.563281068	3.679787983	3.525893663	3.557034655	3.635186641	3.403372618	3.629715649	3.673143117	3.748157503	3.527312809	3.617301979	3.636726621	3.648526551	3.807350056	4.009785126
1553221_at	4.84208034	4.824548878	4.876788971	4.818182952	5.094815224	4.274030218	5.306245207	4.971247352	4.990741189	4.594385117	5.144162754	4.918020209	5.168890964	4.751608082	4.818182952	4.68635233	4.827075129	4.549204228	4.958985694	4.95405604	4.549204228	4.673790403	4.548230696	4.704570913	4.85278465	5.227539719	4.829558302	4.456912765	4.527284524
1553222_at	6.516804138	6.736336284	6.509675881	6.82779014	6.495788414	6.921801303	7.206128499	6.896967632	6.715940522	7.031783517	6.457694335	6.298441679	6.529864281	6.801436087	6.573451405	6.524602714	6.413061202	6.64431598	6.64431598	6.835348156	6.55686113	6.848371396	6.822622751	6.658780793	6.50802699	6.378159467	6.944502597	6.415883316	6.510065321
1553224_at	3.325893668	3.463568655	3.335263115	3.513747857	3.432325599	3.175410182	3.384641923	3.443146769	3.490877031	3.424787308	3.369230056	3.361846652	3.239411257	3.417130161	3.594802209	3.405152038	3.344407039	3.191798913	3.188974944	3.068342573	3.311838996	3.55072688	3.296609339	3.501582257	3.379603418	3.062142822	3.449669197	3.379603418	3.413772445
1553225_s_at	3.664421307	3.919702949	3.846975165	3.821228583	3.969330788	3.775133465	3.951611362	4.310285916	3.626441802	3.800330164	4.279763861	4.041696216	4.153367427	3.842342745	4.467256677	4.446366377	4.212616122	4.257304535	4.038537046	3.953904318	3.861895278	3.933163021	3.864948253	3.984535925	4.095175782	3.842046277	3.845579096	3.789797168	4.392806878
1553226_at	3.944749981	4.081721157	4.144587967	4.025340843	4.020982281	4.17080483	4.662607643	4.118825124	4.100952049	4.024226193	3.990459248	4.211879569	3.839754624	4.366166946	4.213777698	4.038038533	4.006328014	3.77224442	4.138615005	4.168516372	3.961985574	4.160665177	4.07554703	4.295014105	3.988642064	4.074210644	4.357079947	4.256733568	3.990000806
1553227_s_at	4.756615547	5.038427512	4.723982378	4.41898519	4.587702787	4.519966065	4.387729713	4.486737959	4.663703988	4.834143076	4.700152211	5.284313594	4.319006593	4.479729742	4.560691373	4.977237745	4.529369589	4.707693839	4.443005293	4.752933358	5.023631978	4.800568602	4.571408254	4.293319688	4.923207534	4.655526945	4.653622212	5.127456427	4.772913809
1553228_at	3.092678461	2.918506801	3.020308084	3.254425754	3.231379221	2.98423198	3.022211442	3.467524707	3.164491584	3.091625645	3.162833812	2.928196767	3.053491234	3.026273613	3.242325082	3.109801593	2.921427658	3.186816644	3.026273613	3.241807824	2.906669329	3.069201434	3.11152172	3.059172065	3.087765729	3.087765729	3.299142917	3.088679384	3.049187731
1553229_at	3.76233417	4.050589506	3.668065848	3.82164837	3.759807508	3.80382194	4.257196175	3.953182807	3.937260165	3.927813461	3.983100735	3.924479043	3.767514476	3.877390794	3.717053573	3.96618671	3.762011609	4.020697781	3.88448169	3.877390794	3.770716685	3.886109987	3.877390794	3.764054511	3.862343886	4.05303865	4.196242723	3.877390794	3.848107322
1553232_at	4.437577491	4.17909273	4.589127975	4.325380168	4.217543691	4.907895272	4.216132574	4.281110917	3.92563459	4.158775176	3.82095277	4.097168001	4.373158335	4.348004404	3.886167726	4.236878171	4.201703887	3.916860455	3.98638051	4.410570164	4.284572465	4.225168463	4.418616926	4.121136047	4.121604404	4.600609392	4.045378427	4.282559403	4.062606395
1553234_at	4.462427671	4.829714472	4.37029395	4.760295549	4.319726408	5.025659009	4.561615249	4.388491892	4.589088973	4.565343474	4.192367655	4.417732209	4.734432286	4.68367885	4.696556294	4.231662629	4.662586792	4.322826739	4.525631823	4.732518067	4.475204638	4.882870614	4.622170051	4.472397664	4.314765172	4.547533941	4.688283225	4.304971827	4.489435868
1553235_at	3.977191833	3.869624792	4.035136254	4.137992267	4.002856413	4.356313443	4.243796156	4.018780315	3.806342202	4.071005979	3.990093404	4.035136254	4.109374691	4.008281562	3.865295822	3.759646053	3.944314546	3.811187934	3.944816032	4.081581284	4.200532142	4.036707904	4.062535677	3.957618898	4.073627938	4.147849321	4.1803487	4.569716472	4.09847612
1553237_x_at	4.141122025	3.872847163	3.885430617	4.007389006	3.976116008	4.82612875	4.127451311	4.181304399	4.031163993	4.355507644	4.141122025	4.063256372	4.114881408	4.361622013	4.180199774	4.005043687	3.972153447	4.284616921	4.227869292	4.000467425	4.173378197	4.194641473	3.985017952	4.804402068	4.167309278	4.050637879	4.383123044	4.186010145	4.017608
1553238_a_at	5.965382848	5.949016142	6.091769859	6.043510971	6.031961217	6.292223542	6.363118539	6.083716346	5.939356909	5.950405611	5.773283701	5.910309576	5.88776445	6.075947628	6.103442453	6.080126112	5.819791587	6.187014089	6.12201746	6.043510971	6.043510971	5.980078736	6.043510971	6.168021501	6.157948556	5.830563715	6.129099842	6.188068144	6.206662183
1553239_at	5.622322725	5.366059248	5.174961683	5.608617888	5.338054344	5.751235608	5.77086649	5.358427428	5.68827791	5.499153598	5.300167164	5.337042009	5.035307019	5.553007065	5.29854613	5.410554963	5.366059248	5.300811781	5.519489985	5.004150145	5.095208106	5.247969046	5.488797179	5.641196089	5.287785635	5.303224811	5.210690759	5.250164436	5.511962246
1553241_at	3.909933695	4.171291336	3.927208957	4.079858071	3.920003329	4.467942799	4.349217581	3.926857101	4.193716038	4.081660101	4.062635716	3.912366161	4.059158733	3.973602009	4.157756052	4.123523222	4.069648193	4.022075095	4.062021394	4.378412278	4.115743235	4.274352764	4.4026897	4.264047744	3.919823033	4.237759517	4.402186196	4.401541058	4.197989895
1553243_at	6.935366168	6.856942014	6.896151164	7.679439562	7.795428812	7.511244878	6.754370969	6.095092372	5.821376204	5.191738885	5.693629951	7.452487437	6.93690884	6.482096475	6.528182679	5.601159726	5.579275699	6.506570316	5.869623482	6.439278481	6.413387758	6.283697473	6.517556363	6.673685121	6.336367327	6.004446282	5.917610904	5.551777279	5.579985584
1553244_at	3.019716482	2.918931622	3.005024753	2.926746831	2.978263346	3.203857517	3.06327751	3.181398649	3.017079442	2.989586552	2.904782083	2.888607917	3.090801826	3.27023965	3.098637759	2.936612892	2.991609092	2.898170726	2.899934579	2.827934384	3.025383304	2.980142786	2.886187141	3.14277419	3.005024753	3.097613408	3.096985056	3.096452411	2.985451486
1553246_a_at	4.422612229	4.470255564	4.543516587	4.688714129	4.48703733	4.449266615	4.796177225	4.746188443	4.860669812	4.427582983	4.332742657	4.701132039	4.627285338	4.807637108	4.303922706	4.460951783	4.734658387	4.520701815	4.793222413	4.799505275	4.475534908	4.381092662	4.385722282	4.281272584	4.537138016	4.521376033	4.278806179	4.316347646	4.303922706
1553247_a_at	2.970363075	3.210375422	2.972422292	3.284024406	3.137866684	2.898314728	3.243717775	3.3373415	3.055351912	3.162236163	3.251769332	3.059872394	3.005967731	3.167715742	3.209450741	3.33517112	3.257128332	3.313193566	3.191979436	2.869072823	3.170269723	2.994023159	3.136697463	3.167939591	3.132724886	2.932952349	3.220034625	2.98129787	3.171673773
1553248_at	4.735190098	4.600469423	4.3118909	4.519788886	4.484648426	5.004816214	4.988069758	4.485440277	4.557680867	4.480955012	4.447188066	4.463484619	4.437494785	4.557680867	4.635086275	4.387599615	4.395384758	4.496872858	4.450579634	4.373473769	4.718601534	4.822731462	4.741797442	4.702549948	4.599222973	4.604800325	4.845865451	4.57907152	4.50500302
1553249_at	3.745713158	3.632193539	3.426068685	3.583980029	3.610703765	3.616786622	3.887935026	3.583980029	3.866239368	3.488484946	3.583980029	3.571405156	3.415860698	3.589693833	3.539028521	3.641600658	3.297361008	3.430821139	3.583980029	3.368849884	3.608959971	3.583980029	3.673730002	3.583980029	3.547236515	3.515681988	3.741688072	3.484791667	3.59686317
1553252_a_at	3.829304858	3.979517372	4.017071276	4.033422297	3.800869038	4.263480157	4.174909897	3.990558114	4.061146765	4.281042565	3.787628007	3.861121214	3.669889043	3.881957721	4.248018521	4.006910859	3.776522762	4.139025074	3.985486279	3.975676013	3.874033559	4.008773615	3.934742868	3.896027346	3.747000205	3.886355445	4.445866049	3.948673523	3.897438042
1553253_at	6.750958888	7.174434632	6.646810884	7.059260586	6.952257864	7.118493279	7.388014281	6.834695266	7.180685966	6.694153264	6.383313163	6.775057119	6.996698602	7.185910962	6.864175023	6.810354441	6.39279543	6.507504723	6.567233258	6.851686485	6.7914932	7.09772635	7.041039756	6.95116811	6.706469824	6.58234175	6.865352289	6.312366091	6.601239859
1553254_at	3.277986858	3.131968666	3.26772625	3.296290006	3.268847819	3.329976741	3.564910283	3.43284432	3.428643868	3.311196308	3.489280819	3.230928234	3.39943374	3.43817268	3.527420375	3.46494084	3.276420217	3.455117586	3.484733239	3.385526503	3.209285665	3.438670661	3.354215498	3.527694568	3.280865031	3.281901799	3.370935399	3.198449774	3.252677874
1553255_at	3.389037269	3.338978063	3.403763747	3.500868713	3.31508224	3.469737777	3.95686972	3.403763747	3.503664986	3.432893121	3.404613773	3.315249964	3.403763747	3.497585868	3.467224936	3.542998938	3.165039509	3.314643678	3.354654253	3.241979669	3.400588241	3.685491127	3.68317612	3.441295744	3.250909534	3.140160802	3.812055463	3.227915235	3.145602298
1553257_at	5.274672599	5.274121484	5.108690763	5.201260718	5.260860259	5.21197974	5.551467282	5.448977101	5.145094721	5.396057442	5.156840639	5.044640351	5.004745677	5.189442163	5.33985153	5.321718068	5.197799241	5.260860259	5.325343277	5.222226103	4.956709082	5.44379602	5.412396506	5.281580002	5.050115709	5.018703172	5.457037563	5.05462381	5.112785631
1553258_at	4.130023991	4.16804493	4.12560618	4.144700236	3.950719696	4.642947402	4.510956665	4.068407815	4.0794034	3.907071412	3.663463625	4.131701947	4.093228561	4.019578309	4.109381791	3.859469432	3.886150154	3.904213963	4.106085384	4.101389645	4.115200028	4.194089689	4.146283361	4.111287731	4.101389645	3.979392915	4.613060488	4.101389645	4.169244413
1553260_s_at	3.179890794	3.248651803	3.239014198	3.427833478	3.22918819	3.035439491	3.236336339	3.283483765	3.32873628	3.16438947	3.280165181	3.098782525	3.288390391	3.371332397	3.176676698	3.378592317	3.239014198	3.467917524	3.532544847	3.194052083	3.125687175	3.225006831	3.211504525	3.186532094	3.369102807	3.215439421	3.180239392	3.132341531	3.329845474
1553261_x_at	2.917068119	2.932885514	2.761237894	2.805983556	2.905994562	2.989568044	2.951961139	2.922256608	2.866226924	2.915590264	2.94720785	2.888049314	2.953643225	2.946517523	2.864995857	2.901979484	2.792321769	2.92273564	2.840289292	3.059569894	2.769198881	2.887351425	2.951383602	2.957229626	2.88039247	2.874552863	3.02151816	2.964055869	3.016106349
1553262_a_at	6.702385546	6.949760754	6.852772489	7.017206899	6.93477661	7.230591604	7.60066854	7.061899259	6.972097094	6.790726521	6.716349994	6.71649454	6.921413839	7.283511638	7.043811703	6.995326897	6.452217813	6.814915336	7.195387612	6.681240511	6.603866015	7.287774354	6.983757727	7.126905394	6.925094219	6.627103598	6.851119047	6.908745452	6.506802517
1553263_at	6.65008535	6.611121274	6.529926258	6.632187477	6.512942602	6.970506563	7.116982757	6.684642568	6.784064796	6.725145744	6.267617583	6.580963935	6.535209225	6.750899722	6.777567922	6.627766302	6.073003692	6.593777049	6.471288454	6.055394964	6.500013719	6.758010724	6.857755219	6.904352447	6.430800518	6.341056622	6.877252054	6.32482944	6.11995198
1553264_a_at	5.29859817	5.516394411	5.376852028	5.675580567	5.380728218	7.200113343	6.187003904	5.347473446	5.569446649	5.460673893	5.124984365	5.240076279	5.420501288	5.607923282	5.348417819	5.445529214	5.303632998	5.272637551	5.531133714	5.781442104	5.487034275	5.595518435	5.955819365	5.710676976	5.408867306	5.437704726	5.663352814	5.505603288	4.951101105
1553265_at	4.34842952	3.75093106	3.599681578	3.65928721	3.816162772	3.905255335	3.724439894	3.659887808	3.818314886	3.558859293	3.601347672	3.811463351	3.611561007	3.75093106	3.657980623	3.666268807	3.638235229	3.635653407	3.650073889	4.101389645	3.990872916	3.757408357	3.830854048	3.837549786	3.75093106	3.82813882	3.867940664	3.685460509	3.465125207
1553266_at	3.017159513	2.970784858	2.96770862	2.942481566	2.970784858	3.165548407	2.992475705	2.867280808	2.917890793	2.922580668	2.863746896	3.102179039	3.150734755	2.812477049	2.935294104	2.870201993	2.925803875	2.984721493	2.823151126	3.034457291	2.951167745	2.98084018	3.006287496	3.033991292	2.887309806	3.06830708	3.198693119	2.813116441	2.972481046
1553267_a_at	3.556544236	3.448468487	3.427354846	3.607179218	3.456260673	3.758089574	3.413445222	3.558311327	3.529637994	3.788721182	3.71286813	3.65970787	3.607179218	3.521633829	3.607179218	3.745672444	3.674969532	3.850289773	3.533114959	3.646367127	3.515415313	3.507046791	3.644374101	3.633367207	3.581478299	3.596705121	3.882233143	3.50627142	3.708353485
1553268_at	3.80539591	3.772027109	3.651493037	3.681112783	3.930540454	4.130491247	3.94469261	3.724702164	3.932146279	3.969435791	3.700514946	3.874828952	3.841189513	3.983611444	3.987521639	3.665494194	3.870642334	3.830265904	3.907247072	3.64092954	3.825481261	3.828796767	3.872161897	3.719156039	3.828796767	3.552496651	3.717272087	3.618488737	3.614258714
1553269_at	3.215505536	3.093459738	3.170510541	3.110311197	3.121740992	3.075913686	3.264859291	3.333462894	3.27733729	3.533497241	3.438894705	3.220476044	3.02362823	2.990926473	3.210525342	4.038444512	3.388928221	3.747015465	3.299338679	3.220476044	3.10472495	2.876255868	3.238923151	3.154267938	3.236111998	3.205384801	3.229124765	3.673961322	3.47180914
1553271_at	3.074132575	3.3632185	2.962413802	3.003462448	3.10349919	2.901168433	3.117691545	3.030429772	2.995639242	3.617013394	3.187163818	2.874674948	3.000702958	2.893538234	2.953703916	3.014716049	3.07416787	3.194291441	3.144985998	2.907228219	3.036099671	3.002060201	3.030429772	2.825405761	2.953446193	2.977330962	3.128717841	3.583152268	3.223856522
1553272_at	4.94700663	5.235172563	4.744225287	5.216858303	4.890216949	5.224242883	5.733846466	4.966432566	5.136862375	4.992434196	4.94967745	4.993659937	4.944023721	5.032669957	5.083563226	5.14063187	4.845708	4.824916938	4.798867361	4.733487461	5.046996427	5.374466854	5.032908849	5.361847541	5.032669957	4.822248053	5.439777227	5.050267507	4.922221436
1553274_a_at	5.648046952	5.473064586	5.532531631	5.394923217	5.648381497	4.842048654	5.041821263	5.782359572	5.216123394	5.777483645	5.959127008	5.00727298	4.458309842	5.126575468	5.806145222	5.611433135	5.437244866	6.077480524	6.057834238	5.336453903	5.060180725	4.78329727	5.298002942	5.126257724	5.797226669	5.925254247	5.61214804	6.10634601	5.898519648
1553275_s_at	4.038699077	3.945265218	3.964244657	3.81756496	3.746591472	3.234363264	4.257196175	3.672309845	5.366841455	5.170258375	3.991119791	3.771625302	3.777561032	3.784428491	3.864601818	4.397693273	3.79482524	3.815137207	3.802392961	3.698513054	3.667127364	3.381654505	4.109241672	4.260465172	3.758431427	3.569556261	3.615325325	3.869973879	4.095859956
1553276_at	3.13060751	3.062689214	2.985450633	3.138435696	2.91464983	2.92580024	3.072783468	2.883812463	3.007030275	2.993729584	3.052121643	3.294220816	2.995130573	2.837748918	3.078766456	2.777409519	2.852982137	2.956881112	3.024636767	2.931409699	2.964143894	3.002060201	3.002060201	3.113617345	2.880094054	2.947801115	3.00467014	3.02933108	2.974822167
1553277_at	3.097498416	2.956731491	3.129222397	2.923812601	3.062779953	2.988694773	3.005024753	2.990970125	2.882949986	3.1587104	3.107610465	2.9973878	3.072869125	3.053675056	3.04169557	3.016633097	2.998578882	3.007401924	3.037110391	2.903339412	2.873815279	2.909943351	2.95548504	3.18288397	2.936421643	3.005024753	3.005024753	3.074222887	3.047216316
1553279_at	6.295919407	6.507906338	5.544754729	6.235833486	5.915724702	6.479537011	6.660631738	5.995932348	6.284631821	6.035996255	6.205130781	5.959178613	5.828148658	6.477095012	6.688073499	6.454450487	6.433570345	6.164692752	6.393513712	6.729136949	6.287142654	6.657919502	6.47288366	6.449877169	6.034692418	6.333170665	6.365750461	6.104019961	6.359120498
1553280_at	4.18044909	4.42121332	4.146033984	4.241500257	4.361755879	4.576327096	4.207342496	4.283036487	4.444471529	4.543085422	4.256453412	4.153672989	3.952345598	4.175848029	4.233481078	4.223536647	4.409164484	4.349995988	4.533961914	4.341083529	4.365896769	4.163381535	4.367495019	4.048467174	4.241500257	4.23025893	4.241500257	4.005863905	4.001624545
1553281_at	4.244020704	4.614552058	4.616689858	4.608625717	4.480384061	4.03944797	5.289616315	4.48966554	4.851440344	4.796996092	4.422156943	4.185079787	4.556535538	4.701004888	4.927362993	4.365632244	4.224244791	4.286455411	4.588110132	4.512611986	4.775758632	4.592492457	4.719902642	4.562868877	4.692374674	4.282797593	4.663853443	4.531221395	4.410787558
1553282_at	3.616404441	3.879407248	3.80390197	3.500183702	3.584368417	3.828060741	4.332922539	3.875910095	3.883965606	3.60141703	3.076864566	3.562413081	3.771827855	3.691172477	3.709093571	3.699677057	3.659973909	3.403971765	3.478172338	3.709093571	3.722501566	3.952035811	3.952945764	3.737285488	3.385674464	3.727330016	3.734436375	3.49373883	3.752004645
1553284_s_at	3.879645791	3.672964235	3.625207581	3.795384264	3.614237393	3.895235281	3.95184657	3.500160081	3.673574226	3.80097405	3.991888931	3.497672824	3.556895839	3.825682761	3.963653454	3.735654648	3.597012363	3.861622435	3.968921601	3.550644152	3.741531653	3.862438968	3.744441256	4.136973941	3.630850602	3.523940346	3.889941422	3.854994142	3.888066058
1553285_s_at	3.352276632	3.034024731	2.933660218	2.953455003	3.12151159	3.038239523	3.243785301	3.135254778	3.12151159	3.131256452	3.147997223	3.00695679	3.07362878	3.12151159	3.041508125	3.310157231	3.006774527	3.177258768	3.236385541	3.047724655	3.141817798	3.001342548	3.085345568	3.213497457	3.152292692	3.158488996	3.218095778	3.247911821	3.127537131
1553286_at	4.662266827	4.632041756	4.870383758	4.671760926	4.813893155	4.405554465	4.539770189	5.227111532	4.20115892	4.639900843	4.565853988	4.578792299	4.557913421	4.809368524	4.742913645	4.740526014	4.847871484	5.243645599	4.653204693	4.659324219	4.392241731	4.723760188	4.604749654	4.50700227	4.798593048	4.798981257	4.459882838	4.717103299	4.718804104
1553288_a_at	4.733221039	4.720729192	4.677623217	4.930849014	4.782629767	4.751223634	4.788568871	4.482052426	4.865569773	4.66081549	4.733221039	4.55434725	4.841079505	5.048828596	4.58334139	4.594825475	4.715533371	4.644990757	4.720729192	4.872948186	4.806632537	4.902479443	5.202559805	4.849225655	4.668024938	4.662193079	4.809544042	4.928159386	4.756795816
1553292_s_at	3.869820735	3.995140808	3.975536357	3.710834585	3.924088843	3.475087473	3.775924139	3.724723009	3.941606371	3.799957077	4.066217787	3.799957077	3.614252088	3.710513816	3.933074856	3.712687896	3.805780204	3.928768789	4.067913433	3.744674827	3.635942107	3.570878447	3.583980029	3.88377095	3.731431087	3.805540409	3.492677921	3.834991358	4.33083987
1553293_at	3.39714855	3.277947466	3.481859832	3.385925976	3.343538003	3.816372132	3.579337255	3.407078971	3.577648846	3.438054026	3.497315908	3.514162413	3.805945854	3.326792322	3.319954527	3.461784673	3.435024296	3.551287679	3.447877936	3.599368958	3.501599777	3.507341669	3.539339445	3.372937456	3.39545805	3.399253881	3.47821903	3.472941738	3.438054026
1553295_at	2.97698466	3.022621609	2.915676635	2.974761683	2.950406659	2.996872255	3.064742547	2.974761683	3.007866938	3.069951575	2.893093842	2.9804828	2.785373774	2.978699456	2.925785844	2.932525117	2.929925484	3.106917854	2.914018177	2.952107777	3.061634256	2.968214228	2.945622907	2.932525117	2.938921327	2.998956355	2.978481706	2.984078943	3.096050254
1553296_at	3.180239392	3.354692325	3.464964869	3.302927268	3.302927268	3.34714442	3.721528342	3.302927268	3.43875018	3.167044912	3.234836123	3.265632018	3.50294355	3.544891894	3.429781075	3.269413653	3.193765856	3.207249333	3.221469553	3.450700831	3.272229923	3.346049138	3.354360088	3.219270548	3.302927268	3.346787519	3.24698399	3.232906695	3.21738188
1553297_a_at	8.444379704	8.517800281	6.395791457	7.018273538	6.764936593	6.995768249	7.457271534	6.672759047	6.765318476	6.613298819	6.841378823	6.550995095	6.651673438	7.648427893	7.556839361	7.018273538	7.196119668	6.788411486	7.084555278	6.78007981	7.099983719	7.322176067	7.367168496	7.188687494	6.847287464	6.759958228	7.826000517	7.324403634	7.082848165
1553298_at	3.086728906	2.944128488	3.19498492	3.126042217	2.99300449	3.248748247	2.972323473	2.937050398	2.930561014	3.19783263	2.947274448	3.091384917	3.092685472	3.043117324	3.044708096	2.90815606	3.158217176	3.086728906	2.978583261	3.08741174	3.096184107	3.193310434	3.109566873	3.055138539	3.021798108	2.995601243	3.101770728	3.101770728	3.056230844
1553299_at	3.445712205	3.641775666	3.848826884	3.455375067	3.434308996	3.497021875	3.857157447	3.908048277	3.826608046	4.169434597	3.351826626	3.283422893	3.583526359	3.282992039	3.345207471	3.465816341	3.365460736	3.73871583	3.635186641	3.516204388	3.336920564	3.458977827	3.275318633	3.398104759	3.615814414	3.403850072	3.497021875	3.305437335	3.359575404
1553300_a_at	3.691891512	3.569766388	3.567586515	3.51780546	3.712373899	3.777097731	3.603108741	3.662647731	3.583980029	3.458316078	3.593563119	3.574070191	3.509314919	3.684608937	3.584186903	3.530613603	3.818114392	3.537426782	3.670656653	3.450267929	3.549629539	3.498214689	3.768055455	3.505609308	3.557682681	3.515681988	3.903427816	3.69182602	3.490256657
1553301_a_at	3.118469467	3.14642473	3.212886709	3.473044575	3.212886709	3.065670424	3.536497681	3.344355185	3.198064702	3.187916993	3.069951659	3.112129417	3.253428806	3.262243653	3.147785528	3.155532776	3.130053714	3.078361895	3.377437925	3.241979669	3.149686559	3.182516337	3.243092848	3.363716414	3.219014023	3.298165038	3.281907665	3.212886709	3.320110318
1553303_at	5.092235264	4.938940816	4.942422386	5.209085254	5.029060594	5.09667239	5.402740693	4.822458311	5.219016184	4.743812138	4.836663758	4.885340689	4.626559942	4.908600758	4.83751359	4.924322918	4.945597895	4.71310515	5.110522981	4.885516879	4.678478083	5.207368497	5.039600571	5.059377865	4.843670575	4.516649259	5.165916271	4.938940816	5.323535464
1553304_at	4.785163785	4.412211279	4.519614297	4.442477084	4.273935741	5.079540602	4.521963828	4.349633747	4.142445502	4.660537324	3.926609024	4.559225282	4.584296785	4.398136005	3.924461978	3.940532712	4.26926793	4.342158098	3.971014493	4.249349641	4.600765776	4.532849312	4.625205309	4.429203934	4.600765776	4.463988244	4.723511228	4.389828298	4.5264188
1553306_at	3.719307398	4.182267581	3.937004207	3.796488128	3.695971614	4.334662261	4.161831206	3.700428451	3.661970867	4.314692432	3.662394668	4.024293816	4.372633266	3.938612563	3.726666162	3.759638347	3.695113738	3.541837121	3.643832572	4.023118253	3.592757844	3.95758609	3.865856494	3.803697685	3.712169933	4.05975688	4.243031172	3.801792897	3.75019864
1553310_at	3.624026311	3.629878318	3.808373266	3.773539132	3.601753924	3.886623369	3.912717991	3.541993662	3.46812114	3.599398622	3.386917824	3.668639445	3.776119666	3.586377117	3.517349468	3.352410218	3.376996516	3.705422562	3.691105753	3.586048798	3.650236868	3.608277285	3.633831753	3.460663721	3.629878318	3.703700819	3.742812196	3.629676051	3.486758352
1553311_at	3.036259271	2.985693006	2.957011745	2.93647414	2.910282221	2.985693006	3.157270071	2.985693006	3.10297919	2.952587752	3.246521201	3.091770208	2.961543134	2.898970452	3.017166423	2.931115645	2.971553932	3.11971864	2.908045424	2.957876894	2.985693006	2.976222335	2.93888191	2.985693006	2.889967528	2.985693006	3.034548123	2.883479004	3.006077545
1553313_s_at	4.845130419	4.586375663	4.250889589	4.586774894	4.445581272	4.717836762	4.979697579	5.737777443	4.717836762	5.18854939	4.101027826	4.53807545	4.717836762	4.311224257	4.145888099	4.785505526	4.987540504	4.707693839	4.563786045	5.11175611	4.818176295	4.664398217	4.821491678	5.121979595	4.913446155	5.053782002	5.038969287	4.5996793	4.404229158
1553314_a_at	3.96744579	3.779352163	3.697252933	3.847217244	3.834991358	4.464516718	4.144159987	3.848091167	3.834991358	3.787412067	3.589489674	3.659717455	3.843096834	3.709678258	3.770257904	3.774332269	3.816493602	3.802358059	3.621579112	3.906368469	3.834991358	3.900914656	4.039104688	3.886629852	3.736680748	3.917451844	3.962991348	3.834991358	3.632147402
1553315_at	3.815398051	3.631912243	3.517747841	3.706396431	3.536978732	3.45375681	3.45375681	3.359448066	3.777195701	4.064630548	3.257102492	3.113691738	3.536978732	3.483196056	3.445020144	3.389911343	3.317223135	3.385781994	3.217386587	3.447442381	3.532543605	3.508829548	3.298457068	3.352132071	3.45375681	3.275173107	3.447265275	3.516311574	3.418148008
1553316_at	3.503112245	3.493460832	3.275191088	3.571052531	3.274004663	3.439665633	3.749477178	3.551653718	3.535598019	3.535598019	3.542713635	3.349212742	3.577019371	3.339175296	3.555147764	3.583604247	3.565011542	3.387270593	3.53504553	3.51669338	3.35580947	3.503112245	3.503112245	3.737244135	3.228916699	3.380966348	3.71418566	3.343483649	3.482960644
1553317_s_at	3.192777312	3.328801034	3.042468036	3.083451339	3.116465634	3.264424149	3.084290675	3.27310659	3.08919154	3.2309568	2.996515432	3.040434052	3.133242552	3.171939754	3.119368811	3.223094924	3.068841212	2.910144054	3.112497697	2.900822872	3.088248339	3.118287474	3.078181594	3.310791115	3.239771556	3.015788339	3.180239392	3.220177152	3.166614797
1553318_at	3.542814959	3.860403759	3.767079746	3.919693443	3.650651586	4.050701069	4.062371039	3.937729045	3.640987401	4.179873208	3.497262358	3.832019576	3.953321104	3.832633453	3.805945854	3.782388773	3.634301534	3.581738105	3.720959791	4.101389645	3.720893432	4.321874245	4.190857007	3.883680345	3.470464492	3.652368758	3.901835883	3.805945854	3.408933417
1553319_at	3.316437172	3.553397874	3.32782298	3.441295744	3.687352563	3.419685774	3.695336724	3.689400605	3.568190334	3.598312633	3.822020404	3.365386554	3.315921824	3.675939868	3.70304993	3.308561561	3.310076844	3.552260152	3.394082076	3.395830741	3.314773218	3.547900597	3.418980455	3.444224287	3.272723821	3.184243754	3.837838907	3.56942223	3.447715836
1553320_s_at	2.955649632	2.803023564	2.754843894	2.955649632	2.956477019	2.919583008	3.042209651	2.904048568	2.915275355	2.862721762	2.935562323	2.971973345	2.987958898	3.058284734	2.887206373	2.855776257	2.864976756	2.791908107	2.837737505	2.932878486	2.912432057	3.008766812	2.850229353	2.868412195	2.878815551	2.938002637	2.90535926	2.927908947	3.010435113
1553321_a_at	3.599579191	3.421695899	3.595108768	3.844199762	3.642522892	3.651493037	3.660343206	3.91152741	3.541908189	3.689411611	3.706196872	3.358624213	3.852163824	4.020769293	3.658357984	4.039181513	3.621014228	3.694885013	3.460864562	3.47046027	3.512619469	3.532378697	3.752778455	3.651493037	3.822982209	3.688727354	3.532877693	3.787784389	3.567800716
1553322_s_at	3.738127759	3.50992365	3.543611479	3.741434096	3.432994996	3.394066812	3.954499248	3.47965547	3.674678465	3.59843227	3.530269026	3.587953131	3.344114542	3.617938449	3.461460591	3.441581117	3.5972887	3.484928201	3.570389201	3.423697329	3.543257624	3.45375681	3.613253173	3.558081588	3.558081588	3.403850072	3.541426233	3.661865876	3.558081588
1553323_a_at	3.618374551	3.866190175	3.772158153	3.881734227	3.988167438	3.819589317	4.142029399	3.728691831	3.747918568	3.872944045	3.852295221	3.681526391	3.749424935	3.456284155	3.729062186	3.785992434	3.785992434	3.685940605	3.91766155	3.962049401	3.785992434	3.898842486	3.778576009	3.882746019	3.718403677	4.107350456	3.648526551	3.7885025	3.721664161
1553325_at	3.835778394	3.889600888	3.651493037	3.803412704	3.555151365	3.970421329	4.441801339	3.734338311	3.916369913	3.651388917	3.66108002	3.803412704	4.049807619	3.836819967	3.831985412	3.931329591	3.685894812	3.775894973	3.842209456	3.943810889	3.603552186	4.044764783	3.872613088	3.803412704	3.646151473	3.724126125	4.064836348	3.803412704	3.774243953
1553326_at	3.356381099	3.318392152	3.33923861	3.384469167	3.298057956	3.405539287	3.461444322	3.248740642	3.168694873	3.318702741	3.353494112	3.35272198	3.405539287	3.232604505	3.336458266	3.314442322	3.401352079	3.289948361	3.238871932	3.469144392	3.260750362	3.528296396	3.374815011	3.323599696	3.293596068	3.176061844	3.726344186	3.548352742	3.519223759
1553327_a_at	3.75109631	3.603572076	3.999266529	3.910859709	3.889095502	4.061621957	4.059933643	3.838628382	4.03834522	3.705622092	3.989592668	3.861990189	4.021133348	3.992805841	3.891070285	3.766299765	3.970132136	3.860408534	3.99987852	4.183162154	3.743222724	3.985255251	3.798740148	4.063927632	3.857897408	3.94680135	4.382138754	3.686930215	3.739650717
1553328_a_at	4.19836138	4.282917089	3.906497594	4.041535591	3.912124315	4.114338968	3.738153103	4.571161384	4.00570581	3.982006816	4.286509452	3.981161189	4.140081981	4.412738327	4.033102442	3.916613905	3.944096162	3.73044203	4.09891217	4.409656416	3.683438356	4.276140106	4.05705147	3.912372736	4.095984367	3.768204797	4.352734577	4.370450192	4.041535591
1553329_at	3.242563009	3.286245633	3.2086367	3.473779508	3.197381832	3.424473342	3.434621854	3.142327561	3.319014679	3.37497694	3.152699855	3.353840997	3.266877603	3.46362378	3.48158976	3.211598591	3.194629761	3.121694417	3.166015934	3.257531485	3.141609296	3.459111692	3.37073077	3.329645484	3.259689072	3.448115646	3.294861468	3.162738	3.713100779
1553330_at	3.248338205	3.066029888	3.203361093	3.215502714	3.406695734	3.352638709	3.314397055	3.215205119	3.333788259	2.991407284	2.966969321	3.342635005	3.336847956	3.417162632	3.134587428	3.237810323	3.161751316	3.2469715	3.260429469	3.261617874	3.405778925	3.171655474	3.365386403	3.241694208	3.157588387	3.487955893	3.197752311	3.192953596	3.351067722
1553333_at	3.149883692	3.125605445	3.122865514	3.047179042	3.126700777	3.164370666	3.147527413	3.110977997	3.017208148	3.145802179	2.970248184	3.061441677	3.279463094	3.089767812	3.038498958	3.030475319	3.154747178	3.156312461	3.059918355	3.130584789	3.073218328	3.119157842	3.187665137	3.138010318	3.084613897	3.158318724	3.315446748	3.082140391	3.047179042
1553335_x_at	3.663787098	3.558653261	3.44302911	3.54778881	3.463309704	4.046756546	3.684885655	3.732274247	3.811104342	3.668827875	3.45094331	3.373349584	3.553233793	3.422427778	3.344620414	3.660554468	3.613606756	3.574991781	3.615560712	3.495623295	3.562428846	3.537265016	3.587615723	3.723836337	3.584331411	3.891012662	3.585732286	3.661865876	3.629945777
1553336_a_at	3.660054395	3.516221424	3.593626775	3.69907413	3.560638005	3.662647731	3.907490767	3.849539268	3.560575009	3.476935431	3.521822745	3.921911356	3.903196078	3.727888059	3.596234612	3.729328548	3.518433932	3.64384393	3.662647731	3.662647731	3.811063753	3.4224885	3.665934305	3.765771457	3.682985997	3.712439941	3.88317962	3.629987605	3.695473039
1553338_at	4.326641636	4.20176172	4.30936229	4.643162092	5.149685489	4.648014398	4.529053365	4.814231034	4.949456554	4.207220802	5.09010723	4.375205966	4.182626799	4.674508392	4.74581647	5.767690634	4.825113613	4.690631855	4.69411973	5.283827807	4.32966731	4.44592502	4.568014284	4.554094542	4.281506042	4.141907095	4.135175522	4.275107775	4.91005724
1553340_s_at	5.2037442	5.495141269	5.155347942	5.056658398	5.2037442	5.155927122	5.454491089	5.5262615	5.338553112	5.324997815	5.016549689	4.807737268	4.841426576	5.441012149	5.255168174	5.105065941	5.228932423	5.2037442	5.25838247	5.194681012	5.071851422	5.2037442	5.262447004	5.215019061	5.242585872	5.2037442	5.004576812	5.189172198	5.09497431
1553341_at	4.338003047	3.785659766	3.764264324	3.94585001	3.709093571	4.107633973	4.071243549	3.777852014	3.738153103	3.961343451	3.701579296	3.779725096	3.803881128	3.87430951	3.763373653	3.75776672	3.781388253	3.797713927	3.781988838	3.906253903	3.919626993	3.75093106	4.22625239	3.974500771	3.880107561	3.98890059	4.046664188	3.910477976	3.943258047
1553344_at	2.967516256	2.807356956	2.937216436	2.979441982	2.936478369	2.829000393	3.040306709	2.89125402	2.881882664	2.937216436	2.874232934	2.80297317	2.923307371	3.041208763	3.017185955	2.843737987	3.001852559	2.845827652	2.96031617	2.944320852	2.952692293	2.761485285	2.937216436	3.112937498	3.030429772	2.90323454	3.063881486	3.162978681	2.930541453
1553346_a_at	3.794940475	3.95974418	4.115091421	4.004347271	4.043574783	4.000810869	4.402582087	3.994601633	4.464753997	4.19673227	3.981444504	4.029921008	4.389139968	4.24034346	4.046614009	4.0320552	3.87423863	4.139830048	4.19673227	3.877387763	3.770559599	4.0320552	4.167897082	4.356452164	3.956832127	3.9765456	3.939495597	3.874876671	4.018531276
1553347_s_at	4.38953888	4.45954269	4.142434039	4.409999502	4.188010648	4.345595183	4.618051954	4.386854137	4.483440078	4.318474787	4.35258995	4.234380574	4.077477161	4.637364338	4.400289639	4.440557744	4.081641255	4.18623526	4.232293825	4.787254799	4.32835555	4.469099301	4.494054067	4.32835555	4.23999171	4.010495917	4.537708243	4.087602841	4.387943289
1553348_a_at	4.098889704	4.372761339	4.78274547	4.524028776	4.47661778	4.539035989	4.781488307	4.592701115	4.493413072	4.6264641	4.27675736	4.622693693	4.589335549	4.434414361	4.4787364	4.837025348	4.561519243	4.779290877	4.599360398	4.209526321	4.635735735	4.808233969	4.458316856	4.249292922	4.632658224	4.416699302	4.348895387	4.675254784	4.320709741
1553349_at	5.923601876	6.091409666	5.765758581	5.697184594	6.245043989	4.8661286	5.515081664	4.579175359	6.565852801	6.834753438	6.034490823	5.07510254	5.062215217	5.11900543	5.841497506	5.647322084	5.771349622	5.877909525	5.852228192	5.68442008	5.016129629	4.728878239	5.38898148	5.96803825	5.894056	5.920184726	6.119160898	6.350212238	6.413783203
1553350_at	4.165574765	4.306371735	4.080808566	4.311589355	4.085171347	4.93043248	4.500961515	4.350097657	4.444471529	4.074042047	4.120398009	4.634174909	4.360190424	4.361276649	4.202935321	4.137477519	4.253112025	4.329397067	4.288642169	4.450976858	4.191548606	4.306371735	4.458316856	4.483419042	4.125708282	4.356867208	4.151221057	3.987357408	4.360437458
1553351_at	3.807888999	3.959997771	3.801091771	3.902394716	3.84907886	4.190244574	4.267183585	4.058428806	4.072330658	4.369610673	3.88893872	4.105077752	3.880514025	4.009587364	3.990299291	4.14011786	4.297643053	3.79820942	4.051333336	4.349352945	4.143159813	3.979517372	3.884420963	4.196670073	3.92874347	3.946286205	3.996097079	3.879809801	3.804760228
1553352_x_at	4.820454286	4.698948218	4.491876125	4.676652954	4.720172677	3.864948253	4.991328332	4.665960734	4.617795264	4.597635493	4.744402826	4.419815903	4.613756548	5.157160367	4.787645342	4.592240574	4.381265598	4.698544038	4.839923114	4.866167146	4.781340677	4.995754165	4.656820498	4.627449521	4.621621522	4.371213855	4.559520164	5.043560942	4.9635703
1553354_a_at	3.798155363	4.065265854	4.105245054	4.088452109	3.924158204	3.831337227	4.257196175	4.088452109	4.093332998	4.114372007	4.081287274	4.127532976	4.245866246	4.385081591	4.028078477	3.921941374	3.875870044	3.80097405	4.187314814	4.139914533	4.143818477	4.115153763	4.242746916	4.122981515	3.822232924	4.064877332	4.150819956	3.883997375	4.033590519
1553355_at	3.648826866	3.955223434	3.955223434	3.948035293	3.75436828	4.169401275	4.876512689	3.987881425	4.125040129	4.253458637	3.719728409	4.001922079	3.915920507	4.028042904	3.775394637	3.826254328	3.786503772	3.503292548	3.713446985	4.09763148	3.933225952	4.07507468	4.088740579	3.903850852	3.663787098	3.955223434	4.047524829	3.604475148	4.068223145
1553356_at	3.070399474	3.180239392	3.02164974	3.08143257	3.311971727	3.009428034	3.442836091	3.268858145	3.12735083	3.04076093	3.148810462	3.100969945	3.052202974	3.306991505	3.195050105	3.115996478	3.070131539	3.039784111	3.146594418	3.1092533	3.037198277	3.159650844	3.140740128	3.317628774	2.992097595	3.095688072	3.324321341	3.133119934	3.107939804
1553357_at	3.311821689	3.453091992	3.156371829	3.341684907	3.463577308	3.20035225	3.581590242	3.253849252	3.240157829	3.339466177	3.215401559	3.253849252	3.253849252	3.098368295	3.228207202	3.125370785	3.131864012	3.116479958	3.250129229	3.530219075	3.515782731	3.357516934	3.204653743	3.309051269	3.12528173	3.180239392	3.221727386	3.216450094	3.059104669
1553359_at	7.54119596	8.076553626	7.647928788	7.929507454	7.737797199	7.780065903	8.514587965	7.727218037	8.011864077	7.500292419	7.605148522	7.797078104	7.652516402	8.226739737	7.585650586	7.93557133	7.524878743	7.798899944	8.009343243	7.763193461	7.721657909	8.107934054	8.107154251	8.19153306	7.796045455	7.315594779	8.268720585	7.275886528	7.642990379
1553361_x_at	6.293310493	6.628586775	6.326571666	6.588378808	6.710666237	6.70349311	7.511797528	6.53467394	6.86206473	6.05828947	6.498720957	6.40719055	6.207374152	7.009260871	6.601335403	6.740093898	6.124302494	6.58918605	6.754658863	6.503662035	6.38932666	6.686585306	6.660396081	7.039891836	6.398423468	6.320315953	6.716482313	6.156575503	6.411655979
1553362_at	2.84799152	2.87227088	2.887028841	2.870079052	2.885500017	2.874564085	3.002060201	2.887309806	2.879396312	2.779445716	3.07613299	3.034498586	3.047456296	2.853613145	2.897138049	2.975998045	2.827108436	2.814191815	2.863634287	3.122454932	2.949002994	2.856871891	2.864385319	2.848040776	2.853736273	2.966641786	2.863297636	2.979181828	3.097908168
1553363_at	4.676087646	4.149132776	4.464299727	4.463443883	4.09906142	4.413349358	4.624547163	4.3012066	4.439003422	4.086267051	4.172338648	4.532770025	4.589088973	4.473397068	4.044379292	4.118825124	4.476614448	4.284616921	4.262119843	4.303229733	4.329171358	4.270624423	4.312375767	4.492045629	4.329171358	4.615035211	4.801036042	4.435093638	4.527699554
1553364_at	3.517500096	3.698754785	3.3781037	3.55800136	3.466058254	3.509384092	3.589328656	3.548625167	3.616405707	3.758943631	3.64160875	3.438882972	3.247514288	3.82236681	3.515681988	3.389759656	3.501557441	3.451915204	3.377820133	3.456353365	3.450771838	3.438615738	3.637123258	3.389322877	3.449857299	3.386646881	3.689226507	3.393987372	3.304164433
1553365_at	3.426580791	3.556991151	3.482403921	3.45150293	3.260272554	3.427367766	3.426580791	3.429966902	3.426580791	3.506653001	3.161699242	3.191995883	3.592981701	3.517662608	3.387223539	3.564365	3.325627445	3.246698165	3.426580791	3.76408588	3.372957108	3.607917956	3.584607835	3.395581084	3.267455311	3.305278997	3.71418566	3.26191475	3.530269026
1553366_s_at	5.70710492	5.640092491	5.292289714	5.76691576	5.366128867	6.195181818	6.236618416	5.498455039	5.508668673	5.380587479	5.159347509	5.717860676	5.741523832	5.692412742	5.474159983	5.238973072	5.384678556	5.271367367	5.341950242	5.811171138	5.193213275	5.781574324	5.871446035	5.686341977	5.310342664	5.326668751	5.430154451	5.212842779	5.1607888
1553367_a_at	5.04845177	5.305913393	4.888850282	5.209194995	4.861560347	5.52430392	5.729337709	5.086485553	5.01508297	5.209194995	5.014142269	5.431929984	5.325267752	5.190380889	5.056896808	5.163337464	5.315823725	5.096930601	5.010982901	5.300300925	5.159263681	5.608349288	5.47688638	5.358268691	5.263242407	5.293211284	5.439391807	5.210312191	5.131719277
1553369_at	5.044485664	5.216885693	5.102354288	5.074236063	5.174412185	5.285495343	5.260837025	5.323529126	5.385682998	5.084501273	4.860957975	4.992986095	5.099237248	5.026920823	5.428760914	4.952920878	4.617325696	5.117519158	5.262734336	4.888143516	5.004362352	5.32180172	5.02898125	4.999654351	5.12325809	4.802163993	4.785310936	4.755052289	5.144637142
1553371_at	3.964380507	4.111950576	3.676914037	4.044681809	3.891338002	4.266873647	4.318303247	3.732802107	3.695709138	3.947625177	3.914794224	3.827156051	3.776309966	4.005259325	3.641422928	3.523745108	3.985957111	3.706909245	3.645459946	3.968003906	3.756084484	3.792421288	4.045231129	3.619086037	3.742009109	3.878884915	4.333611457	3.702835632	3.679481975
1553372_at	4.693568434	4.160123009	4.168486211	4.012508453	4.111307366	5.606745925	4.318456213	4.062787852	4.023397853	4.650409083	3.975102972	4.292237344	4.70332311	4.386287674	4.144607607	4.051243602	4.673157606	4.044645162	4.250683571	4.839119383	4.392400573	4.434759666	4.678912441	4.437648966	4.352118647	4.904363452	4.67745589	4.356230331	4.691129211
1553373_at	3.486118559	3.404484053	3.477239389	3.384469167	3.390136317	3.449375368	3.677029682	3.299139522	3.46367209	3.403584793	3.465694399	3.567917845	3.623617184	3.724854417	3.336747206	3.626026081	3.52919053	3.465269917	3.457938016	3.747265747	3.408296989	3.511306026	3.538032404	3.470412165	3.425019892	3.511136304	3.530979791	3.552396305	3.54011317
1553374_at	3.183455888	3.092185808	3.00417313	3.055056757	2.995268003	3.028194778	3.111416699	2.983777229	2.977846539	2.974460756	2.824029973	3.082198517	3.03402081	2.856587712	2.877561645	3.065816806	2.890601622	2.918746763	2.918763332	3.15214461	2.94161287	2.995387517	2.900352245	3.301950496	2.999719953	2.996681496	3.085657068	3.181140963	2.995387517
1553375_at	3.700233337	3.714586877	3.458253729	3.658600024	3.88195963	3.756475788	3.627466995	3.709093571	3.725023753	3.576508171	3.803470218	3.773733354	3.709093571	3.625727916	3.754995624	3.518460169	3.673913159	3.865218572	3.86746476	3.836667148	3.45375681	3.82126247	3.777769299	3.755391489	3.634324648	3.577988716	3.802355722	3.777482135	3.620013743
1553376_a_at	3.381357774	3.226607076	3.086991837	3.176927169	3.362195955	3.360668888	3.444646357	3.226607076	3.225089888	3.34948016	3.061371654	3.400552071	3.052348876	3.043336514	3.226607076	3.123918945	3.253941107	3.167565583	3.067725022	3.489008044	3.219005555	3.251160243	3.14098275	3.168624843	3.226607076	3.226607076	3.554810824	3.22111377	3.283338273
1553378_a_at	3.200260517	3.430258128	3.21044903	3.301300062	3.220973982	3.567646084	3.514253009	3.301549031	3.394469429	3.418101153	3.061238756	3.304445919	3.287795403	3.489723985	3.32523393	3.17387853	3.369071964	3.315420245	3.336747206	3.109662727	3.050788323	3.52258194	3.404443364	3.246915124	3.24221622	3.267058994	3.71418566	3.374999614	3.329864851
1553380_at	2.974442233	2.956640279	3.124199621	3.238989808	3.089239284	3.037086457	3.030429772	3.131967877	3.127940183	3.190643489	3.216887745	3.314574618	3.124199621	3.160538819	3.210525342	2.857309578	2.979024416	3.36727263	3.247176283	3.05763314	3.124199621	3.127786649	3.147731978	3.231369332	3.027722002	3.081199704	3.222797937	3.106752251	3.196965355
1553383_at	3.275722341	3.121156026	3.035803056	3.28345857	3.096692942	3.698341613	3.242259469	3.168516282	3.170567192	3.243567712	3.050844878	3.31342985	3.132715537	3.085460129	3.12196979	3.114051794	3.242259469	3.321724968	3.106131155	3.463008197	3.204526101	3.146426789	3.277051672	3.209340305	3.25256911	3.209340305	3.192117373	3.339998619	3.395830741
1553385_at	4.996795433	4.802609424	5.013618599	4.817539251	4.713474794	5.734291235	5.426411823	4.935159838	5.106830789	4.630340471	4.936981718	4.861560347	5.010574424	4.935159838	4.952014162	4.7589268	4.924014031	4.885353476	5.128708119	5.018518708	4.857937218	5.047287168	5.044331665	5.203958359	4.836380739	4.778982028	4.78042166	4.682748467	4.793135599
1553386_at	3.708231062	3.865890901	3.742569147	3.584587087	3.80465429	4.027643591	3.785124256	3.973647167	3.80465429	3.590918407	3.617403647	3.65335663	3.83120718	3.835321347	4.107596941	3.797395288	3.80465429	3.77224442	3.627625765	4.155459135	3.851082818	3.830265904	3.831988462	3.715647017	3.80465429	3.797731219	3.882523294	3.745403067	4.12442685
1553387_at	3.92842639	4.381465291	3.859469432	3.891389864	3.837446927	3.929244909	4.052251343	3.778106483	4.259201192	4.239342755	3.777015568	3.845649819	3.919954653	3.919954653	4.088089052	4.092415188	3.548288281	4.064019781	4.045783589	4.101436501	3.702781555	3.919954653	3.95811228	4.113475936	3.62525511	3.663701393	4.149877478	3.951243301	3.819198124
1553388_at	3.364219188	3.485429558	3.4747944	3.56528149	3.507045537	3.609041333	3.908155868	3.376891186	3.507778655	3.387883911	3.541880633	3.592060583	3.703237582	3.610141165	3.722167361	3.699071184	3.534978832	3.374505661	3.429218031	3.541880633	3.493840482	3.875150462	3.741224654	3.376788581	3.429855616	3.583980029	3.89675469	3.618666526	3.546834742
1553389_at	3.797413259	3.828949662	3.598128651	3.641982007	3.666502162	3.853036133	4.002907636	3.75093106	3.763627309	3.937046658	3.435363842	3.670028236	3.489178298	3.757188003	3.991524271	3.682499761	3.759531242	3.709877415	3.752331005	4.141666472	3.826714669	3.714864436	3.709375837	3.732521201	3.457831498	3.69757805	3.943810889	3.842865719	3.425814532
1553390_at	4.233085708	3.635186641	3.713903434	3.66917882	3.485969245	5.378349588	3.733741033	3.950531467	3.501170712	4.175409017	3.659557248	3.966943565	3.997540404	4.318167478	3.876458783	3.585020894	4.046104345	3.415904509	3.610971301	4.091116337	3.932979008	3.992969831	4.073728199	3.82383224	3.76201444	4.062606395	3.821545027	3.634122223	3.799242722
1553391_at	3.425466088	3.349701204	3.116465634	3.318051337	3.318051337	3.258034586	3.435536993	3.369416366	3.620218637	3.41330874	3.295868902	3.318051337	3.286123487	3.293128482	3.30610071	3.348514313	3.152096239	3.243214501	3.289222404	3.203585806	3.337061373	3.36038279	3.128681831	3.496580384	3.200691521	3.338409888	3.111651538	3.276343283	3.508913933
1553392_at	2.961857363	3.150304023	2.99601524	3.084372708	2.97693277	3.084220698	3.106314166	2.989141024	3.291522857	2.989586552	3.160335716	3.302513965	3.279954207	3.081524258	3.01524518	3.059136969	3.070922879	3.031437917	3.04190045	3.05333688	3.162822907	3.204760852	2.926821257	3.204526101	3.224652609	3.141952433	3.203990721	3.078969509	3.12275421
1553394_a_at	3.611592984	3.317438051	3.202586438	3.225180589	3.343563185	3.952468387	3.636758504	3.248370851	3.474059494	3.384469167	3.136751014	3.347323184	3.205245357	3.347323184	3.175600333	3.341751882	3.607765287	3.151630309	3.26628614	3.920226187	3.342758171	3.347323184	3.613253173	3.270603101	3.333292033	3.424530944	3.658204427	3.261555323	3.16825404
1553395_a_at	4.794308864	5.311215422	4.815074915	4.876504038	4.887658437	4.978240613	4.886577909	5.269106786	4.943076835	4.990438033	5.035588454	4.699799688	4.904283784	5.246903438	5.065104356	5.048092988	4.990438033	5.43966435	5.514186535	5.027049521	4.861718849	5.211880885	5.087657112	4.914830279	5.309054196	5.255213414	5.069383866	5.06457506	5.22455277
1553396_a_at	5.996669561	5.703222765	5.464656152	5.727837863	5.488979707	6.397056764	5.703992473	5.623870175	5.395018862	5.76648098	4.908353409	5.678448324	5.260892596	5.630029539	5.620450992	5.788337103	5.076882301	5.371770332	5.494924192	5.685256956	5.527886298	5.854417626	6.141691751	6.171743767	5.501418534	5.588694762	5.487944397	5.308276252	5.201789689
1553397_at	5.805852255	6.324754397	6.177046276	6.2121515	6.16395256	6.271075271	6.847262925	6.34462813	6.271857221	6.211634975	5.806269657	5.977896347	6.031674646	6.626939018	6.41003285	6.152700567	5.818366358	6.109166829	6.181703882	6.18920529	5.912243785	6.375507114	6.452962814	6.262236483	6.087066529	5.732317733	6.505851754	6.027577165	5.839615133
1553398_at	3.388194995	3.473653733	3.268695067	3.349800659	3.229763957	3.384270218	3.533736628	3.352587593	3.432325599	3.260618022	3.430451286	3.353494112	3.439331176	3.815544709	3.314574618	3.56650804	3.433535274	3.328690936	3.276825036	3.504587454	3.315188978	3.380403706	3.336747206	3.447813569	3.190495318	3.294075791	3.511599203	3.441737242	3.412485637
1553399_a_at	6.601976846	6.240005595	6.184359875	6.234784418	6.356142078	7.146585257	6.626654965	6.184359875	5.491870314	6.262835463	5.746085068	5.678448324	6.151103686	6.089839421	6.002338824	5.863080421	5.60053223	5.959178613	6.092113545	6.271888199	6.064572442	6.249724968	6.420843495	6.230009264	6.29632493	5.932512199	6.28988227	6.263424012	6.327391008
1553400_a_at	3.895339337	3.809119747	3.917223074	4.220016538	4.172918976	4.192481504	4.044628467	4.078333439	3.98168686	4.129492685	3.564273631	3.793988058	3.572984991	3.996834469	3.922511632	3.872764446	3.782739685	3.84932233	3.913263336	3.716667742	3.704551292	3.739606395	3.757632476	3.882746019	3.83987708	3.838772161	4.369405778	3.668622111	3.73682661
1553401_at	3.146967159	3.13006121	2.991795616	3.124131648	3.141639304	2.964387548	3.194792466	2.94675192	3.253187653	3.284393454	3.170390119	3.375535124	3.188700809	3.129810448	3.022653399	2.90815606	3.22571851	3.240175818	3.0553729	3.148408638	3.075502533	3.126318921	3.00443536	3.13006121	3.170758509	3.100220593	3.172698708	3.194827334	3.195248396
1553402_a_at	3.626076986	3.053660899	2.958883625	3.450698032	3.217456563	3.085544257	3.235579103	3.397654403	3.16931648	3.175001438	3.383347664	3.120965989	3.243609779	3.305679526	3.208582359	3.39397568	3.459288131	3.391954243	3.373181994	3.130126397	3.298276021	3.180583364	3.240157829	3.240157829	3.501675543	3.352054647	3.212926292	3.442419709	3.240157829
1553403_at	4.261597007	4.263992321	3.92365838	4.192684353	4.156329571	4.731322749	4.223136125	3.930281497	4.146577737	4.105556694	3.99833316	4.113019367	4.206079256	4.374300397	4.110404171	3.877822526	4.063927632	4.145960186	4.261665238	4.611816788	4.181511151	4.192684353	4.382996912	4.049374819	4.121506492	4.054673374	3.968904549	4.176015545	4.129866263
1553405_a_at	3.678175381	3.384469167	3.410409801	3.533376738	3.46614647	3.872556291	3.764436983	3.469061179	3.567197608	3.601748943	3.432350586	3.588696819	3.567197608	3.694784002	3.458461261	3.35987755	3.590653242	3.296008435	3.448220016	3.499411704	3.457650215	3.941663816	3.702935962	3.567197608	3.567197608	3.567197608	3.874286079	3.568329257	3.676278281
1553407_at	4.869392533	4.48918835	4.231828331	4.922704444	4.464410266	4.648871288	5.011471019	4.185975633	5.283151321	5.071717562	4.434063584	4.339986884	4.33851212	3.928055199	4.718959399	4.58733806	4.589088973	4.471706561	4.549457995	4.420784988	4.355177396	4.225168463	4.758443965	5.125477138	4.66364333	4.151243456	5.017338446	5.021125137	5.339302336
1553409_at	3.185633961	3.294116314	3.092538674	3.281907665	3.103841508	3.496758208	3.432144876	3.378979109	3.252039507	3.067725022	3.28491236	3.174536836	3.40662473	3.332586225	3.366127958	3.309155654	3.157937149	3.197218261	3.281907665	3.450267929	3.321970918	3.311147996	3.217388587	3.204526101	3.32754997	3.356530758	3.343784343	3.196618711	3.431328785
1553410_a_at	3.764048213	3.783052816	3.795951161	3.9354775	3.871274864	4.389254279	3.901901829	3.766815976	3.893508876	4.304877625	3.405159935	3.932161316	3.906684119	3.995004009	3.545593699	3.506287237	3.976051613	3.785210529	3.943810889	4.1692232	3.957883788	3.9971725	3.885667518	3.812428802	3.906105895	3.91811075	4.093856902	3.893508876	3.858772816
1553411_s_at	3.923318756	4.075049044	3.886136661	3.811830333	3.966583297	4.239622071	4.077917418	3.854595806	3.958632208	3.901153861	3.827249387	3.958632208	4.10911713	4.095814466	3.954580444	3.858806136	3.811172528	3.647001695	3.829878156	4.265217863	4.039411972	4.013786226	3.996666324	3.958632208	3.838382736	3.958632208	4.360144401	3.762204403	3.889170489
1553412_at	3.888954859	3.898740255	3.998655213	3.815893443	3.809394915	4.373425262	4.004841683	3.939032194	3.970029355	3.912439179	3.970029355	4.006665202	3.890549594	3.950512781	4.001669501	4.02749114	3.90164123	3.921085866	4.004096765	4.088817179	4.174120151	3.970029355	3.798740148	4.282421076	3.987517	3.861887462	4.260738519	3.871303977	3.941587522
1553413_at	3.869714337	3.74746879	3.778623316	3.835284152	3.626199208	4.075252175	4.148623111	3.81003299	3.719283335	3.785957976	3.760516644	3.789797168	3.971934139	4.112100265	3.757120203	3.712170331	3.886340024	3.573460783	3.71418566	3.845336452	3.824625949	3.730316482	4.056706088	3.942262252	3.789797168	3.74946002	4.244203105	3.789797168	3.705302496
1553415_at	2.937294277	3.029709558	2.980523448	2.925692804	2.9267488	2.926097429	3.029839072	2.85768665	2.849195119	2.917900922	3.075658149	3.043728911	2.898970452	3.088551585	3.22856855	3.105193335	2.97693277	2.890063636	2.9267488	2.806554481	2.9267488	2.949059	2.907392994	3.095765654	2.907874902	2.772564671	3.147754035	2.840511408	2.867637842
1553417_at	3.46106859	3.704763286	3.520747477	3.663787098	3.601199477	3.906525613	3.771105253	3.684977251	3.953213285	3.600516655	3.633367207	3.889810131	3.706182997	3.663787098	4.069962136	3.442837697	3.567959362	3.516833074	3.677559565	3.577154621	3.595704294	3.866056766	3.797793201	3.645256001	3.549253093	3.51765491	3.654860068	3.879166883	3.711920802
1553418_a_at	3.85193238	4.044482368	3.894018327	3.966333317	3.853454257	3.882480574	4.290175519	4.019076477	3.92783478	3.928895548	3.870372994	3.827565522	3.852785469	4.112100265	3.856801378	3.938664475	3.713291356	3.685615635	3.750340703	4.224325197	3.786255068	3.92783478	3.878388776	3.92783478	4.091349582	3.895802462	4.199218474	3.972552955	3.92783478
1553420_at	3.427354846	3.369092933	3.165064806	3.454246481	3.242124397	3.503891709	3.51731634	3.303368928	3.258100745	3.28121868	3.254896435	3.246730282	3.223281825	3.543665394	3.165922458	3.328920112	3.285407319	3.194291441	3.375242377	3.329939661	3.402391677	3.608959971	3.252059258	3.48265789	3.308561561	3.214303872	3.289464683	3.223369891	3.288566902
1553422_s_at	4.28585154	4.436335519	4.551979764	4.649459352	4.321473029	4.668992491	5.062736847	4.456912765	4.692534473	4.266655874	4.374815577	4.614280705	4.471141585	4.425415428	4.34252523	4.406800386	4.485650763	4.337250365	4.525159615	4.456912765	4.528164465	4.978357334	4.310396597	4.377146958	4.250889589	4.41297852	4.681200271	4.446944139	4.59757952
1553423_a_at	3.429054407	3.277124665	3.477462208	3.513362487	3.351430881	3.316935094	3.071562181	3.438054026	3.252411845	3.325648173	3.299342403	3.281290238	3.270665709	3.225839147	3.205594966	3.114324705	3.17276007	3.170383507	3.047643888	3.106437129	3.262435117	3.225839147	3.106047648	3.069315305	3.163353919	3.320460681	3.050391805	3.199125574	3.076418557
1553424_at	3.771438329	3.657764425	3.396109206	3.412110002	3.764830646	4.438323185	3.73855615	3.731390697	3.855576379	3.720779302	3.54764558	3.570923105	3.806261951	3.531938632	3.734914304	3.734914304	3.734914304	3.503403685	3.605007687	3.786510479	3.780964389	3.907304804	3.927047577	3.473783637	3.675081221	3.623256307	3.919712216	3.421073611	3.726944543
1553425_at	4.05672037	4.15081867	4.117295817	4.471153652	4.200988772	3.99903026	4.375786769	4.221791436	4.333789197	4.587678484	4.228700063	4.105945697	4.082469543	4.217059347	4.057321169	4.258945319	4.463667564	4.193157089	4.233112737	4.06082966	4.299900402	4.568523622	4.437156055	4.30887391	4.284704951	4.177445486	4.499010509	3.972552955	4.100232243
1553426_at	3.971487936	3.808665489	3.859469432	4.19948407	4.033762869	3.929941316	3.956086478	3.929598683	4.006449285	4.006449285	4.006449285	3.969954427	4.185684693	4.104392712	3.973489281	3.858914026	3.932948066	3.916860455	3.817326712	4.076092779	4.116918858	4.453232132	4.074849759	4.169710093	3.871075718	4.045273412	4.318075655	4.26145263	4.367095331
1553427_at	5.033623899	4.421781459	4.601874557	4.781442586	4.375089614	5.460671423	4.792631221	4.402050815	4.19240193	4.490944245	4.258073003	5.059699426	4.614492631	4.589570125	4.490676764	4.596782468	4.562076316	4.292683103	4.299443577	4.870789632	4.474459157	4.750783339	4.686429044	4.466866589	4.633556745	4.579951955	4.765045158	4.810166483	4.879070644
1553428_at	3.155234091	3.275610651	3.225979528	3.337186526	3.439574848	3.264262885	3.219888297	3.41340537	3.382848192	3.397448921	3.350049922	3.273455343	3.302128792	3.224947987	3.261985881	3.285895548	3.040193874	3.246211031	3.351214951	3.261985881	3.266861635	3.172359242	3.201717275	3.184344129	3.106858625	3.344210194	3.101245831	3.385827077	3.530269026
1553429_at	4.341468429	4.219742471	4.068597811	4.210296837	4.01767063	4.259348753	4.419557378	4.057946663	4.090344836	4.160926313	4.009641135	4.08824056	4.358420123	4.14292483	4.219742471	3.873768574	4.075719599	3.804240249	4.062606395	4.792877901	4.264441166	4.506938698	4.488863177	4.153462695	4.415797901	4.478984448	4.493037923	4.402446704	4.369087415
1553430_a_at	3.686572973	3.973346123	3.837549786	3.86002454	3.994674776	4.202188964	4.017952774	3.781510016	4.004401149	3.563625343	3.732968543	3.856744083	4.134499523	4.165170551	3.863298959	3.813460545	3.79630349	3.693579091	3.683698714	3.722757068	3.829669807	3.999534371	3.963848533	3.832609247	3.624826651	3.806349708	3.837549786	3.87859337	4.07539204
1553432_s_at	5.203795587	5.45990063	5.341640505	5.335172723	5.176040691	6.007223778	5.432839738	5.444494115	5.456568688	5.511206791	5.429264313	5.263886801	5.601557117	5.582175284	5.305367857	5.49164925	5.706913805	5.701486479	5.754383992	5.57535899	5.782311531	5.712375862	5.47438354	5.326836261	5.49164925	5.568390716	5.383940916	5.865776201	5.640948299
1553433_at	2.997296938	3.01119888	2.900086674	2.973110397	2.931710716	3.189160328	2.91025914	2.922690757	2.964397665	3.058812307	2.941860992	3.12850371	3.004249759	2.991869732	2.970784858	3.089317248	2.901710258	2.873718717	2.887314294	3.121498741	3.067944399	3.036517213	3.038040714	2.838219771	2.887309806	3.068077047	3.026035754	2.812876775	3.008833441
1553434_at	3.529882474	3.172234383	3.208608441	3.191815496	3.484264095	3.224947987	3.452082667	3.295375715	3.292446673	3.194806962	3.304421705	3.364589339	3.305437335	3.406656738	3.444256017	3.108016832	3.233610193	3.175976672	3.253811548	3.12885792	3.204526101	3.46628166	3.305437335	3.167362944	3.339934264	3.305437335	3.546023896	3.504821012	3.545656322
1553435_at	4.549788151	4.689416178	4.606001727	4.441737236	4.65224888	5.071696091	4.894301984	4.645332663	4.634544228	4.996180395	4.501493134	4.590711359	4.627239171	4.74505138	4.63944959	4.651058598	4.614362777	4.63272157	4.887351657	4.336907842	4.431708384	4.766747158	4.798220466	4.510741979	4.65224888	4.666719669	4.778903272	4.507865129	4.45302143
1553436_at	3.580471298	3.766910764	3.659889699	3.986560107	3.557573156	3.72745271	4.307604133	3.652218642	3.794880656	4.003535185	3.550835447	3.657182054	3.709093571	4.255757081	3.897863744	3.762210994	3.808759593	3.510345407	3.71418566	3.724154286	3.605648415	3.911484141	3.951268824	3.904807602	3.568646713	3.437261899	4.195713111	3.71418566	3.71418566
1553437_at	4.399026504	4.477767624	4.245546998	4.34179924	4.346124186	4.821723907	4.842019687	4.666743005	4.451534715	4.377744521	4.085503461	4.387202715	4.667252758	4.863731419	4.352125222	4.390660839	4.325900871	4.309432332	4.136758215	4.563296457	4.276187552	4.742436984	4.444096407	4.263878455	4.283146197	4.232720469	4.659896777	3.913347654	4.264499782
1553438_at	5.542507984	5.838386841	5.601770785	5.773515045	5.815378441	5.598140271	6.209012597	5.797657322	6.111494628	5.449074232	5.529167858	5.425392616	5.774499323	5.929078859	5.861999364	6.281477559	5.537921173	5.671058486	5.900439074	5.539490037	5.62756752	5.93637912	6.064805148	6.041769619	5.598821013	5.350936082	6.007569102	5.369399947	5.491435491
1553439_at	4.751055609	4.83363511	4.889558022	4.722209438	5.052311876	5.255830588	5.185300893	4.629973389	5.304354383	4.577977473	4.647535779	4.83023223	4.610968451	4.839641837	4.78856305	4.852506501	4.622111648	4.671435672	4.810572719	4.651157	4.888465086	4.992927798	4.709569072	4.843868479	4.788883232	4.691476379	4.725619465	4.916086841	4.647888836
1553440_at	3.101267041	3.061512235	3.134610533	3.131130259	3.158290757	3.087765729	3.173623428	3.094443798	3.088405186	3.1842095	3.099089559	3.147664883	3.128844108	3.063319894	3.049288397	3.078181752	3.218766997	3.120846155	3.066576554	3.345108683	3.049288397	3.22652849	3.027006988	3.182308251	3.001782943	3.154839851	3.156117204	3.071393569	3.379665686
1553441_at	3.002546195	2.915125919	2.871703887	2.792296344	2.915300432	2.965534638	2.950364819	2.745721274	2.850771644	2.863586215	2.931052383	2.999768956	2.882814986	2.898970452	2.724873194	2.80887396	2.819698009	2.898970452	2.790709382	3.050788323	3.093175767	2.935811017	2.784639256	2.931138207	3.000319893	2.833834969	2.961194725	2.828314787	2.87115434
1553442_a_at	3.400392013	3.540717234	3.489283157	3.513958815	3.557175778	4.128711082	3.727495996	3.597961327	3.512136975	3.516833074	3.308561561	3.434562477	3.490877031	3.737708051	3.708992977	3.69260219	3.325654202	3.42852511	3.516833074	3.580194736	3.45375681	3.686602077	3.634192451	3.341171409	3.468702959	3.316870602	3.824706656	3.48241927	3.330788464
1553443_at	3.693600876	3.929638177	3.701881229	3.934778727	3.960443215	3.875202412	4.158725485	3.768483495	3.756086916	3.637771701	3.695067041	3.711518215	3.951878084	3.869728011	3.666138999	3.976250136	4.050181422	3.82213075	3.829163065	4.148324312	3.836303107	3.853148303	3.968340243	4.070166114	3.779096123	3.785515287	3.913882449	3.892618894	4.116281349
1553444_a_at	5.913702231	6.051048029	5.940417662	6.278122391	5.894879726	6.654882915	6.849175974	6.084237971	6.218080741	6.113309204	5.615329066	5.769896028	6.21662273	6.429840507	5.934842455	5.990573729	5.768220922	5.443738398	5.914887343	6.353941927	6.025321868	6.574746295	6.535873137	6.332366622	5.909627984	5.762098834	6.470017113	5.857493727	6.205794892
1553446_at	3.280637196	3.302768541	3.358405134	3.444480563	3.278265122	3.11885534	3.648885549	3.345301862	3.490877031	3.305778992	3.208448397	3.251661103	3.295769227	3.789797168	3.247115298	3.277917937	3.173506281	3.393591008	3.308076301	3.339299749	3.151399048	3.446515175	3.442524363	3.398991041	3.171454652	3.165949805	3.249654839	3.393591008	3.448721743
1553447_at	3.584796793	3.781611012	3.52245071	3.71214841	3.544446215	3.700662405	3.795558294	3.802453118	3.733399094	3.407889225	3.446030325	3.781406784	3.674678465	3.880698434	3.559274402	3.530156412	3.613795968	3.464378417	3.641917303	3.554496973	3.687258475	3.522070367	3.732797569	3.596959499	3.6344247	3.584796793	3.907942118	3.742651059	3.605584357
1553448_at	3.323938546	3.393398822	3.488831277	3.708796329	3.546144478	3.603843913	3.470124678	3.527178386	3.466322365	3.468399444	3.241248288	3.326855483	3.336845851	3.701831913	3.541282497	3.422350466	3.300415035	3.441295744	3.373327314	3.448433831	3.47684002	3.608913917	3.441295744	3.466370751	3.35989177	3.359149963	4.03023336	3.345093372	3.142736238
1553449_at	4.132533742	3.794193894	3.664490296	3.636145256	3.606997417	4.687475484	3.928426542	3.674035669	3.75158103	3.630936657	3.754908884	3.787492443	4.12709335	3.849029965	3.494195904	3.748622922	3.949141828	3.635730752	3.661333862	4.352125222	4.02453352	3.952099335	3.770308001	3.640605685	3.941541188	4.037907217	4.209461949	3.986261573	4.19129487
1553450_s_at	3.626193917	3.522075831	3.569958733	3.417953075	3.747049102	3.737777136	3.579619356	3.6136006	3.607676491	3.530663827	3.798396683	3.751754102	3.567635116	3.471488438	3.425066597	3.378047623	3.419499472	3.302967689	3.44522475	3.487152516	3.46826785	3.704642854	3.613253173	3.419525931	3.567635116	3.597461304	3.573559225	3.442338646	3.814640684
1553451_at	3.707263322	3.852015551	3.558793436	3.552178794	3.376976007	3.947582516	4.137482335	3.56441098	3.937244405	3.693110872	3.290688263	3.626628845	3.47156144	3.790665044	3.767179355	3.751100796	3.615483104	3.490541028	3.593120402	3.481082361	3.761073133	3.824996472	3.646301214	3.955232903	3.47156144	3.632000906	3.907525065	3.637227384	3.472285164
1553452_at	3.266954436	3.561821663	3.417074451	3.636504676	3.264334067	3.41380397	3.417074451	3.333462894	3.441956418	3.336619401	3.273779196	3.083388612	3.445697883	3.53286285	3.49507868	3.565477769	3.51829964	3.561002796	3.395951288	3.670988048	3.260607155	3.450930062	3.521946049	3.575239094	3.3099481	3.274915959	3.612015288	3.405180084	3.25553687
1553453_at	4.357600831	4.515533799	4.291036038	4.433733156	4.260971808	4.307713207	4.881264179	4.320726431	4.66694441	4.620125415	4.428988595	4.09777958	4.189257247	4.40564866	4.411523585	4.202436216	4.671133479	4.279006863	4.44184768	4.453915305	4.293199733	4.564914215	4.709569072	4.315553168	4.242521691	4.40564866	4.971450563	4.191890547	4.345676438
1553454_at	3.465694399	3.468050082	3.394954069	3.400824088	3.148825173	4.066891771	3.719721362	3.584190065	3.590279038	3.39648131	3.194301555	3.408666403	3.425066597	3.529752306	3.4415175	3.486224949	3.431342798	3.322117044	3.221503635	3.538238787	3.388723204	3.347834287	3.561978945	3.575633533	3.380313973	3.265105567	3.39787583	3.427395886	3.408292248
1553456_at	3.829465414	4.044608314	4.084516256	4.133507841	3.805325109	3.88519987	4.479803494	4.087788305	3.909019725	4.175537496	3.644149516	3.806258562	4.209004844	4.00329113	3.82234623	3.766420617	3.868264115	3.687650368	3.866629383	4.140522271	3.915624213	3.938046895	3.996474835	3.994717038	3.756295385	3.930291731	3.955190793	3.790811664	4.033178588
1553457_at	5.640142193	5.574426632	5.243147471	5.672862309	5.669567698	5.571351954	6.191470525	5.648685553	5.87908169	5.624573357	5.631915526	5.672862309	5.706856005	5.571959921	5.725786475	5.672862309	5.761196198	5.530078553	5.785170112	5.755610031	5.575311834	6.01456984	5.835269063	5.617332713	5.651250771	5.673563438	5.672862309	5.426979015	5.735438357
1553458_at	4.46683648	4.907441985	4.61551661	4.859211998	4.981174961	4.300233616	5.130597752	4.783748578	4.978634746	4.681420263	4.394572303	4.613943093	4.397668823	5.093753449	4.816201039	4.61988319	4.454430174	4.521054038	4.678005004	4.352600026	4.331249037	4.950510296	4.706463829	4.917686868	4.44258636	4.301088369	4.693966768	4.420374044	4.687961989
1553459_at	3.521549948	3.624782814	3.280132904	3.765387677	3.633223918	3.682773569	4.057136488	3.735628427	3.628622875	3.559029669	3.732610093	3.455540526	3.499527443	3.475574399	3.780358716	3.604676575	3.581224657	3.635974593	3.623262575	3.502956525	3.622014551	3.644693786	3.779742839	3.694625313	3.434096832	3.48488601	3.648526551	3.687036975	3.676278281
1553460_at	3.610378077	4.069780969	3.859469432	3.921151019	3.865018841	3.918968544	4.504686332	3.939972532	3.771581139	3.471858721	3.506076301	3.849745938	3.803257905	3.782991749	3.883350235	3.685093155	3.596405748	4.128104273	3.754922223	3.709243919	3.606155828	3.851584561	3.891652966	3.755391489	3.7824494	3.66539287	4.19008525	3.724750868	3.438974966
1553461_at	3.025488694	3.157274097	3.241938058	3.26975858	3.301592396	3.26975858	3.309077113	3.086215021	3.23731737	3.180336349	3.432325599	3.41111746	3.324819537	3.14195886	3.109459375	3.135251592	3.341675428	3.198186094	3.302302016	3.402696616	3.311560329	3.19496472	3.19132148	3.411280601	3.26975858	3.453651953	3.628203666	3.261876497	3.517360388
1553462_at	3.145356919	3.031825242	3.184898719	3.017211049	2.851873539	3.111789793	3.204129611	2.85716919	3.061397682	3.159976407	3.189227002	3.117729445	3.151313485	3.240661054	3.112581749	3.112581749	3.112581749	2.951589825	3.15214461	3.061379898	3.135605351	3.078964312	3.125706947	3.112936546	3.108840284	3.067235388	3.030076413	3.239577272	3.440561474
1553464_at	5.975656699	6.403473717	6.089578967	6.330313672	5.904816029	5.847921297	6.981478034	5.973534218	6.240328341	6.151534951	6.129450644	6.556474152	6.648295142	6.499463332	6.154176176	5.925628167	5.995401642	5.920483968	6.197945453	6.4116049	6.029000127	6.239456774	6.345908087	6.244552277	6.075502292	6.14734697	6.608909894	5.980077023	6.628545067
1553465_a_at	3.72999929	3.653420712	3.370580152	3.688021977	3.522508051	3.579877916	3.622797424	3.539254956	3.50118109	3.51469073	3.389173265	3.491706348	3.712516277	3.65287971	3.567760384	3.256457276	3.481727918	3.483760267	3.433296199	3.882054224	3.247948041	3.61207933	3.625896879	3.578325074	3.556668731	3.590598404	3.392882585	3.592309351	3.629945777
1553466_at	3.844707631	4.142152914	3.981825959	3.928173864	3.977980225	4.128855016	4.223607183	4.083778212	3.893539426	4.029471851	3.977845115	3.879329007	3.916872715	4.26061044	3.990705129	3.734581053	3.985318224	3.872820305	3.891194072	3.881494639	3.865473682	4.234690437	4.084147607	4.046536644	3.883947376	3.891606816	4.120973087	3.831064029	4.434606429
1553467_at	3.296153439	3.67309933	3.805011527	3.59119461	3.724499337	3.481004926	3.965263567	3.659755927	3.670968443	3.527597746	3.687671472	3.646757488	3.707738011	3.717286994	3.624365737	3.458677646	3.167416678	3.402635213	3.518234379	3.411236507	3.49097913	3.675458711	3.656393167	3.286008867	3.540109235	3.51826816	3.850235876	3.328736153	3.685013561
1553468_at	3.614528103	3.772795516	3.491526319	3.577828666	3.35857662	3.673981255	3.633346139	3.476724032	3.488805547	3.477650177	3.471154111	3.589411243	3.577828666	3.71234493	3.612497846	3.490877031	3.425656519	3.538123095	3.659649196	3.826615816	3.81610784	3.688878774	3.55185129	3.553589058	3.450002536	3.577828666	3.948774816	3.580449947	3.497131487
1553470_at	3.732208304	3.706606315	3.694688911	3.729847629	3.523072679	4.138863054	3.608697248	3.608219409	3.573618857	3.706606315	3.72784952	3.654456988	3.650096591	3.68573116	3.701698162	3.660475493	3.706606315	3.57865657	3.611722569	3.54629864	3.852043077	3.874155106	3.896386491	3.591472985	3.727316882	3.79343501	3.868421061	3.989216667	3.67154387
1553471_at	3.367628984	3.295631229	3.141818955	3.320453208	3.371854503	3.356234502	3.429247123	3.40513748	3.364047785	3.563552959	3.425601421	3.308916113	3.298038939	3.295644669	3.251533467	3.516283501	3.322222351	3.353494112	3.29908318	3.325892494	3.530463923	3.313572131	3.333403542	3.360585007	3.360585007	3.403850072	3.580352119	3.434669019	3.577828666
1553472_at	3.75093106	3.643014684	3.645024127	3.926840444	3.706951757	3.868913076	3.989263704	3.729009255	3.80032266	3.76786776	3.572077082	3.670380579	3.693726954	3.829315591	3.669711188	3.539028521	3.659831895	3.493179868	3.75093106	4.008184141	3.847683586	3.910519276	3.688676845	3.75093106	3.708881663	3.75765965	3.845290958	3.863053259	3.834991358
1553474_at	3.075386837	3.169548468	3.05996362	3.011079436	2.826267974	3.352638709	2.837658083	3.044660988	2.925892745	3.410382788	2.950144533	3.195763701	3.022900815	3.104672215	2.985633738	2.978845304	3.045814288	2.878211155	3.141363013	3.236485624	3.032353442	3.061899687	3.094623217	3.170125264	3.002182812	3.044660988	3.017429451	3.224540447	2.966728286
1553475_at	3.843321349	3.614752941	3.694337058	3.781454446	3.800385519	3.863098399	3.942557726	3.807706249	3.806291312	3.67155272	3.59879006	3.80219675	3.740459734	4.037921841	3.908077508	3.709093571	3.74995711	3.490877031	3.497089574	3.963143689	3.759599811	3.863098399	3.872766573	3.809219552	3.676727985	3.839461152	4.017575539	3.724660763	4.27411072
1553478_at	3.380126323	3.880238531	3.674678465	3.808086658	3.704529936	3.901348357	4.316344994	3.762330775	3.787707263	3.531954256	3.763590943	3.649426943	3.855304601	3.744375199	3.711609463	3.680586075	3.485920343	3.600092995	3.842099767	3.740273087	3.793500468	3.885723261	3.906991179	3.851696552	3.567197608	3.711609463	4.445866049	3.670023771	3.476679141
1553479_at	3.887747728	4.218726589	3.922656153	4.143250331	3.902675671	4.452665335	4.375012178	4.208703483	4.116320984	4.319751631	4.257188289	4.143439901	4.013971847	4.125551851	3.958632208	4.100464135	4.32274482	3.933955013	4.111874349	4.257509732	4.124141533	4.348663571	4.222695305	4.399682315	3.951569097	4.224042635	4.367798877	4.08115775	3.676278281
1553482_at	3.328028617	3.386389024	3.170987518	3.260339423	3.282145491	3.414560521	3.692251391	3.359127091	3.426373015	3.314574618	3.308561561	3.534115937	3.221469553	3.310004456	3.259431923	3.44327188	3.434405844	3.328245401	3.126441793	3.325241994	3.164238975	3.142248618	3.290919656	3.532702467	3.301310188	3.449206389	3.420274306	3.202234981	3.656730304
1553483_at	4.971964339	4.895548994	4.940454408	4.825590669	5.14063187	5.50718457	5.680614579	5.020611622	4.946383969	5.269993101	4.825282004	5.055399802	4.915115174	4.98619405	4.957990324	5.215363511	4.967191216	4.760552625	4.780004144	5.120323161	4.71505177	5.023134839	5.233133264	5.144298164	4.885873358	4.965187562	5.311677999	4.574764393	4.5264188
1553484_at	3.215629391	3.100160631	3.114242019	3.156839811	3.168755328	3.190157908	3.251852209	3.167744045	3.246102618	3.0417488	3.149674976	3.341292358	3.267979493	3.245892629	3.161054993	3.127047273	3.073218328	3.148422909	3.157499645	3.254167153	3.262972113	3.387665282	3.240157829	3.214326867	3.199433689	3.126194582	3.510187741	3.166890253	3.311567955
1553485_at	3.999246718	3.957888215	4.032641369	4.008939798	3.867753903	4.463852268	4.456297074	3.912901479	4.116192832	4.211106952	3.896346023	4.02988597	3.981648572	4.126044701	4.01955848	4.02988597	3.977191833	3.775704481	3.874788989	4.35344304	3.923290195	4.051876423	4.02988597	4.009577563	3.944822678	4.551454597	4.031859151	3.819641317	3.611225963
1553486_a_at	3.521019232	3.735121203	3.568296455	3.71375092	3.71375092	3.825761409	3.96583596	3.751348602	3.880394949	3.64048561	3.54774119	3.673299689	3.609569916	3.869747246	3.684137889	3.71375092	3.707990412	3.69141787	3.690762072	3.901632017	3.700598417	3.837507401	3.81035117	3.798740148	3.877229437	3.753906514	4.007963354	3.604863806	3.664187933
1553488_at	4.222938131	4.003235792	4.131076494	4.131076494	4.163039756	4.462427671	4.757831208	4.01347974	3.858242959	4.053720932	3.955793898	4.067621093	4.281842282	4.112950185	4.184757646	3.991424325	4.281842282	4.159452205	4.114921027	4.57297633	3.987898251	4.100194215	4.08663306	4.208628259	4.287922452	4.247645063	4.372946306	4.163158425	4.120250497
1553489_a_at	3.855471526	3.735063459	3.777852014	3.770045935	3.646510334	4.324873225	4.135985516	3.697946522	3.530567285	3.707085193	3.553845426	3.719179953	3.779461732	3.725462501	3.584330195	3.73846002	3.73085284	3.764416063	3.805788317	4.155657349	3.783002755	3.777852014	3.78779593	3.936022766	3.581045883	3.829442123	3.992776486	3.863397403	3.730316482
1553491_at	3.592901332	3.702334562	3.638219396	3.506697403	3.636316656	4.066196813	3.880876294	3.477985385	3.615814414	3.595670685	3.615814414	3.481575669	3.863231827	3.904330146	3.421714195	3.502435705	3.650905976	3.474775701	3.409037665	3.806900706	3.770144739	3.816332719	3.599302816	3.424620414	3.615814414	3.659934962	3.615814414	3.506249402	3.988468543
1553492_a_at	3.999396866	3.773130907	3.714442963	3.993467304	3.958632208	4.563979031	4.2858032	4.075891027	4.00119393	4.035136254	3.839960672	3.706606315	3.981397567	4.209053854	4.054760849	3.984023045	4.057030387	3.637233829	3.901130586	3.920441962	3.857757839	4.0148313	4.317760449	4.031654611	3.828331861	3.958632208	3.852423063	3.836678139	3.62911686
1553493_a_at	3.942917932	4.053348823	3.847868623	3.956437064	3.979658173	4.190834467	4.369157657	4.0671184	4.196855409	3.901833301	4.071152445	3.732663898	3.986503921	4.016851714	4.148011885	3.992509103	3.640088111	4.233434691	4.204295205	4.032629506	3.736145872	4.148961488	4.027914011	4.155588911	3.749925809	3.918968544	3.94057873	3.915051391	3.933626422
1553494_at	2.967516256	3.058450806	3.034555501	2.970035409	3.188494133	3.05149881	3.059292466	3.068823077	3.189874132	3.030579054	3.245703954	3.040147685	3.010276141	2.891497968	2.988010335	3.050017686	3.073218328	2.969723646	3.001771562	3.030429772	3.115978213	3.123178399	3.164936759	3.002359264	3.093548208	3.064900524	3.119730577	3.111300467	3.125537142
1553497_at	2.743121967	3.183988193	2.956794949	2.885769465	3.144326298	3.055247611	3.258821165	3.047909243	3.058347532	2.96816815	2.914861248	3.063682503	3.059320256	3.196896669	3.155294362	2.923670311	2.940306049	2.989036438	3.129605769	3.089239284	2.935623752	3.216991079	3.125744078	3.091547264	2.727123252	2.97949219	3.135256257	3.230734114	2.950836313
1553498_at	4.223687359	4.146177986	3.964436794	4.167897082	3.97503511	4.380312541	4.263496931	4.104994342	4.056525962	4.006449285	4.187761889	4.318251697	4.326111593	4.392325864	4.14836051	3.834382743	4.001856713	4.112572526	4.014638332	4.266519234	3.968121127	4.447656512	4.083040685	4.3544141	4.184447905	3.833345679	4.653009746	3.913250342	4.169405528
1553499_s_at	5.215646294	5.28508883	5.220278633	5.317349057	5.297177531	5.337896672	5.95273108	5.219138744	5.571489243	5.476831402	5.013800919	5.35469378	5.270892459	5.702241757	5.305204208	5.321477057	5.193540564	5.201914149	5.542785227	5.507327809	5.305204208	5.390556208	5.703886443	5.439100225	5.145718832	5.05002222	5.381521263	5.046000378	4.91727792
1553500_at	3.359085536	3.656282207	3.515681988	3.403785129	3.725799531	3.805945854	3.567968516	3.466742023	3.659980466	3.57206706	3.531108459	3.492907621	3.456647539	3.778060338	3.534353016	3.334837276	3.412110002	3.360604786	3.550577286	3.492364132	3.836269104	3.515681988	3.600362149	3.455248381	3.615814414	3.564273631	3.93383512	3.469380778	3.112937498
1553502_a_at	3.977191833	3.668677978	3.637078306	3.718420864	3.716003547	4.722001132	3.636316656	3.505513489	3.439008888	3.538953515	3.563294183	3.673193565	3.636316656	3.489322502	3.624567359	3.505147501	3.70444023	3.489658013	3.509802134	3.619221663	3.783166273	3.557549113	4.043317441	3.751450537	3.71695711	3.700868634	3.615420378	3.732429982	3.5168872
1553504_at	4.131927614	4.252175449	4.006091876	4.199261743	4.18412635	4.274055602	4.199261743	4.254733913	4.288264028	4.153823665	4.144210057	4.270509387	4.466472253	4.192055584	4.250665378	4.116376644	4.241498309	4.199261743	4.116281349	4.172311712	4.142765011	4.34291733	4.381263594	4.403154023	4.195753331	4.09318163	4.445866049	4.158018291	4.097009294
1553505_at	4.451451165	4.415601754	4.452302517	4.626524732	4.322696803	4.475574808	4.76220645	4.488655758	4.652831122	4.139307148	4.551405228	4.425386816	4.607065809	4.321223558	4.64366751	4.511282405	4.594303187	4.250967372	4.443005293	4.563184849	4.305208463	4.451451165	4.410055629	4.647984508	4.428388843	4.33253233	5.069600848	4.471857063	4.565728542
1553506_at	3.889187046	4.099941872	3.931253132	3.741217422	4.067743798	4.036270381	4.045792283	4.045792283	4.165502466	3.833360693	4.036000065	4.186610195	4.12709335	3.79273154	3.831985412	4.143533808	4.045792283	4.019556224	4.21884721	4.521232348	3.958070047	4.045792283	4.224611566	4.066956823	4.093152381	4.179457241	4.202138042	4.240252702	4.037756295
1553507_a_at	4.526384098	4.519112822	4.402720905	4.598922858	4.467560678	4.400549386	5.149853251	4.70064867	4.571277815	4.444543461	4.352191159	4.415146789	4.189047538	4.843922746	4.680019177	4.55989358	4.325900871	4.344371333	4.711970812	4.280241363	4.272388293	4.88501457	4.725805504	4.731911446	4.365241804	4.129699446	4.586385778	4.505567325	4.713189344
1553508_at	3.624026311	3.431557152	3.372714283	3.611181014	3.423134496	3.88331848	3.778430362	3.580531295	3.550412755	3.631341905	3.501765801	3.610442354	3.734488757	3.417302626	3.341846441	3.414824155	3.51551826	3.384075928	3.480556037	3.717456114	3.550412755	3.506289106	3.460830297	3.50766911	3.6695023	3.92063312	3.791388012	3.316384747	3.614987382
1553510_s_at	5.348881968	5.2360667	5.88468327	5.656347205	5.624202747	5.137365562	5.288083219	5.950727472	5.776853438	5.324108471	5.907333561	5.794813027	5.484964741	5.07654552	5.390626054	5.666683453	5.484964741	5.791227765	5.132960576	5.192464509	5.267292336	5.383790278	5.34066292	5.351271942	5.364454662	5.49122268	5.500124084	5.472933917	5.223687864
1553511_at	4.111074561	4.400902037	4.214741212	4.256049	4.205612213	5.00170363	4.441801339	4.338983344	4.098839348	4.11128846	3.939113129	4.339421052	4.162568272	4.292126772	4.20782602	4.325918823	4.170391868	4.149848476	4.321772774	4.513791335	4.062115207	4.331282682	4.307336613	4.582802387	4.058990881	4.078374481	4.48679905	4.026705613	4.046016343
1553512_at	3.749024439	3.718998166	3.416582328	3.603338232	3.676278281	4.540255872	3.98370122	3.503727735	3.680210412	3.810705626	3.410552966	3.653582154	3.822282477	3.923906549	3.763115738	3.658462455	3.809171908	3.406352985	3.635186641	3.917739003	3.676278281	3.676278281	3.676278281	3.882746019	3.686651644	3.755890366	3.701697673	3.438555682	3.653637714
1553513_at	3.334086246	3.548187849	3.225693466	3.416519898	3.125276714	3.698173065	3.506653001	3.347543685	3.376788581	3.709167259	3.278595965	3.232944778	3.256911923	3.238267056	3.153582053	3.296537209	3.313226477	3.346324024	3.287435111	3.305035371	3.434284727	3.400082739	3.240157829	3.395457571	3.276113809	3.316717651	3.913737432	3.285728057	3.223723471
1553514_a_at	3.884554344	3.78448017	3.777852014	3.710346079	3.64153002	3.920595873	4.005434517	3.971450836	3.647693514	3.853322374	3.879864904	3.886607946	3.854431293	4.1908527	3.821519448	3.762830882	3.843994421	3.520562974	3.856714033	4.084229704	3.935060584	3.95355834	4.221127114	4.073722258	3.794229694	3.719020579	3.904329883	4.058440086	3.784478637
1553515_at	3.633831258	3.481727918	3.512385299	3.463036417	3.49370269	4.053038044	3.44313826	3.476778869	3.527254487	3.56528149	3.245792306	3.672742606	3.729187298	3.56528149	3.460607406	3.443598686	3.57910062	3.38050273	3.640521147	3.668379672	3.736145872	3.664160558	3.51783704	3.411801045	3.697942731	3.707388193	3.749198124	3.56528149	3.636457155
1553517_at	4.65224888	4.630790876	4.354088707	4.546799253	4.580331524	5.714940532	4.83783189	4.482164748	5.082891305	4.695025426	4.565342043	4.65224888	4.626519969	4.65224888	4.599254869	4.663006244	4.604624459	4.496023618	4.754527937	4.815701053	4.682596041	4.702156069	4.894870285	4.701841232	4.699614746	4.762902827	4.817452646	4.65224888	4.44971883
1553518_at	3.574196461	3.751872642	3.893182154	3.806907651	3.872077621	4.021319616	3.973274654	3.854536772	3.827135209	4.119107091	3.69325086	3.684222402	3.762626353	3.687919294	3.858274861	3.73132145	4.002854062	3.491195087	3.731858483	3.806907651	3.634928188	3.941438171	3.989474625	3.857406446	3.784587885	3.785992434	4.065444814	3.757808739	3.642464012
1553519_at	3.253940051	2.950845326	3.031067776	2.911152435	2.923545569	3.224947987	2.970439197	3.034744425	2.985693006	3.276620776	3.104042128	3.172077336	3.066128611	3.072054381	2.981616687	3.0901429	2.893774216	2.984753893	2.842320388	3.140383364	3.073218328	3.077346782	3.081115356	2.880839621	3.157588387	3.050788323	3.00467014	3.094702764	3.160813174
1553521_at	3.832000645	3.843275507	3.640023638	3.758239042	3.783904524	4.141714395	3.994242077	3.593967651	4.003108916	3.985063863	3.604185402	3.526584884	3.714405914	3.87447886	3.7603329	3.698183725	3.662822102	3.548221409	3.811837379	3.571584786	3.747180397	3.730316482	3.822727936	3.917998503	3.672741825	3.771595023	3.8381653	3.613529279	3.787099931
1553523_at	4.311268652	4.069029641	4.0963265	4.256631724	4.148572058	4.405148146	4.059003749	4.231226705	4.235765314	4.0578048	3.953071721	4.1706378	4.175667084	3.984607304	4.195896063	4.297399573	4.378395686	4.046945606	4.157401615	4.397195641	4.372556735	4.289796332	4.101517442	4.124719217	4.173409802	4.292313138	4.508109616	4.381339838	4.306644039
1553524_at	3.00420719	3.027283867	3.130988967	3.141692151	3.124851753	3.300950939	3.55474982	3.011711305	3.217602081	3.398476651	3.060994972	3.069623049	3.270603101	3.029684119	3.122526047	3.201337064	3.199927679	3.021863124	3.019286577	3.282686527	3.223496958	3.109725559	3.141692151	3.095949104	3.059689327	3.065165426	3.294026514	3.117167674	3.194229209
1553525_at	4.182641537	4.596560199	4.544737329	4.307367203	4.08478958	5.308804259	4.57271789	4.335367899	4.452696399	4.379979007	4.132215394	4.105077752	4.367240323	4.379112074	4.09220633	4.40755979	4.070286057	4.276039987	4.381544474	4.288645516	4.383533508	4.617717337	4.202011115	4.685026675	4.259257203	4.329171358	4.469864976	4.170788176	4.272205904
1553526_at	4.291477051	4.580476956	4.165914298	4.529611389	4.48703733	4.192088663	4.895728604	4.273324727	4.608752901	4.224883576	4.36511117	4.334304319	4.400213469	4.972919807	4.323576552	4.400213469	4.400213469	4.318823956	4.382535596	4.376871004	4.332053412	4.562575883	4.494054067	4.626041608	4.484476829	4.400213469	4.01604521	4.501478419	4.349992421
1553527_at	3.731632555	3.806070823	3.625207581	3.736958731	3.765670465	3.915205092	3.76393473	3.788900415	3.812685095	3.70579382	3.736958731	4.009673325	3.709093571	4.017495688	3.588021859	3.536813835	3.537094132	3.867929716	3.790274587	3.639763448	3.782898873	3.682605429	3.868235793	3.85136282	3.590936831	3.608959971	3.578461054	3.45375681	3.806239596
1553528_a_at	4.443626966	4.706404176	5.078318962	4.645618166	4.928105069	4.352014262	4.15176854	4.706690555	5.085298797	4.476868363	5.333278562	4.970478991	4.30934127	4.909951921	5.29144371	5.001610913	4.908195619	5.370386466	4.842085802	4.431116632	4.803828941	4.545144276	4.602568542	4.654204949	4.671891072	4.417937178	4.584975803	4.745261004	4.903668413
1553529_at	3.724115524	4.050795426	3.684690597	3.69542252	3.729914947	3.91836198	4.275649048	3.772865939	4.075411118	3.839241308	3.823939125	3.861617742	3.662607553	3.884044772	3.977147769	3.823885718	3.92158036	3.771856834	3.759569281	4.026534948	3.905932473	3.94712242	3.929556652	3.799824479	3.878737504	3.823885718	4.107353401	3.698050899	4.229999373
1553530_a_at	10.8640717	10.49001955	10.97489213	10.66909785	10.69294236	10.72355463	10.81283613	11.04164303	9.381098636	10.89525108	10.19989725	11.00654283	10.89465741	9.947879583	9.767631793	10.04371045	9.425247605	10.37938003	9.627042362	9.914710747	10.56556765	9.734223128	10.29088115	10.14751665	10.28787799	10.00694589	9.424793306	8.952795442	9.526716994
1553531_at	4.360144401	4.161423323	3.95686479	4.169917644	3.824652616	4.472605256	4.080738097	3.945958704	3.9334355	3.905627409	3.859850336	3.904708963	4.04248146	4.067372669	3.92248227	4.127000434	4.018983945	3.967824438	3.856402535	4.356239553	4.14289535	4.136469337	4.172137634	4.071081978	3.962113643	3.929296368	4.30571677	4.063927632	3.748752878
1553532_a_at	5.238569277	5.071935219	4.992586489	4.945317522	4.986039022	5.725027256	5.401644533	5.1494297	5.025086435	5.14312788	5.078882313	4.98063444	4.912673924	5.150086981	5.381063698	5.215609926	4.914538536	5.207277377	5.279542582	5.005001742	4.912132092	5.363494246	5.148879515	4.922544818	5.082891305	4.759554947	4.777563867	5.022348518	4.961336855
1553533_at	3.534090898	3.670074817	3.371227978	3.849745938	3.780573713	3.773558311	4.645472679	3.770181969	3.877143972	3.849946336	3.364534455	3.544911361	3.857113965	3.668549933	3.626525439	3.547603363	3.242538141	3.328245401	3.606607717	3.390905543	3.500552023	3.63546958	3.673730002	3.607213438	3.336521278	3.464523093	3.336747206	3.402575315	3.432799787
1553534_at	3.541880633	3.587380517	3.733632085	3.538927677	3.771942023	3.855948308	3.977622618	3.615814414	4.008773615	3.718828479	3.733632085	4.077201442	4.140284011	3.885407106	3.76181773	3.600932313	3.633367207	3.709877415	3.579581368	3.804806831	3.733632085	3.75093106	3.979552685	3.829169416	3.728512133	3.564273631	3.702764344	3.702835632	3.960528874
1553535_a_at	5.864980851	5.88680422	5.884851594	5.936630739	5.713826765	6.000767325	5.942189776	5.83787366	5.610906894	5.156454167	5.834299886	5.500388561	6.312349462	5.923734537	6.011333765	6.106480018	6.151056323	5.830250594	5.791062637	6.014142715	6.242974854	5.969961162	6.413387758	6.208599141	5.701446175	5.671026286	5.758002191	5.654433039	5.83471976
1553536_at	3.455554591	3.547392399	3.70254544	3.667501201	3.882316301	3.646259841	3.714858816	3.875147738	3.513252491	3.538095259	4.059158733	3.861989125	3.750940484	3.490877031	3.674116089	3.571816713	3.766708682	3.654968011	3.598046336	3.835321347	3.394135808	3.331797705	3.608320422	3.534936115	3.628084163	3.426706199	3.660576776	3.69310397	3.730316482
1553537_at	4.339917758	4.196843726	4.196843726	4.078444044	4.191502418	4.585607528	4.288252069	4.034298772	4.228538941	4.13057621	3.996236932	4.165625426	4.179464759	4.208342904	4.186146109	3.984782854	4.230653779	4.063085925	4.196843726	4.263459468	4.198216557	4.288252069	4.337143718	4.250889589	4.202701025	4.190982137	4.4051014	4.116281349	3.92315909
1553538_s_at	13.29259126	13.34221352	13.46698682	13.1949124	13.23328193	12.97743503	13.32449249	13.2138962	13.02261171	13.41529701	13.04592758	13.31551114	13.14737753	13.35015312	13.42996525	13.57286947	13.33419827	13.08061008	12.98796899	12.97823715	13.20661055	13.26087937	13.40386375	13.43509243	13.11180398	12.97796397	12.97956882	13.2776349	13.28800272
1553539_at	4.66706899	4.211981842	4.366941028	4.36445302	4.297692245	5.195648151	4.765700774	4.532512688	4.484018342	4.404996495	3.794170089	4.242552249	4.424740913	4.273924097	4.09683408	4.316847868	4.121774907	4.355418608	4.145344	4.642925423	4.313914849	4.410683905	4.677823478	4.394368065	4.36445302	4.54765255	4.207632027	4.408084375	4.463479206
1553540_a_at	5.309237096	5.26759653	4.914672004	4.947309559	4.971526094	5.49994098	5.286604698	5.322124565	5.045925254	5.420987087	4.808671046	5.0568594	5.388299133	5.106426515	4.969758364	4.80103091	4.845408209	4.960386231	4.940826013	5.451355916	4.987926084	5.21530159	5.57237456	5.252501644	4.739240262	4.810951522	5.242555469	4.951243726	5.113356322
1553541_at	3.634602101	3.621857405	3.49254076	3.746577035	3.670506118	3.653132098	4.384066706	3.679261306	3.907060805	3.738153103	3.698349015	3.679929431	3.670778913	3.894583063	3.816765927	3.690793005	3.762011609	3.603843913	3.859839915	4.113685576	3.926538833	3.75060085	4.018269988	3.934116149	3.689699778	3.796109786	3.947405731	3.513018526	3.689471768
1553542_at	4.334394163	4.129697679	4.186663605	4.416295134	4.361576028	4.01802558	4.358217476	4.375686926	4.292556674	4.329087059	4.535241921	3.997670575	4.242360281	4.491610325	4.46519733	4.267912956	4.222293602	4.335966783	4.460218425	4.424199203	4.330645059	4.236092598	4.16943571	4.368944554	4.422760024	4.406967841	4.270250663	4.506192146	4.472259197
1553544_at	4.639370927	4.738561579	4.505253676	4.825590669	4.491948907	4.616385521	5.352567425	4.519149165	4.816469001	4.505821755	4.453497946	4.762948604	4.469222454	4.956854172	4.643146551	4.356344894	4.379333113	4.389385049	4.384282225	4.606358224	4.809184221	4.960245999	4.713623154	4.464434217	4.435897959	4.112239624	4.92232707	4.587882205	4.268867877
1553545_at	4.059034128	4.143318516	4.151304357	4.023255513	3.982077638	4.634780087	4.682133332	3.993184795	4.062810616	3.959503582	3.8557359	3.936363917	3.80358006	4.196734589	4.137852085	3.82279781	4.080180484	3.781593996	4.14942289	3.983100735	4.160209439	4.178734502	4.234194967	4.483419042	4.172867896	4.116281349	4.111287731	4.095826491	3.927928888
1553546_at	2.994583653	2.953703916	2.887969792	2.954818566	2.77973386	2.982855358	2.880930893	2.938136744	2.956712818	2.849433756	2.824029973	2.853999825	2.974433716	2.874475753	2.793418998	2.868846693	2.973150974	2.691846073	2.816155387	3.06861923	2.946186282	2.917900922	2.993121992	3.080466926	2.88467975	3.059137367	2.965509993	2.864392784	3.080442087
1553547_at	3.336747206	3.25596071	3.2257292	3.344742786	3.410622184	3.287174824	3.287528339	3.132992895	3.279403695	3.270603101	3.367122491	3.221409376	3.209858464	3.395195713	3.12232305	3.267302437	3.524580492	3.255108891	3.303378406	3.432441769	3.535725787	3.242713561	3.526935089	3.361142392	3.363436219	3.353518425	3.518071418	3.545650088	3.500998584
1553549_at	3.541880633	3.663172606	3.677452324	3.943144778	3.895230032	3.651493037	4.218862032	4.025252804	4.016138623	4.164152431	3.668929363	3.835259657	3.703235098	3.615814414	3.819321119	3.834991358	3.555739439	3.660278491	3.709887141	3.877596286	3.459872194	4.124652907	4.037795231	3.788224326	3.540958052	3.504712269	4.02327818	3.390238348	3.707420096
1553550_at	3.930559433	3.786828338	3.692929403	3.847703989	3.868589678	3.935228979	4.058134917	3.862915209	3.710438292	3.730240616	3.93254103	3.644340752	3.742510381	3.873046659	3.692322042	3.789992596	3.623840862	3.733127038	3.64924616	4.081808259	3.775378518	3.815893443	3.687664924	3.710576662	3.793070223	4.005224169	4.040930656	4.063290668	3.525113866
1553551_s_at	13.46843519	13.42596922	13.07415435	13.49215285	13.32928246	13.08760105	13.4632571	13.15494009	13.22142712	13.33651093	13.08865299	13.25409008	12.98018364	13.39705782	13.38705596	13.46445389	13.18244847	13.34895844	13.34279938	13.30817572	13.43947976	13.48274724	13.3859057	13.44165284	13.37706005	13.27356611	13.30879526	13.20950975	13.11174752
1553552_at	4.094775793	3.963764177	3.854954032	4.107470866	3.723968868	4.130630356	4.474402976	3.975591643	3.965928729	4.159350419	3.877390794	4.301453492	3.949857801	3.811982949	3.919577716	3.722717514	3.739023604	3.771033826	3.717632978	3.997252065	4.078674777	4.084951082	4.041910066	3.709877415	3.842179044	3.938408798	4.489622221	3.8126746	4.337578511
1553553_at	3.161787018	3.563642433	3.456803479	3.47156144	3.32909373	3.249045434	3.72396074	3.23703617	3.490877031	3.532732885	3.625343579	3.264779801	3.396843622	3.725327023	3.490034014	3.365684144	3.374823152	3.357767878	3.459288131	3.763301285	3.693966014	3.778789014	3.47156144	3.62173868	3.346288613	3.330685747	3.91220332	3.67601964	3.412215713
1553555_at	3.905650917	4.194596317	4.232154377	4.171177971	4.078627548	4.029110623	4.226608851	4.208482776	4.158597316	4.165193117	4.061597761	4.011724756	4.148430841	4.5988973	4.250889589	4.004732452	3.995361271	3.983897196	4.219964982	4.044742451	4.001958169	4.283332023	4.246883882	4.216376986	4.167897082	3.86943867	4.321867674	3.843254669	3.75729553
1553556_at	3.12688166	3.314623651	3.257633656	3.089472395	3.240157829	3.285717725	3.317402851	3.185172582	3.295974769	3.202109281	3.031565487	3.127494578	3.296290006	3.216541271	3.183581267	3.371139924	3.348930605	3.126267997	3.269293439	3.213621175	3.169151625	3.259966441	3.206356136	3.221583113	3.089602364	3.180239392	3.377840962	3.144523101	3.151399048
1553558_at	4.30150706	4.096290583	4.2776295	3.938913211	4.064058831	4.217167608	4.293519318	4.454730563	4.202929726	4.227528815	3.962731122	4.26800784	4.317311376	4.230208193	4.149993104	3.972283454	3.931001986	4.024684315	4.128580863	4.252274544	4.471267888	4.026988367	3.999266529	4.055226061	3.949371174	4.339946951	4.031822117	4.264777957	4.055596002
1553559_at	3.93542359	4.226101489	4.307768908	4.423210276	4.277082783	4.625934018	4.295600648	4.277082783	4.241274267	4.074204704	4.407790721	4.35725611	4.299105287	4.231427669	4.277082783	4.286003095	4.199013089	4.200771123	4.131720719	4.261801637	4.318040011	4.35393044	4.239226686	4.437648966	4.288694389	4.110227545	4.090174288	4.23663122	4.200099477
1553560_at	3.556363851	3.632303217	3.38050273	3.684502606	3.61741595	3.719154116	3.940361362	3.736138098	3.581590242	3.84541973	3.55827854	3.575380464	3.635338539	3.537889838	3.900738976	3.343986869	3.517064972	3.520476064	3.64206013	3.616749613	3.636787085	3.787927361	3.519519205	3.726120308	3.615097598	3.640292392	3.581590242	3.615097598	3.414668367
1553561_at	3.213675898	3.583980029	3.193577906	3.387190409	3.395700007	3.406606682	3.541880633	3.246138583	3.370171135	3.379603418	3.132379921	3.387940154	3.732242857	3.356580628	3.379603418	3.379603418	3.379603418	3.350588476	3.38489949	3.33855785	3.354587456	3.258139425	3.404646985	3.337114426	3.379603418	3.442456369	4.128866638	3.468144204	3.327806113
1553562_at	4.600245297	4.659792352	4.581729399	4.74074201	4.757027135	4.950070285	4.706581127	4.714715888	4.852611812	4.619912766	4.541487835	4.532397673	4.659792352	4.753432996	4.659792352	4.925738666	4.669208866	4.409276879	4.571172094	4.659792352	4.671189498	5.047089107	4.606553619	4.835050286	4.575962503	4.524079412	4.97418376	4.529727703	4.505804729
1553564_at	3.405646991	3.572257241	3.43075401	3.588193897	3.610308101	3.572257241	3.660343206	3.718547723	3.610442354	3.847381032	3.657504873	3.57354138	3.688459045	3.572257241	3.568514952	3.417435865	3.408849081	3.572257241	3.40068896	3.486714734	3.629281748	3.706606315	3.548748586	3.639842332	3.579913497	3.444908102	3.679696746	3.541995719	3.489709363
1553565_s_at	4.462427671	4.236975825	4.235371412	4.399254871	4.232003934	5.028195806	4.434645545	4.590753624	4.218751265	4.279755326	4.3565993	4.162358244	4.335632782	4.002149241	4.16179725	4.265175856	4.379731361	4.589700138	4.116281349	4.69575781	4.345274876	4.528424353	4.307411697	4.09248759	4.444196506	4.370650853	4.691294037	3.974002462	3.980365625
1553566_at	5.162659951	5.270560627	4.91617017	5.309015487	5.053728485	5.906571773	5.7902512	4.819924381	5.533743941	5.010965776	4.790987634	5.164145717	5.105909183	5.359563232	5.190118811	5.029790638	5.111462068	5.082891305	5.061736547	5.472116807	5.147841599	5.310557163	5.290443128	5.333695499	5.088559516	5.14760212	5.210827621	5.179323187	5.159886137
1553567_s_at	13.91751778	13.87753498	13.87430343	13.90686984	13.84211474	13.60078332	13.82632698	13.65519336	13.79881155	13.86709531	13.49780394	13.76204611	13.60287816	13.82911011	13.83164659	13.92567422	13.63033817	13.74849848	13.67705357	13.78128195	13.87753498	13.98435079	13.90451479	13.90055233	13.75950199	13.68383807	13.62288933	13.67229331	13.67843686
1553568_a_at	3.398742312	3.753282159	3.52835344	3.985944622	3.727141733	3.795933814	3.916136532	3.828448553	3.798588632	3.663384123	3.703875583	3.485325803	3.587859862	3.604616847	3.618601728	3.525957665	3.571222979	3.61186408	3.971935936	3.542539137	3.39812012	3.698455032	3.426242267	3.701890675	3.678079316	3.484184909	4.01491686	3.267706139	3.438054026
1553569_at	13.58813346	13.57388246	13.03700008	13.4380404	13.50321076	13.14627262	13.43653774	13.08433482	13.1659612	13.25193541	13.46770243	13.35011089	13.12835067	13.52632654	13.44306285	13.67661328	13.44466189	13.4489522	13.30474005	13.44805099	13.38682096	13.34518355	13.56142505	13.60613122	13.41339656	13.24320184	13.19117261	13.35817832	13.35132156
1553570_x_at	13.68575736	13.61853311	13.1994096	13.57273584	13.55257651	13.30490356	13.48482685	13.18666494	13.25883263	13.42759403	13.51796974	13.45016488	13.23183833	13.62495412	13.45769117	13.77543559	13.5978247	13.57199906	13.40193821	13.48482685	13.51174231	13.38069754	13.66471449	13.68588848	13.48605121	13.37157404	13.31559522	13.40705981	13.41816632
1553572_a_at	6.060855339	6.040680646	5.830232345	6.215903935	5.988795177	6.525432674	6.439516386	6.146211739	5.976868789	5.954515706	6.25299778	6.281158903	6.231836122	6.264506723	6.164742135	6.58045575	6.177552624	6.320017225	6.320132941	5.836721198	6.328668364	6.658950797	6.140037021	6.123440252	5.870022766	5.925775602	5.924960262	5.630069448	5.649403125
1553573_s_at	3.837549786	3.601152434	3.509978303	3.65928721	3.468934352	3.875876784	3.699315907	3.710852965	3.570530657	3.40865395	3.45690979	3.553986994	3.9937213	3.498746526	3.700297335	3.467453793	3.424371775	3.527761606	3.570530657	3.478537514	3.650428992	3.633367207	3.615012567	3.798680154	3.595272329	3.362344401	3.215623288	3.38848723	3.588757197
1553574_at	3.761361156	3.412472805	3.252011332	3.426049403	3.288142283	3.464911938	3.69890913	3.422724012	3.421621918	3.330468108	3.284916747	3.311564312	3.466542414	3.454080395	3.38735564	3.400710616	3.331850517	3.405539287	3.376303636	3.832583689	3.432265186	3.465056671	3.405539287	3.372040631	3.348877967	3.338750799	3.802641358	3.34230994	3.406507551
1553575_at	6.444892389	6.507018391	6.345154073	5.660240957	7.003479575	5.487082466	5.914024516	5.80669103	6.267483835	6.334284458	6.52802789	6.536881684	5.833309453	5.422893435	6.108281095	6.353905972	5.961085265	6.448152963	5.859727003	6.239385254	6.146789183	5.613092208	6.71673441	7.013097187	5.723853742	5.88699081	6.096785116	6.54584219	6.916283492
1553579_a_at	3.084932725	3.025488694	2.897580045	2.977335715	3.086802155	3.064660747	3.113605598	2.84527694	2.937346781	3.079935624	2.99088365	2.984138967	3.237911499	3.224947987	3.005339126	2.892845351	3.073218328	2.93888191	2.82014418	3.065841903	2.960272676	3.087025458	3.02019308	3.09689486	2.956026957	2.983738858	3.183862179	3.083550001	3.114061527
1553581_s_at	6.235462238	6.850243743	6.765534666	6.75791087	6.568512593	6.133243187	6.061954443	7.012505544	6.729913863	6.721229071	7.039359442	6.393421612	6.630417927	6.653777239	6.766355906	6.648086428	6.748338796	6.966230961	6.862476916	5.952716027	6.472543546	6.534876787	6.593019205	6.850261678	6.943172505	6.896208509	6.886876684	7.037451707	6.869000611
1553582_a_at	4.023831991	3.930047484	3.798694265	3.70473607	3.837033819	4.343300667	3.770265274	3.611633941	3.856857022	4.065219281	3.775625141	3.97479836	4.002971748	3.79786887	3.773318337	3.805945854	3.813145889	3.726652371	3.708086626	4.480607826	3.9317933	4.060662006	4.173465572	3.761066788	3.91097932	3.884699268	3.879931879	3.801423549	3.755947281
1553583_a_at	5.095745086	4.873392696	4.910383212	5.17759065	5.135641871	5.91481879	5.282242987	4.87695435	5.056960453	5.058936634	6.676652257	5.132005107	5.156192444	5.132005107	5.102464163	5.031573039	5.255093011	4.94439852	4.933939741	5.202739702	5.115061655	5.302823636	5.344047958	5.216994335	5.136691679	5.310970064	5.192443218	4.920241302	5.034865591
1553584_at	4.441344257	4.931415391	4.591121821	4.90951223	4.584585305	4.94068927	5.212197328	4.902382231	4.943720916	4.816951967	5.120758428	4.684895272	4.74033511	5.029690871	4.985008247	5.041082984	5.060744316	4.809420764	4.882322095	5.003694346	4.597431636	5.064794821	5.155711153	4.469034656	4.819456957	4.959708024	4.969418951	4.410513299	4.59059641
1553585_a_at	3.826775335	3.713306779	3.673838672	3.832282948	3.986816463	3.918968544	4.292661227	3.790404059	3.995678076	3.905716311	3.593456263	4.002117536	3.868421061	4.173254404	3.621634414	3.781454446	3.866484944	3.801463511	3.928846877	3.908074361	3.820195669	3.987841455	4.09100087	4.063927632	3.894802266	3.805945854	3.868421061	3.615814414	3.989390338
1553586_at	4.304133237	4.280635079	3.81035811	4.043150958	3.999266529	4.732902499	4.097571444	4.124941173	4.060867757	4.201908282	3.948306801	3.978972483	4.306483534	4.080037992	4.039479392	4.038444512	4.359672292	3.958380762	4.012669202	4.394627522	4.141907095	4.229739097	4.217432831	4.122257336	4.066407873	4.490992018	4.170847699	4.131795616	3.995023597
1553587_a_at	5.195690725	4.878727346	5.954829622	5.522740695	5.931550526	5.697969882	5.537915667	6.638573479	5.711084209	6.617623613	6.507318389	5.959178613	5.785489294	5.540445778	5.739798275	6.060873177	5.977227878	6.691818844	6.344481894	5.768738005	5.804524825	5.657355065	5.822539172	6.064477813	6.191242499	6.341046746	6.551114627	6.167137652	6.613698469
1553588_at	13.97033631	13.92190285	13.63970544	14.03062944	14.00017866	13.75179177	13.85736154	13.80232094	13.85417562	13.84425734	14.00017866	13.85542441	13.66953617	13.99049316	13.91493918	14.04113852	13.89038814	13.88706267	13.84569807	13.93267314	13.89455423	13.83855068	13.89455423	13.93267314	13.88790161	13.77038406	13.81980386	13.86252387	13.85543549
1553589_a_at	4.600892583	4.660094313	4.265170688	4.298354387	4.295250053	5.504664523	4.901858272	4.502365298	4.502365298	4.491234215	4.044646709	4.321844294	4.452838286	4.502365298	4.283563179	4.4847749	4.353369181	4.485821635	4.502365298	4.83564366	4.342601936	4.660962308	4.967987653	4.626804877	4.631720177	4.554339788	4.707693839	4.544961792	4.731749813
1553590_at	5.077825284	4.929982392	5.027892558	5.016209844	5.040178471	5.841666049	5.169964992	4.890856894	4.7981361	5.503474282	4.818858691	5.014868432	5.186187232	4.991324157	5.049540286	5.047745888	5.08246675	4.656057494	4.900629014	4.932275013	5.033891704	5.246119364	4.935310478	4.653523666	4.794379275	5.016209844	5.166894377	5.062599161	4.953612851
1553591_at	4.001710129	4.165574765	3.937095593	4.175364199	3.99701403	4.546653369	4.404562891	4.044346556	4.01689438	3.952467059	3.946349013	4.04779044	4.162211496	4.310144767	4.056982444	4.135507256	4.074177159	3.975040188	4.093603408	4.065044867	4.172080405	4.272538189	4.175006581	4.169394405	4.112739038	4.160706273	4.168872062	4.063317752	3.764088059
1553592_x_at	5.192495222	5.323213496	5.0926865	5.389334123	5.181846295	5.60228752	5.217869636	5.196627398	4.861767054	5.02146018	4.865441203	5.111536352	5.274417036	5.512313687	5.084482887	5.196627398	5.078722761	5.065584668	5.046713116	5.323890868	4.984382932	5.46952467	5.3370525	5.633937484	5.07654552	5.241789792	5.263527215	5.171254583	4.923505906
1553593_a_at	4.435398002	4.260825894	4.328110026	4.600579424	4.254651766	4.578515348	4.483419042	4.315297437	4.400982896	3.983923425	4.180265584	4.316967973	4.328110026	4.429115194	4.49876171	4.315297437	4.312718771	4.238805719	4.488609565	4.163233695	4.149104091	4.555287403	4.614908312	4.276824645	4.206143736	4.101547207	4.553772721	4.158038525	4.296843329
1553594_a_at	5.119802083	5.061101931	4.677373777	5.047622833	5.059042704	4.667928455	5.384366687	5.013454815	5.141486107	4.952782149	4.656152659	4.712206808	4.738525532	5.031683631	5.18554702	5.224298537	4.77021785	4.941421171	5.075571025	4.37602561	4.762766711	5.214543499	4.961912162	5.377159871	4.870932662	4.39057989	4.980314558	4.51326224	4.358693408
1553599_a_at	3.120861608	3.238136322	3.415405097	3.023951003	3.26704774	3.091896986	3.080332926	3.341532522	3.185172582	3.337485274	3.078622843	3.025152078	2.940369442	2.986654521	3.207402826	3.030036966	3.063883467	3.101594724	3.089314501	3.31367297	2.978449885	3.23065775	2.971941933	2.994581142	3.004434874	2.947455595	3.457569536	3.194265671	3.229933515
1553600_at	5.426698475	5.205580023	4.990701293	5.135091641	4.994082503	5.51605789	5.401644533	4.719407127	4.906019069	5.123496384	4.824523862	4.776823298	5.143443217	5.147398532	4.995557862	4.913410969	4.853409946	4.75160615	4.840663281	5.155112617	5.251577868	5.20210882	5.28566052	5.016529676	4.990701293	5.059201383	5.342572324	5.030637627	5.10470831
1553601_a_at	3.65871335	3.824147854	3.834449025	4.197718224	4.149765473	4.120799317	4.20130605	4.053607093	4.079335543	3.844788421	3.587306642	4.008484467	3.637558194	4.123602166	3.877774227	3.577871088	3.844788421	3.538186571	3.989983824	3.633367207	3.847255466	3.902325276	3.926394668	3.986310443	3.710281434	3.805945854	3.740597437	3.268491528	3.690286775
1553602_at	4.384367202	4.38065046	4.443372592	4.682247924	4.516019073	4.501691567	4.542789605	4.785614291	4.503810419	4.419474287	4.261909753	4.549654377	4.350547428	4.831852232	4.730723418	4.698756662	4.427124982	4.750934547	4.502365298	4.502365298	4.293122961	4.433390176	4.502365298	4.491895013	4.277093355	4.336991399	4.847407717	4.381777882	4.384814239
1553603_s_at	4.90082482	4.83792118	4.539583505	4.48965983	4.662821518	4.499102261	5.188043019	4.806605684	4.754379426	4.480403723	4.631666929	4.917044312	4.354769268	4.213427191	4.304176577	4.533098156	4.269236744	4.546891712	4.285036499	4.626634392	4.216132574	4.080058992	4.133760261	4.093499107	4.455581079	4.34865087	4.595365608	4.583282617	4.181983868
1553604_at	2.781773173	2.803023564	2.742353409	2.826071591	2.898764433	2.81751244	2.891617927	2.867280808	2.824677153	2.813676121	2.863841291	2.752295593	2.884319722	2.82767892	2.904384118	2.739172291	2.741271125	2.854412531	2.77691125	2.809555031	2.829237804	2.828584269	2.802851485	2.824029973	2.824677153	2.804205374	3.069498339	2.790099113	2.786191997
1553605_a_at	3.059959664	2.909169353	2.979315308	2.932952349	2.898117252	2.816244315	3.050504236	2.882356873	2.862907512	3.03494924	2.88982629	2.889157848	2.907399206	2.905673532	2.952889182	2.958368032	2.915125919	2.928432157	2.783666599	2.924297092	3.125348613	2.910758716	2.823578057	2.828799624	2.896660628	2.89207569	3.00467014	2.985013549	2.977758572
1553607_at	3.016957025	3.016780033	3.043798062	3.136027684	2.97693277	3.404252777	3.069703243	3.016929812	2.959126326	3.106261147	3.082766844	3.273455343	3.036985315	3.176100636	3.026770003	3.082048846	3.082766844	3.067725022	2.990248482	3.371785297	3.082025128	3.082766844	3.023231265	3.137359754	3.054103335	3.191417217	3.216215032	3.272753496	3.124077322
1553608_a_at	3.178930629	3.408828138	3.228566923	3.326218661	3.296290006	3.331568659	3.156906574	3.370151816	3.190579016	3.146686509	3.336055619	3.500258808	3.396388821	3.304984587	3.312114905	3.094987274	3.534696566	3.114873848	3.221469553	3.315420245	3.304823939	3.42077193	3.47156144	3.526771502	3.419240629	3.182420239	3.591422593	3.201802951	3.439927857
1553611_s_at	4.631104952	4.563587888	4.59584212	4.473056817	4.498810892	4.628330627	5.041481441	4.656685128	4.32073544	4.529995273	4.286346165	4.0918147	4.301436538	4.573101577	4.37844653	4.27000316	4.252609891	4.47199643	4.590690857	4.333679516	4.405405072	4.437648966	4.507657819	4.437648966	4.474260771	4.67594442	4.153673082	4.030937196	3.80205526
1553612_at	4.274157013	4.186413128	4.566007116	4.588215629	4.656038163	3.778176798	4.30342838	4.575361674	4.586914673	4.49082828	4.549422487	4.703721685	4.246502832	4.609535468	4.788245814	4.518979261	4.522185186	4.51973611	4.390741211	4.344906511	4.466048393	4.448486713	4.251371034	4.466048393	4.437024379	4.116281349	4.868242552	4.365651586	4.386900598
1553613_s_at	10.27057239	9.832078667	9.642382701	10.32994131	10.16437185	10.60806527	10.83836064	9.514304098	10.31309814	9.780679347	9.492809399	9.373616384	10.48606305	9.41612669	9.169178387	9.99207478	10.0245787	9.096745167	9.035382612	10.17316714	9.307530673	8.963924189	10.42535843	10.2970743	10.00905639	10.04461412	8.847573352	9.426479449	9.09103869
1553614_a_at	3.620719776	3.516623575	3.328018092	3.324756039	3.278412057	3.634262938	3.548262658	3.343446679	3.77224442	3.470174695	3.383342884	3.521919185	3.356732742	3.349247094	3.263613278	3.259958637	3.436084022	3.352886841	3.362051289	3.47603195	3.308955309	3.384469167	3.439084128	3.407263765	3.474565659	3.350329414	3.334444304	3.38050273	3.531155055
1553618_at	3.890021438	3.568896726	3.734254627	3.686610318	3.849802388	3.96520316	3.532561139	3.60668351	3.674678465	4.000500153	3.568302188	3.812163203	3.89569765	3.8639706	3.78895042	3.799894632	3.69332567	3.694890712	3.603061845	3.702302856	4.026674876	3.52561303	3.835918749	3.652037707	3.597981707	3.778164928	4.000500153	4.028047378	3.912472809
1553619_a_at	3.719887727	4.026117019	3.771570107	3.957384516	3.827856607	3.709461205	4.127462538	3.650584956	4.160279731	3.635131124	3.662647731	3.986513604	3.758200766	4.009208759	3.684977251	3.726767388	3.696827893	3.727764301	3.849195311	3.854933489	3.654160205	3.966112337	3.713933249	3.957330165	3.676489943	3.495916613	4.343996612	3.929457629	3.704462546
1553620_at	3.597718958	3.441822344	3.432368586	3.489012255	3.465694399	3.938510225	3.37948465	3.393992529	3.550412755	3.409161605	3.139025403	3.465694399	3.540514852	3.465694399	3.424583645	3.424364355	3.515258783	3.529308749	3.397805556	3.369347535	3.388703387	3.508742924	3.662183539	3.357102229	3.46432671	3.443658535	3.490840927	3.404337788	3.514455632
1553622_a_at	3.65036359	3.253438516	3.311560329	3.278360656	3.342396774	3.409435038	3.260271532	3.323685445	3.196256476	3.29127723	3.274501772	3.195331888	3.419052452	3.412779733	3.289264022	3.312198788	3.276782248	3.236187629	3.289870842	3.592074638	3.345657065	3.48403079	3.236187629	3.228338408	3.201748767	3.398299006	3.326111865	3.380374317	3.086565082
1553623_at	3.71230964	3.87466524	3.75093106	3.743307802	3.660810338	3.931669834	4.216132574	3.582104164	3.744621164	3.830265904	3.75093106	3.708111473	4.004203836	4.01802558	3.563281068	3.512227976	3.75093106	3.651880144	3.75093106	4.04898142	3.752935673	3.698604215	3.946939684	3.75093106	3.615814414	3.709093571	4.123113075	3.75093106	3.624064032
1553625_at	2.915392928	3.080860311	2.862883355	2.723589438	2.837478336	2.946366023	2.953965173	2.797736792	2.79455203	2.889485512	2.963961039	2.795357346	2.849836011	2.869658503	2.750354506	2.786922495	2.851950849	2.904180323	2.832661321	2.960281746	2.837478336	2.871157471	2.799372955	2.784226727	2.761685148	2.835096447	2.907224095	2.842404281	3.159488531
1553626_a_at	3.893784586	3.49255691	3.694540964	3.681653974	3.524183605	4.031120391	3.731380236	3.812841114	3.625678471	4.074894333	3.883512101	3.570259221	3.915920507	3.398809811	3.569909615	3.561175914	3.652375022	3.66327069	3.570617582	3.834290695	3.647005432	3.648812835	3.647005432	3.550961054	3.793304509	3.840807963	3.627855743	3.646294789	3.598446822
1553627_s_at	3.283217229	3.435466122	3.503059996	3.402229874	3.483932677	3.490564694	3.755036571	3.503059996	3.492183655	3.682392891	3.51132066	3.442238256	3.272874507	3.3805991	3.625819609	3.493092373	3.506653001	3.619110818	3.744003984	3.681375918	3.367093636	3.457692061	3.474834404	3.247865668	3.593588774	3.564273631	3.673218515	3.511982422	3.528231765
1553629_a_at	4.557680867	4.555713875	4.211782424	4.579598035	4.307492765	5.316057452	4.539211516	4.503690429	4.503690429	4.540185287	4.131714269	4.749958225	4.460498396	4.222868624	4.595871655	4.392610912	4.450040031	4.598736719	4.444606894	4.378471677	4.576567883	4.737612436	4.643415547	4.308066366	4.518993062	4.220653222	4.847041735	4.642002082	4.022985606
1553630_at	3.088709182	3.079781031	3.011930426	3.159284108	2.999096061	3.268822117	3.03885425	3.044660988	2.869595625	3.124559778	3.223957867	2.742199015	3.044660988	3.125345635	3.092464824	3.287166339	3.067889842	3.088699546	2.912165682	3.234895313	2.868472432	3.008549637	3.078607127	3.212092902	3.071971877	3.00608299	3.318701714	2.901770805	3.069794629
1553633_s_at	3.641455095	3.803257905	3.695872935	3.881672502	3.908775435	4.00044508	4.223242638	3.91444854	3.939657633	3.972966455	3.833544317	3.640060468	3.649622585	3.664361182	3.978090158	3.854366628	3.855889298	3.887478198	4.027925922	3.901791351	3.792742	3.855889298	3.867753424	3.779975218	3.855889298	3.660343206	3.977656433	3.855889298	3.509538665
1553634_a_at	3.92361413	3.690375278	3.851171584	3.661430185	3.760909737	3.909182911	4.180084943	4.263735752	4.201397373	3.712169933	3.888159075	3.963885826	3.788005949	3.844320503	3.892471993	4.012197331	3.679968052	4.232093131	3.987982739	3.928555209	3.734884898	3.986810679	3.882035492	3.806929996	3.795828839	4.078364829	3.726081611	3.819237463	3.72292811
1553635_s_at	3.728668539	3.629133513	3.45375681	3.641474178	3.497907281	3.68320537	3.566940677	3.595602732	3.838649861	3.715116413	3.959553204	3.825575685	3.558007205	3.709820132	3.778254237	3.68629284	3.860761073	3.715754185	3.79749543	3.90786877	3.848931534	3.818972838	3.92986048	3.725576057	3.766749801	3.831655085	4.143459462	4.031275406	4.350768175
1553636_at	3.00508987	3.082733452	3.006994639	3.097102263	3.098759018	3.000758982	3.321438996	3.215137457	2.894769731	3.031170338	3.025488694	3.205876599	3.189430727	2.999002584	3.030389499	3.114956552	2.899018774	3.014176835	3.068152762	3.08289798	3.125687175	3.101585372	3.092538674	3.209324518	2.972021502	2.992329909	3.299769481	3.178050951	3.072029968
1553637_s_at	4.205472163	4.516040301	4.395306434	4.543406016	4.730944122	4.354938713	4.999525335	4.372396332	4.533002908	4.214684415	4.559109631	4.620689011	4.265573709	4.590527495	4.440037838	4.373182422	4.351303639	4.507829922	4.232974543	4.65560645	4.701403705	4.574261219	4.601978738	4.67962663	4.594876148	4.307023124	4.680382726	4.556693207	4.725038284
1553639_a_at	4.063016194	4.174080201	4.164136213	3.849810595	3.864808199	4.073437776	4.025255491	4.152105479	4.313020902	4.091403075	4.174434999	3.987260612	4.174434999	4.270886888	4.174434999	4.32481086	4.407125011	4.191990116	4.174434999	4.113982461	4.174434999	4.492545256	4.655776186	4.250889589	4.205714341	3.959869912	4.576629158	3.963850988	4.348819924
1553640_at	4.118825124	4.187493365	4.061496851	4.420815432	4.252448408	4.264586798	4.700248946	4.171151969	4.51813534	4.244197115	4.001261271	3.978336417	4.110404445	3.91511561	4.181286	4.157458882	4.053148589	3.97880184	3.965292718	4.181286	4.302954648	4.187493365	4.598000041	4.250889589	4.187493365	4.139132114	4.257230818	4.157691231	4.607598163
1553641_a_at	4.385372703	4.459487286	4.131655709	4.30342838	4.096447326	4.677520141	4.52110988	4.249523659	4.571844204	4.326938189	4.095150365	4.190672487	4.106926701	4.330746497	4.167244852	4.297352053	4.460687292	4.222357799	4.21575452	4.217476106	4.30342838	4.54536079	4.30342838	4.15350101	4.283714907	4.456480018	4.401936049	4.513539898	4.132522435
1553642_at	5.940355137	6.17672974	5.866914905	6.049910684	5.989907087	5.982994932	6.453493392	5.816925164	6.050214602	6.072678435	5.455996598	6.05625579	5.896087458	6.015794263	5.957746875	5.941225752	5.623637013	5.89392836	5.720632054	6.230219133	6.094431697	6.013205375	6.197315426	5.943598063	5.837893055	5.79846886	6.354756892	5.851172312	5.985779173
1553644_at	4.457232079	4.653843961	4.76936417	4.689943269	4.802119648	4.539603455	5.015461492	4.847095638	4.741264486	4.898988468	4.689943269	4.587882205	4.355717951	4.689943269	4.610130609	4.568907941	4.689943269	4.675781302	4.900629014	4.609942172	4.475662721	4.867613862	4.853365551	4.570786282	4.548714509	4.668588055	5.117073672	4.70354506	4.648608
1553645_at	3.168873473	2.997482637	3.157195273	3.034330742	2.923545569	3.212851635	3.055887153	3.211106668	3.184715204	3.035728942	3.012819764	3.164177373	3.212475152	3.179266993	3.294462481	3.158807751	3.190564352	3.157195273	3.218361645	3.15214461	3.102800419	3.031290807	3.112701516	3.034934083	3.178937578	3.106261147	3.205927209	3.157195273	3.149858692
1553646_at	3.833279885	3.9326122	4.452122014	4.067078371	4.14962379	3.676848142	4.062328173	4.398633426	4.333026298	3.964332096	4.037437221	4.159117087	3.805945854	4.029368169	4.088379011	3.732307821	3.880422849	3.916368122	3.893508876	3.576941615	3.529122038	3.818799863	3.788001605	3.880139535	3.800776611	3.861899661	3.998347322	3.779994601	3.88898167
1553647_at	5.546036062	6.057203606	5.696210322	5.643993369	5.760289248	5.87602584	6.169873024	5.821213719	6.053266255	5.49191237	5.757651883	5.573114862	5.84248845	5.718135521	5.74749928	5.656666502	5.566226782	5.73049761	5.893093468	5.840969511	5.712074099	6.036607517	5.820856996	5.561737715	6.074736779	5.683048797	5.685175517	5.698618931	5.863485567
1553651_at	3.123089353	3.015047329	3.115243955	3.125291471	3.088482548	3.281121063	3.102495238	2.994165546	2.985693006	3.05043399	3.245703954	2.97046288	3.06184953	2.959436506	3.117470558	2.961328871	2.940306049	3.082687621	2.9929633	2.979484696	3.001569928	3.071971877	3.071971877	3.030429772	3.116932059	2.780349077	3.241193035	3.006553577	2.915125919
1553652_a_at	3.337569651	3.268858145	3.158221387	3.252919852	3.280287266	3.693570922	3.509091705	3.37659688	3.402885711	3.163501928	3.259299071	3.292319172	3.327225304	3.370907886	3.3477112	3.32359488	3.31308623	3.456037017	3.444637234	3.692504493	3.288895618	3.179547583	3.3715551	3.217493117	3.303185581	3.407733232	3.286865814	3.14717243	3.327225304
1553654_at	2.950172633	3.05172465	2.987711293	2.990610928	3.005024753	2.957430935	3.097350351	3.00092944	2.965688788	3.046620436	3.1671596	3.07176599	2.97279029	3.030429772	3.191804615	3.003446211	3.030429772	2.921424118	3.131116849	2.969713315	3.000967703	3.071971877	2.940468062	3.091222786	2.988694773	3.02440915	3.094229507	3.00280493	3.205834929
1553655_at	3.258809472	3.406656738	3.269677064	3.429103318	3.367147887	3.140255376	3.541880633	3.288779313	3.399583009	3.533005248	3.358405134	3.2393273	3.296290006	3.537584169	3.199131839	3.50827337	3.41042613	3.294859384	3.261529244	3.388270135	3.358405134	3.45083677	3.362213305	3.40593059	3.310904306	3.235053481	3.823529742	3.084440175	3.257275216
1553656_at	5.301024546	5.56683162	5.489125848	5.58379572	5.370089841	5.422083666	5.90908231	5.831617169	5.563827631	5.889306879	5.535582209	5.4104441	5.478136694	5.421326868	5.67817534	5.790276482	5.462953732	5.535582209	5.535582209	5.433954385	5.36099042	5.732002339	5.535582209	5.443511764	5.608811406	5.498534628	5.896933937	5.43679271	5.32873285
1553657_at	5.968262762	6.415553647	6.001384371	6.238528113	6.217801399	6.935149024	6.545984951	6.295443847	6.609139641	6.484180775	6.212173429	5.967249022	6.392343761	6.27719477	6.374902704	6.270648844	6.768675945	6.068985324	6.214420524	6.910096753	6.362198216	6.601658453	6.61541525	6.201294233	6.505357148	6.66427058	6.362198216	6.362198216	6.185341199
1553658_at	4.570429748	4.81180269	4.764739688	4.84123106	4.840112329	5.121279676	5.36296316	4.898435166	5.067861834	4.789239856	4.806861612	4.636711262	4.903005765	4.734086653	5.178308262	4.81180269	4.432078856	4.766410608	4.761246424	4.71489626	4.833707765	5.045919012	5.271086743	4.806448145	4.680859564	4.781103639	4.84764318	4.579497346	4.460766817
1553660_at	4.868056821	4.336533635	4.137999291	3.885949968	4.063095692	4.974103562	4.289060297	4.320726431	4.187649895	4.54984658	4.051202541	3.913952689	4.240227856	4.236458805	4.291158509	4.247630233	4.267958282	4.266852644	4.192546276	4.260913059	4.471102762	4.32147773	4.518491388	4.418993058	4.30342838	4.533155196	4.41162485	4.398168248	4.30342838
1553661_a_at	3.687206843	3.968840724	3.603275028	3.674509153	3.465786444	3.530589337	4.057862934	3.592571462	3.639475762	3.58104732	3.737654283	3.720095863	3.66035085	3.701165913	3.583980029	3.637838935	3.535299435	3.521986878	3.691105753	3.912302348	3.692468391	3.690647617	3.630794959	3.671038667	3.648681101	3.608597801	3.921203232	3.70487897	3.729007214
1553663_a_at	6.937878346	6.715579818	6.596531282	7.111825927	6.78906564	7.237846554	7.094270822	6.941018187	6.78132099	6.70884635	6.689420328	6.623902051	6.725145744	6.929952538	6.936756821	6.863691759	6.453444592	6.801532093	6.900091979	6.855712013	6.501122299	7.030900926	7.052294192	7.222987847	6.720183276	6.79234494	6.880287055	6.608574039	6.610946818
1553666_at	3.23046076	3.358979392	3.137116238	3.31163994	3.394295886	3.20144842	3.394593374	3.29903078	3.295644669	3.218918813	3.424224109	3.272493552	3.143007909	3.295644669	3.383786582	3.282249497	3.412110002	3.290090325	3.44724478	3.311850498	3.285406422	3.193888408	3.304511613	3.372852611	3.417861513	3.115015615	3.51389409	3.38050273	3.416613945
1553668_at	4.925939108	4.664820209	5.162465078	5.042864957	5.170087138	4.630054843	5.033640558	4.874012016	5.024565147	5.085467285	4.656608161	4.48676877	5.014748444	5.264276181	4.699899733	4.800652198	4.44651568	4.834079403	4.491037139	4.354717402	4.76676596	5.111789395	4.551273923	4.862976116	4.651344188	4.524079412	4.88897934	4.647228844	4.681858913
1553670_at	3.494185947	3.737918654	3.62048956	3.811299589	3.545476923	3.911059797	3.703048593	3.652023117	3.97484007	3.611425687	3.777853781	3.369994317	3.64509349	3.577031127	3.897593258	3.736527036	3.616479906	3.79414719	3.64509349	3.555592898	3.578116187	3.693860606	3.583980029	3.672128047	3.628935438	3.652023117	3.507360931	3.629834749	3.588298198
1553672_at	4.223155466	3.820230493	4.091740791	4.207119912	4.076399293	4.206183274	3.69795285	3.996826315	4.143103775	3.641404837	4.969756404	4.159116497	4.428850436	3.943853603	4.041717101	3.834991358	3.867277117	3.957734986	3.826603763	3.993279261	3.993279261	4.055024254	3.904251349	4.281741131	3.808945171	4.023244527	4.174281262	3.958168105	3.973754975
1553673_at	3.779150837	3.711902359	3.432924299	3.908659335	3.74879637	3.680827474	3.921384066	3.651495873	3.533551349	3.571292185	3.734218287	3.728649264	4.109466875	4.053165935	3.434395651	3.680827474	3.633367207	3.676145902	3.805282849	3.94175603	3.984115124	3.65928721	3.80215333	3.711902359	3.742168054	3.742374376	4.362169345	3.524458868	3.719627619
1553674_at	3.147982117	3.15961066	3.007120717	3.300480422	3.209226897	3.317134461	3.095033353	2.959974649	3.205123073	3.160335716	3.033168573	3.160335716	3.137742647	3.057399915	3.158769651	3.135433275	3.459707821	3.178761906	3.143440433	3.111613939	3.091338159	3.146043605	3.214966037	3.253764887	3.04544434	3.304643271	3.369178796	3.239856784	3.115300134
1553675_at	3.891012662	3.955994692	3.910216594	4.083149276	3.999266529	3.739520507	3.883965634	3.910703312	4.026245776	3.77526172	3.914794224	4.548992767	3.707952189	4.059727226	3.831985412	3.938664475	3.701276689	3.977191833	3.711977808	3.835321347	3.873151186	4.008773615	3.91314655	4.259784429	3.871075718	3.73248231	3.71418566	3.891012662	3.892003662
1553677_a_at	6.973150658	7.058159262	7.328756263	6.608040057	6.793581627	6.809638024	6.52198193	6.943412164	6.873929293	6.696871193	7.556483972	6.153217173	6.980894737	6.284267731	6.739972842	6.327317512	6.62839008	7.396581524	7.244198548	6.620809805	6.151135249	5.273947578	6.139100694	6.198639451	7.249958422	7.474437418	5.935190394	6.640082019	6.944058606
1553678_a_at	11.20313326	10.95037881	11.33078051	11.14819494	11.15972602	11.26485759	10.74551141	11.31537245	10.05383133	11.11860844	10.63377388	11.29135478	11.44338986	10.58697942	10.16330112	10.56695017	10.40091279	10.87284247	10.30442176	10.43617864	10.97068841	10.27893232	10.74157875	10.58503759	10.76484532	10.6039233	9.692304713	10.01779546	10.15050527
1553679_s_at	4.155976542	3.933561534	4.198278624	4.275386403	4.38163857	4.069343311	4.373427058	4.143533808	4.005568911	3.992833103	4.464204083	4.4612146	4.135585562	3.912133815	3.971852184	4.100410261	4.335359033	4.409966584	3.794712865	3.969074053	3.884803641	3.860915112	4.085963276	4.01387935	4.063951685	4.088925299	4.603476672	3.97528031	4.048453095
1553681_a_at	5.586870975	5.628050394	5.182888724	5.28712843	5.338054344	5.573303416	5.575743156	5.326100539	5.063891464	5.380602701	5.455739564	5.184370796	5.073465816	5.576175152	5.56460269	5.524529573	5.278774482	5.283491686	5.117999801	5.082891305	5.135104616	5.605314261	5.977136715	6.265356072	5.222512511	5.093841382	5.497225499	5.227017056	4.882498316
1553682_at	3.127749535	3.550615437	3.63299306	3.551791457	3.504047468	3.112274801	3.533376738	3.934493572	3.533376738	3.432325599	3.718980555	3.566425477	3.354796722	3.485134319	3.7756928	3.684977251	3.533376738	3.892412639	3.533376738	3.509802134	3.367826677	3.465231325	3.311560329	3.495067378	3.528813149	3.526764262	3.627839335	3.60424169	3.387714507
1553683_s_at	4.074646136	4.119375523	4.287568278	4.242785735	4.009684501	3.92738721	4.492163707	4.746188443	4.370480595	4.172854845	4.903466338	4.046406134	3.97113982	4.197696567	4.515201881	4.49684812	4.604127373	4.672442345	4.374268041	4.38594481	4.283315932	4.66249922	4.11576347	4.059796856	4.491945684	4.16566219	4.416589649	4.29555432	4.022309874
1553684_at	3.434440789	3.513958262	3.689976165	3.612849032	3.647148731	3.408776012	3.489723861	3.559777165	3.441056726	3.622573614	3.393327079	3.852376145	3.368954248	3.793942928	3.613460463	3.444419116	3.26476974	3.455591518	3.541863685	3.510233977	3.41501454	3.632692606	3.510233977	3.254705496	3.601717203	3.316717651	3.272924448	3.510233977	3.471393373
1553685_s_at	5.293478392	5.025058696	5.595513382	5.366222191	5.524485808	5.021474307	5.140712073	5.714277933	4.585138688	5.108793378	5.92791049	5.990417417	5.495483746	5.320259819	5.032655253	5.587340642	5.543448887	5.676691343	5.270844174	5.349047668	5.497051853	4.973920016	4.992935857	4.942936438	5.353453468	5.263499889	4.483312951	4.849393435	4.886292885
1553686_at	4.189253386	3.858472665	4.118258518	4.009630183	3.960089945	4.483130205	4.073300075	3.908167871	3.743467683	3.744453781	3.875043407	4.114366041	4.310382479	3.942168852	3.956281867	4.013800673	4.063927632	3.950088223	3.855684387	4.003471447	4.176076543	4.111563361	4.069343311	4.069343311	4.254556843	4.298677391	3.913695129	4.322691245	4.108440904
1553688_at	5.088735245	4.987467156	4.75660137	4.980830406	4.799291021	5.022898054	4.923809581	4.809523891	4.91795959	4.65002899	4.597862328	4.642278849	5.02389863	4.879996021	4.720692722	4.78543853	4.920143407	4.657909909	4.79343379	5.124581363	5.01270408	4.83585782	4.993121689	4.784880709	4.700359917	4.926953389	5.198106363	4.625247719	5.204938653
1553689_s_at	4.345223482	4.331983228	4.667663692	4.265450161	4.41779028	4.226122834	4.32866639	4.897244429	4.129432663	4.208717358	4.699675319	4.50019798	4.404450426	4.347887837	4.404445948	4.755084824	4.90603887	5.215715323	4.780387706	4.461110475	4.537708243	4.291102683	4.350768175	4.376276154	4.687312405	4.66113064	4.188831431	4.189333774	4.137185684
1553690_at	4.013899958	4.305030116	3.682011603	3.968883701	4.225926198	3.813866268	4.311374384	3.883758388	4.256943577	3.856714033	3.951696971	4.009162381	3.916057316	3.883698117	4.075941096	4.077423478	4.039145219	3.965678816	4.074866904	4.302302472	3.751278289	4.107757657	4.212273598	4.279485532	3.928321993	3.934745591	4.194416738	3.927494458	4.11527659
1553691_at	3.427354846	3.400225295	3.734821044	3.840138727	3.853762005	3.828448553	3.911485068	4.048350701	3.324710432	3.464542143	3.945827638	3.80219675	3.788702649	3.613253173	3.660343206	3.63775019	3.540364153	3.740372913	3.438730298	3.598196002	3.66481482	3.508248308	3.613253173	3.660677845	3.793391613	3.571891023	3.590170137	3.575305342	3.367443045
1553693_s_at	5.939761501	6.07972575	5.64659596	5.479862301	5.513092591	5.410178247	5.519294323	5.239896833	6.181512011	6.045280359	5.651543437	5.356953676	5.293846439	5.36501943	5.791985839	5.711974797	5.443396419	6.009790426	6.056712086	5.601128032	5.53563571	5.28861618	5.64036969	5.635112359	5.67811803	5.581767635	5.802354546	5.91445172	6.266410471
1553694_a_at	6.991770161	6.947046513	7.773698406	7.23248083	7.436438261	6.32440057	6.995657938	7.25920921	7.288753904	6.936543103	7.604275918	7.994582823	7.328925543	7.066788284	6.928086399	7.673687383	7.431906459	7.277286857	7.270888397	6.82371324	7.46984666	7.327929052	7.151382945	7.212468827	7.044082045	6.816860955	6.978876463	5.670318319	6.063954228
1553695_a_at	5.635132831	5.762242537	5.902043378	5.803218023	5.655004697	6.397066998	6.352918099	5.716063487	5.789380776	5.464383761	5.491976286	6.136213143	6.12752041	5.449610384	5.46405543	5.915293508	5.68776044	5.995107142	5.94361483	5.776086783	5.808671687	5.973477761	5.668090437	5.984054669	5.665887101	5.877135533	5.474946638	5.56360659	5.518751462
1553696_s_at	3.632259486	3.75736286	4.559884075	3.614554066	4.235260466	3.700546091	3.541880633	4.648608	3.804687041	3.613242403	3.852598445	3.854478995	3.80097405	3.472217711	3.848045688	3.816400521	3.70430652	4.216509416	3.80097405	3.521338592	3.71032681	3.572914178	3.378611151	3.511422641	3.993125711	3.924663283	3.884330438	3.54689712	3.7344591
1553697_at	2.879298592	2.975554144	3.008398772	2.864625345	2.838992048	2.904131235	2.809681044	2.965425218	2.81343519	3.193829547	2.924658163	2.794877285	2.880851424	2.920333543	2.867911699	2.892834386	3.054123961	2.864976756	2.885410669	2.909487345	2.952692293	2.924658163	3.050788323	2.824029973	2.927724329	3.056202861	2.931822998	3.163868626	2.870637882
1553698_a_at	3.018332542	2.992235403	3.150497675	2.981756591	3.005024753	3.013318775	3.174636111	3.052452277	3.121462836	3.063231941	3.120557572	3.143694789	3.014588585	3.26226394	3.045639027	3.067404501	3.036801956	3.089696341	3.052146928	2.978858918	3.000715988	2.958039616	3.168979244	3.218293697	2.951626998	3.040253362	3.334085875	2.97693277	3.044948483
1553701_a_at	4.344630006	4.293103459	4.18359217	4.64205678	4.298572139	4.539615435	4.915112993	4.477326643	4.336790805	4.29556375	4.227194885	4.422015818	4.397668823	4.532107107	4.496448065	4.492715113	4.351602666	4.34937597	4.372102479	4.250459922	4.38701062	4.661125291	4.507747617	4.633413014	4.3814415	4.141907095	4.601727707	4.585660395	4.434575402
1553702_at	4.63934649	4.536174046	4.806967798	4.628768815	4.737400921	5.652790763	4.859060214	4.674817394	4.646942292	4.976443705	4.730833065	4.857120475	4.858363394	4.606333189	4.877803048	4.682486752	4.834424589	4.503005145	4.821491678	5.149986731	4.791460021	4.840889191	4.740045289	4.82697984	4.817479408	4.720338891	4.609822071	4.846782381	4.83448074
1553703_at	8.881486698	9.078970381	8.668739306	8.821935794	8.599568952	8.543293228	8.759818931	8.979033844	8.727546837	9.046712591	8.676187371	8.833956822	8.766224696	8.581191081	8.573462387	8.557006254	8.714878548	8.759869828	8.986502336	8.769351866	8.853678841	8.714038586	8.909534145	8.872944947	9.233315281	9.334237566	8.626390679	9.208647048	8.664945492
1553704_x_at	8.527611723	8.543741234	8.141603203	8.232186499	8.051104667	7.821365703	8.074392655	8.187187543	8.352580288	8.358795657	8.130603239	8.243296123	8.195185328	8.036776821	8.060494401	8.026206567	8.137287326	8.17994359	8.284678886	8.210191758	8.115257588	8.092080981	8.302222263	8.290683799	8.611828423	8.610741779	8.24914443	8.595311908	8.055366245
1553705_a_at	4.102815022	4.108707128	4.169910332	4.247944248	4.069343311	4.409758465	4.529576594	4.470709085	4.07001488	4.067686633	4.286241783	3.979304766	4.430125725	4.452302517	4.041656734	4.273440785	4.087175898	3.982391738	3.960341258	3.920039091	3.864764898	4.178643482	4.377556937	4.422334199	4.182895039	3.842094435	4.205206314	4.059205868	4.066358368
1553706_at	3.758869441	4.798007675	4.42591611	4.355716493	4.398327278	4.22036955	4.756615547	4.434304718	4.592352196	4.469122393	4.986387386	4.582703918	4.18413192	4.79947645	4.871893848	4.714116979	5.060192685	4.764144501	4.980669484	4.704559889	4.926546977	4.882417936	5.097185838	5.207601164	4.912862327	5.006024417	4.971006346	5.025641578	5.14204942
1553708_at	2.996096729	3.437463371	3.251353406	3.401246328	3.429646621	3.347114746	3.369191614	3.164936759	3.450638329	3.318355718	3.566274776	3.217637985	3.423186865	3.221072228	3.25505553	3.148110118	3.464825246	3.380301691	3.430563904	3.196715725	3.302619096	3.275980091	3.218185495	3.318355718	3.318355718	3.497868065	3.959015331	3.424328894	3.530448799
1553709_a_at	6.821056578	6.53193889	7.369365274	7.232976526	7.268827331	7.595327499	7.847410003	7.431892068	7.019748167	6.832363826	7.6109015	7.342335223	7.633480409	6.850930371	6.838386262	6.989629908	7.011534983	7.401585423	7.305529751	7.146858523	7.044876726	6.923207029	6.431790426	6.670623484	7.392242504	7.465744692	7.185441786	7.181371615	6.999813246
1553710_at	3.333145277	3.577313258	3.515526742	3.357643485	3.386579598	3.674580249	3.433310475	3.524746154	3.308299215	3.534045246	3.296152377	3.224459258	3.455987711	3.469280902	3.543343995	3.415614872	3.300149993	3.32348399	3.371117969	3.247863414	3.270868428	3.436934655	3.336747206	3.42592816	3.289870842	3.41825376	3.458238461	3.38719563	3.292408092
1553711_a_at	2.831001915	3.188738736	3.278694963	3.190415972	3.196075824	3.236351933	3.32469115	3.25364563	3.084807563	3.354353353	3.446515267	3.117388191	3.295637977	3.455844854	3.451167033	3.220820667	3.045703547	3.224737603	3.26056508	3.353860243	3.02520723	3.474940764	3.325008096	3.213333532	3.28094475	3.106261147	3.204553073	3.036990251	3.182448608
1553713_a_at	4.886621649	5.052303451	4.631839349	4.989394956	4.557909428	4.83792374	5.251071921	4.936619084	5.01469833	4.908962893	4.686429614	4.878854165	5.070590872	5.487842981	4.97312557	5.021094187	5.12278905	4.682084515	4.989339405	4.820796006	4.761296971	5.26327763	5.072943226	4.995494	4.843847553	5.12437164	5.133777985	4.968941888	4.68715084
1553715_s_at	5.861980484	6.009446687	6.020920759	5.67319866	6.016197957	5.686435048	6.604640296	6.330945778	6.122136699	5.808067903	6.178373795	5.435306118	6.190333152	6.290951161	6.334078345	6.381887912	6.451963394	6.20916924	6.268280858	5.340664059	6.222769883	6.133243187	6.2716256	6.366961509	6.197687964	6.089204471	6.505268746	6.153537445	6.198463157
1553717_at	4.821176676	5.017561595	4.547853294	4.721315581	4.79538887	5.213328535	5.390281977	4.47528086	4.697397334	4.643234312	4.71501909	4.475818903	4.790850333	4.973119984	4.599810552	4.725530931	4.589088973	4.824916938	4.87980685	4.841675006	4.685617516	4.485663437	4.740318719	4.744129127	4.920079674	4.720873941	4.758120038	4.812407072	5.019677388
1553718_at	7.576687698	7.695514019	7.55197391	7.742421609	7.685430369	7.850379211	8.554956004	7.832904923	7.918680503	7.818024044	7.788007161	7.795545326	7.647741583	7.80545381	7.789769309	8.095188277	8.08665803	7.640009902	7.834810617	7.827788051	7.704166302	8.051341984	7.434461455	7.710536386	7.788161316	7.736691869	7.617256715	7.792576136	8.107819481
1553719_s_at	4.330366612	4.477767624	4.886720531	4.562695888	4.849481232	4.317573015	4.038765373	5.613226396	4.858988318	4.402680203	5.411943958	4.915925061	4.804201696	4.356230331	4.860039181	4.914142336	5.061604302	5.177705881	4.701322416	4.141737561	4.652411454	4.491740652	4.400763712	4.616425653	4.923999056	4.377904854	4.030454096	5.143391115	5.247988755
1553720_a_at	4.320276128	4.344296086	4.267160461	4.399778072	4.329692642	4.638445377	4.832235722	4.228204207	4.518733683	4.270660793	4.397779963	4.320098122	4.383189643	4.296583866	4.64838354	4.442902771	4.273475929	4.368143875	4.470685755	4.500301126	4.324397324	4.697415534	4.494054067	4.383189643	4.086250819	4.36052598	4.383189643	4.314055287	4.617866915
1553721_at	3.329015545	3.148776116	3.242245059	3.105869199	3.150204632	3.170147891	3.365012336	3.087353198	3.160335716	3.213545154	3.341788834	3.170116958	3.100864423	3.08348883	3.183387477	3.049372384	3.160335716	3.112090952	3.084791102	3.137006634	3.212483589	2.99047091	3.120335028	3.269017791	3.283367812	3.068246548	3.65416023	3.249315589	3.112937498
1553722_s_at	3.48894354	3.724260833	3.627115794	3.714525641	3.851075346	3.703174666	3.762098392	3.697871749	3.719749702	3.740630109	3.619198502	3.935645755	3.565006892	3.370907886	3.572937911	3.760379678	3.567421537	3.431116209	3.613674057	3.585365443	3.69085186	3.532675311	3.569811324	3.658014987	3.478363037	3.464827219	3.761184196	3.522252988	3.891044299
1553723_at	3.858022008	4.293836005	3.632929262	3.678736888	3.694611632	3.838797594	3.718638182	3.648556038	3.654195965	3.828037081	3.653343415	3.566425477	3.767388547	3.678736888	3.790355703	3.563003604	3.688867972	3.494378016	3.710096483	3.655508034	3.535925835	3.647447517	3.834839558	3.729081403	3.532699568	3.633367207	3.558180692	3.662933221	3.947465464
1553725_s_at	5.426595535	5.021454366	5.345163684	5.583402812	6.031481512	5.096717148	5.8357285	6.115942039	5.306220528	5.330117916	5.624644665	5.787747623	5.428013191	5.43787255	5.077577405	5.938383516	5.061604302	5.95869903	5.145636635	4.885948551	5.134842141	4.423563617	5.122533778	5.528483998	5.903922464	5.18506357	4.977073423	4.962838205	5.095720367
1553726_s_at	3.112937498	2.958318933	3.247488852	3.058049398	3.093325484	3.190546431	3.269439735	3.334004685	3.151931714	3.125687175	3.085973915	3.112937498	3.114619583	3.153006056	3.06301973	3.180858259	3.102477566	3.110548773	3.010507497	2.963824633	3.098375988	3.006201653	3.18167948	3.155615131	3.050788323	3.199433689	3.199706716	3.095041513	3.107701537
1553727_at	4.759878929	5.205058182	4.95314889	5.093293595	5.05970112	5.426085327	5.615890289	5.161633467	5.213960312	4.930965125	4.888281307	4.852866079	4.994228766	5.017045039	5.136334701	5.132772824	4.873124183	5.023635487	5.023635487	4.758133976	4.929991703	5.34075388	5.210858942	5.346807727	5.028959882	4.742608191	5.191670485	4.478427429	4.677564042
1553728_at	7.019040863	7.384453078	6.951129692	7.372141955	7.083250371	6.804775626	7.824843935	7.401983665	7.470231997	7.233327052	6.932799197	7.059192566	6.89117926	7.572350201	7.180989007	7.346755452	6.661313653	7.215154465	7.384208753	6.895263407	6.860505334	7.703905312	7.344148786	7.489922539	6.999645416	6.40930559	7.333838281	6.555781695	6.725145744
1553729_s_at	4.195023995	4.084252849	3.859469432	4.150894947	4.035136254	4.546338706	4.123263579	3.945113128	4.035136254	3.899957227	3.764644269	3.964799032	4.333878282	3.956106005	3.856714033	3.9147598	4.134728515	3.818919574	4.035136254	4.230150538	4.105029305	4.179621061	4.331325698	4.035136254	3.934927488	4.321424365	3.974657066	4.065191613	4.181687836
1553730_x_at	5.352650365	5.627775675	5.341405161	5.685957315	5.658018925	5.700670893	6.024512813	5.650118496	5.623388407	5.27652387	5.406140304	5.6222598	5.451253086	5.883986332	5.494161348	5.577344826	5.363722837	5.399444441	5.464732977	5.307596901	5.277824314	5.87791775	5.676632421	5.752553168	5.496448883	5.174120571	5.433996553	5.150701967	4.787521938
1553732_s_at	5.463330363	5.225525545	5.221678248	5.277781819	4.937085246	5.382414708	5.289616315	5.055102642	5.338939598	5.216891223	5.347815042	5.347815042	5.245913692	5.1149564	5.254074215	5.67072749	5.577571925	5.347815042	5.766423669	5.599435637	5.507963442	5.494380603	5.723440671	5.781683722	5.344954286	5.206267778	5.347815042	5.408185421	4.9030463
1553734_at	3.585909239	3.692393027	3.672025632	3.656607423	3.740372913	3.833351839	3.935138005	3.822937717	3.846579479	3.674887405	3.871422523	3.652288418	3.786525163	3.919711534	3.773826893	3.975271417	3.881553607	3.87854919	3.969651443	4.056245013	3.796177226	3.940466292	3.656607423	3.738121726	3.806717557	3.828350381	3.988593673	4.126950248	3.914594107
1553736_at	3.285651822	3.262518802	3.126915551	3.442740627	3.40872313	3.32149794	3.516740848	3.333462894	3.240371456	3.29418474	3.376660814	3.298090465	3.061894639	3.452085799	3.439459943	3.039508448	3.413324595	3.139700946	3.349242785	3.183913612	3.239667457	3.143014149	3.335598962	3.370743542	3.102405696	3.120811155	3.467704067	3.325099084	3.266861635
1553739_at	2.903786912	3.030429772	3.038327568	3.045402509	3.042893298	3.243790919	3.069042742	3.032703545	3.107866869	3.281098185	3.197467983	3.054150704	3.049973044	3.102860564	3.195782054	3.073218328	3.090498569	2.908689815	3.022790136	3.261522941	3.073218328	3.089165615	3.077795676	3.204526101	2.988694773	3.199782664	3.126960962	2.980280041	3.00399517
1553740_a_at	4.220423545	4.237173775	4.05745575	4.127810915	4.108788569	4.99817367	4.162239192	3.979472712	4.425463548	4.118825124	4.045586016	4.183911462	4.059158733	4.126169569	4.246978057	3.884554344	4.195332406	3.997858077	4.003179436	4.230145102	4.024517275	4.118825124	4.076561742	4.137039643	3.923906549	4.407646238	4.124645404	4.373456274	4.218977096
1553741_at	3.858892862	3.932016746	3.642568634	3.605859975	3.530449905	4.809483056	3.748364059	3.631804	3.798740148	4.034376418	3.666224842	3.843055965	3.857679048	4.112100265	3.660233932	3.734227527	3.828048629	3.706090819	3.481072285	4.476186905	4.018893458	3.780458109	3.839747609	3.758478695	3.906132618	4.052763574	3.733777421	3.723513534	3.482075423
1553743_at	4.686573632	5.013467298	5.957790369	4.762334482	4.841439157	4.039280795	4.183958416	5.682307195	4.943581727	4.78965759	5.125571653	4.402416007	4.704912042	4.633316298	5.269260736	4.936022008	4.657343398	5.015666479	4.884107683	4.4919391	4.562826062	4.734144245	4.573192337	4.469421	4.884717307	4.583279186	4.808227548	4.901302174	4.61278016
1553746_a_at	3.139234235	3.197102858	3.230224213	3.278049549	3.191868061	3.13006121	3.293366156	3.2848179	3.18396917	3.264568329	3.187163818	3.07069585	3.361688735	3.001566106	3.180633235	3.386526229	3.433571679	3.142488956	3.233202167	3.450037467	3.171717625	3.427585053	3.005024753	3.21974132	3.302238969	3.252135995	3.233202167	3.276158037	3.431530714
1553747_at	3.748060013	3.691105753	3.573293047	3.621895658	3.606997417	4.397754364	3.755536561	3.647478429	3.516609008	3.859737507	3.743845438	3.682740025	3.779729312	3.615814414	3.649079624	3.624836014	3.636465749	3.490877031	3.559104031	3.766379581	3.727276258	3.730483598	3.692484887	3.958881688	3.721791814	3.814444704	3.7581465	3.639560721	3.689709883
1553749_at	3.180890292	3.655499946	5.107821496	3.788458867	5.561443163	3.262656306	4.246869563	5.18025631	4.673854246	3.888186695	5.032843702	4.385012066	3.423670216	3.644486839	3.881963134	3.805945854	3.439340739	4.451886623	3.677289255	3.772788839	3.428577254	3.816210438	3.362213305	3.717777959	3.524987864	3.338409888	3.805945854	3.173918653	4.579166348
1553750_a_at	3.882141105	3.551490922	3.914280357	3.832334744	3.689955686	3.773111471	4.358802997	4.378727674	3.623231514	4.132223798	4.201253502	4.053089432	3.830866251	3.545024	3.976565599	4.174753858	3.875883166	4.019858767	4.047494126	3.659042946	3.612075515	3.752862762	3.609056294	3.583580467	3.977191833	3.826170152	3.347250217	3.875883166	4.116281349
1553752_at	4.608649591	4.248092972	4.167202841	4.392606263	4.266196243	5.866914905	4.55328418	4.292679424	4.275107278	4.381544474	4.360709591	4.440300056	4.446248059	4.317152285	4.076342985	4.332578756	4.675622932	3.961437913	4.057647157	4.825590669	4.653899456	4.68498395	4.593919744	4.196356684	4.462502331	4.902567559	4.440201146	4.327148151	4.13071859
1553755_at	6.298197657	6.728091209	6.208057823	6.38918529	6.413480823	6.810967604	6.680914141	6.179082919	6.587442408	6.111380047	6.029000127	5.958512805	6.590786934	6.433106089	6.209829234	6.283089958	6.126951678	6.404597039	6.536384334	6.50384001	5.9850114	6.384933456	6.647578572	6.554260519	6.115235518	6.0155865	6.228858332	6.160768632	6.448780236
1553756_at	3.833283249	3.923343896	3.955130396	4.191380404	3.806907651	4.03113538	4.441801339	4.043990173	4.087877316	3.735693739	4.006449285	3.86355365	4.104533549	4.255757081	3.694600221	4.037276372	3.65928721	4.006449285	4.055820125	4.006449285	4.073155687	4.108023018	4.093302094	4.160174654	3.883818524	4.050728037	4.254834581	3.676270092	4.006449285
1553757_at	4.124678153	4.228237428	3.859469432	3.938120122	3.833081703	4.279077698	4.507369546	3.946927208	4.173019659	3.899582778	3.939680957	3.763473123	3.824434288	4.044199631	4.090158722	3.995203448	4.20481737	3.798418471	3.997741005	4.248504679	4.131038215	4.006689619	4.448127395	4.025395889	4.040210086	4.20303786	4.025395889	3.884313067	3.833730422
1553759_at	2.992304729	3.017673936	3.226100911	2.977217592	3.059987067	3.178396893	2.979707373	3.098625876	2.924293376	3.209869064	3.167873629	2.99804663	2.845258444	3.023489241	2.999565435	3.071197622	2.945792274	3.281062487	3.109725559	2.877722261	2.903339412	3.053675056	2.87531549	2.846669038	3.034556291	3.091632483	3.213194845	3.1436419	3.011771686
1553761_at	4.372566151	4.481178293	4.381058686	4.505445567	4.511864506	4.83764015	4.670626049	4.483814261	4.559961201	4.438408855	4.692787696	4.366549097	4.481178293	4.336467705	4.481178293	4.616086748	4.47316817	4.343677766	4.358269575	4.456935784	4.474762518	4.686561634	4.540006483	4.538687374	4.36735896	4.069564785	4.772572763	4.259510672	4.565699552
1553764_a_at	4.921742204	5.582213728	6.106276314	5.606637144	6.098435436	5.374955167	5.229513656	6.069028993	4.637064657	5.934642227	4.931683843	5.059699426	5.752490318	4.996258469	5.409361466	5.458013207	5.387569803	5.857253145	5.444287077	5.283827807	5.267546832	4.890852694	5.164707804	5.52001946	5.68857575	6.053506767	4.882891227	4.682501083	4.824916938
1553765_a_at	2.823115609	2.860623328	2.894641212	2.970163129	2.95959557	2.902752022	2.856825843	2.867280808	2.813429083	2.800081237	2.876266438	3.051901465	2.692632847	2.872429718	2.827497176	2.892317594	2.833073514	3.040905603	2.928289884	3.084349542	2.997490808	2.925545449	2.755647892	2.773340372	2.806837285	2.812620751	3.00470335	3.058868628	3.047216316
1553768_a_at	5.015282228	5.139513042	4.768992086	4.873689051	4.788582757	5.09667239	5.275257201	5.267584685	4.978920053	5.213814357	5.190360455	4.906538636	5.05319728	5.05319728	4.980515313	5.044249893	4.728979344	5.182968314	4.992901096	5.10189853	5.153310754	5.216282187	5.176808078	4.964422118	4.81229072	5.189853542	5.150295112	4.853052383	4.648006803
1553769_at	3.949353271	4.135272463	3.925426311	4.16199261	4.040465889	3.965091339	4.5519878	3.967641057	3.905044166	4.027469716	3.993223354	4.057143295	4.022684598	4.552618009	4.324999073	4.041635785	3.981323985	3.674451202	3.851119719	4.057702235	3.892601179	4.302888307	4.120276602	4.34831144	4.034012853	3.97484007	4.343648642	4.035265886	4.047433984
1553770_a_at	5.910396518	5.967069291	5.756336096	5.924050293	5.791799751	5.766462065	6.282689717	5.846446031	5.877163263	5.83110154	5.741537615	5.925301229	5.811227127	6.654473878	6.525828106	5.961088188	5.761305733	5.891291173	5.924050293	6.006811387	6.070740041	6.016117275	6.021770302	5.924050293	5.785074094	5.740963719	5.924050293	6.052212965	5.952733148
1553772_at	3.509534454	3.802175389	3.750180155	3.56528149	3.44772698	3.613365384	3.56528149	3.516485423	3.524129569	3.58421196	3.216668901	3.65928721	3.606971301	3.56528149	3.56528149	3.441784788	3.573205593	3.603843913	3.467118557	3.865700139	3.576689062	3.454298057	3.529347887	3.536687826	3.47156144	3.494049411	3.700127321	3.619331843	3.734477371
1553775_at	5.22557759	5.107522348	4.897887199	5.196654797	5.136257944	5.177663059	5.550338733	5.127154203	5.079047265	5.232005477	4.860516516	5.011619319	5.038080531	4.98230106	5.079893776	4.994629191	5.077136917	5.127522338	5.111987657	5.434313529	5.225745409	5.088967878	5.198223816	5.267306685	5.220878499	5.088967878	5.472108346	4.864443136	4.77782791
1553776_at	3.067725022	2.984550246	3.075216656	2.94648053	3.015011873	3.271497076	3.065047163	3.067725022	3.266861635	3.024735772	3.126762683	3.165930418	3.019791773	3.067725022	3.20400156	3.0901429	3.052255937	3.067725022	3.022357087	3.229223413	3.099784995	3.127494578	3.044930431	3.101071442	2.985600029	3.150997088	3.014324174	2.859518058	3.110643879
1553778_at	5.305952658	5.199966671	5.100278808	5.165826784	5.241789792	5.773374905	5.331476282	5.262602819	5.313608331	5.024934809	5.352410474	5.031348991	5.216846484	4.923672207	5.27778951	5.314620454	5.241789792	5.274671559	5.480020617	5.212063351	5.241789792	5.205785793	5.37132831	5.662463481	4.913942414	4.977769703	5.086247441	5.12842885	5.064019824
1553780_at	5.299919035	5.735399182	5.367347112	5.513092591	5.479272653	5.415721991	5.873721882	5.384678556	5.647808473	5.341487025	5.277648278	5.268050146	5.404273833	5.5116085	5.42525536	5.587346063	5.541798513	5.455685703	5.513092591	5.744183349	5.6105946	5.630928524	5.574594419	5.557905254	5.36335966	5.513092591	5.44228175	5.68078042	5.514502867
1553781_at	2.862924889	2.935662343	2.912642049	2.906237085	2.983706002	2.822650864	2.902883482	2.884581329	2.845535927	3.007075115	2.989094184	2.841048308	2.840195446	2.939462638	2.910240308	2.824050829	2.864976756	2.922946829	2.856574108	3.006919885	2.731032111	2.98074145	2.863132538	2.954835233	2.94720785	2.910240308	3.002452978	2.903339412	2.957518808
1553785_at	3.392613223	3.484059112	3.311560329	3.484878575	3.467366854	3.164936759	3.573603824	3.493483029	3.579622922	3.622035936	3.341475235	3.502824393	3.25212749	3.831386952	3.60422281	3.641594177	3.341775121	3.510609804	3.411026828	3.599368958	3.388902883	3.462764693	3.470799375	3.571482319	3.298817977	3.141952433	3.468339457	3.318692654	3.420562512
1553787_at	3.836038025	3.834018328	3.980196629	3.71541299	3.71359115	4.315711506	4.021308123	4.159618471	3.799782605	3.665376835	3.930901586	4.083875674	3.788024204	3.586002755	4.022315717	3.927190131	3.932721452	3.938452271	3.801352981	3.751525145	3.958596548	3.992654071	3.680001644	3.927190131	4.139886654	3.861471637	4.051524126	4.005944429	4.082863044
[truncated: 53,566 more rows]
