# Supplementary material for: Do neutrophil extracellular traps implicate in atheromatous plaques from carotid endarterectomy? Re-analyzes of cDNA microarray data by surgeons
Source: Front Neurol. 2023 Dec 19;14:1267136. doi: 10.3389/fneur.2023.1267136 (PMC10770953; doi:10.3389/fneur.2023.1267136)
Supplement: Supplementary file 8 [file Data_Sheet_2.csv]

	GSM714086	GSM714087	GSM714088	GSM714089	GSM714090	GSM714091	GSM714092	GSM714093	GSM714094	GSM714095	GSM714096	GSM714097	GSM714098	GSM714070	GSM714071	GSM714072	GSM714073	GSM714074	GSM714075	GSM714076	GSM714077	GSM714078	GSM714079	GSM714080	GSM714081	GSM714082	GSM714083	GSM714084	GSM714085
Status	early atherosclerotic plaque	early atherosclerotic plaque	early atherosclerotic plaque	early atherosclerotic plaque	early atherosclerotic plaque	early atherosclerotic plaque	early atherosclerotic plaque	early atherosclerotic plaque	early atherosclerotic plaque	early atherosclerotic plaque	early atherosclerotic plaque	early atherosclerotic plaque	early atherosclerotic plaque	advanced atherosclerotic plaque	advanced atherosclerotic plaque	advanced atherosclerotic plaque	advanced atherosclerotic plaque	advanced atherosclerotic plaque	advanced atherosclerotic plaque	advanced atherosclerotic plaque	advanced atherosclerotic plaque	advanced atherosclerotic plaque	advanced atherosclerotic plaque	advanced atherosclerotic plaque	advanced atherosclerotic plaque	advanced atherosclerotic plaque	advanced atherosclerotic plaque	advanced atherosclerotic plaque	advanced atherosclerotic plaque
