# Supplementary material for: Do neutrophil extracellular traps implicate in atheromatous plaques from carotid endarterectomy? Re-analyzes of cDNA microarray data by surgeons
Source: Front Neurol. 2023 Dec 19;14:1267136. doi: 10.3389/fneur.2023.1267136 (PMC10770953; doi:10.3389/fneur.2023.1267136)
Supplement: Supplementary file 9 [file Data_Sheet_3.csv]

	GSM1060117	GSM1060118	GSM1060119	GSM1060120	GSM1060121	GSM1060122	GSM1060123	GSM1060124	GSM1060125	GSM1060126	GSM1060127	GSM1060128	GSM1060129	GSM1060130	GSM1060131	GSM1060132	GSM1060133	GSM1060134	GSM1060135	GSM1060136	GSM1060137	GSM1060138	GSM1060139	GSM1060140	GSM1060141	GSM1060142	GSM1060143	GSM1060144	GSM1060145	GSM1060146	GSM1060147	GSM1060148	GSM1060149	GSM1060150	GSM1060151	GSM1060152	GSM1060153	GSM1060154	GSM1060155	GSM1060156	GSM1060157	GSM1060158	GSM1060159	GSM1060160	GSM1060161	GSM1060162	GSM1060163	GSM1060164	GSM1060165
7892501	3.7812	3.14761	4.45896	4.0241	4.86666	5.52737	5.13115	4.6849	5.33053	5.21742	5.44611	4.33769	4.99272	5.534	4.27692	5.73819	4.2314	3.57523	5.7277	5.05994	4.63414	4.14605	3.14551	3.14686	5.52154	3.83894	5.09993	4.00703	4.1613	4.58414	3.97432	4.30736	4.05227	5.30813	4.46354	4.32704	3.55128	4.62572	5.56881	3.80119	3.81306	4.5553	3.73977	3.51376	5.67166	6.48806	6.10791	4.84507	5.23437
7892502	4.44462	4.32176	5.3092	5.40423	5.15199	5.16896	5.19199	5.52297	4.50558	4.65962	5.57579	5.66468	5.31458	4.42841	5.95199	5.39065	4.58696	4.60429	5.16911	4.9776	4.2169	4.26613	4.40428	4.36331	4.21091	4.78015	5.03226	3.08801	4.09645	5.16295	4.38884	4.51187	5.18633	4.44225	4.29287	4.60014	4.72974	5.04358	4.71088	4.98076	4.51484	5.56274	5.48152	4.79211	5.14594	5.57523	5.15139	4.43174	4.42011
7892503	3.35557	2.99685	4.28775	3.96073	4.36725	3.51501	4.23388	4.23024	3.25248	4.60459	3.87516	3.45273	4.91245	4.96843	4.20567	4.2984	5.08958	4.47142	3.54315	3.53843	2.98798	3.49852	3.61047	2.89714	3.77053	3.58365	3.18955	3.24215	2.79361	3.95778	3.43423	3.41844	4.54251	4.17913	3.39795	3.69617	3.17631	3.65487	2.78746	3.41412	3.52589	4.887	4.58768	3.60604	4.48275	4.29706	4.21044	3.77235	3.77405
7892504	10.7728	10.3945	9.92374	9.90876	10.6439	10.3227	10.6532	10.192	10.4711	10.1111	10.2471	10.2172	10.4931	10.7654	10.2534	9.76998	10.4563	10.4524	10.5052	10.3512	10.5709	10.0834	10.2993	10.3184	10.6742	10.1159	10.9834	10.8829	10.3456	9.88098	10.4516	10.6637	9.6118	8.97524	10.4937	10.0191	10.5976	10.037	10.3451	10.2318	9.87331	10.0201	9.78216	10.0476	9.78809	10.0374	9.91891	9.24036	9.42404
7892505	3.52998	3.6916	2.93842	2.58252	3.38546	3.43945	2.80291	3.06008	3.36183	3.68809	2.96604	3.36004	3.90474	3.50022	3.21599	2.73715	3.27892	2.73385	2.79086	3.69558	3.06711	2.88319	3.30676	2.9899	2.74782	3.35475	4.04259	3.40267	3.26777	3.51043	2.97686	3.29299	4.34576	3.76729	3.18626	3.31276	2.83988	3.41301	3.95773	3.17458	3.003	3.02979	3.17697	3.44619	3.5307	2.86598	3.34457	3.46268	3.77798
7892506	3.53808	3.63492	4.47884	4.2169	3.3682	4.02052	3.76121	4.51591	3.31265	4.10651	3.57142	3.27101	3.59824	3.37742	4.43486	3.93864	3.97542	3.06184	3.96107	3.87273	3.30812	3.05352	4.25717	4.0186	3.31406	3.81987	3.57662	3.15986	3.64342	4.27008	3.7837	3.98002	4.13526	4.10826	3.74181	3.47868	3.61248	3.6269	4.92363	4.20485	3.71352	4.01665	3.62484	3.662	4.40749	3.85126	3.79032	3.77224	4.5061
7892507	4.90025	3.88422	4.6858	4.92572	4.89072	4.67694	4.37426	4.06716	4.17041	4.18189	4.99797	5.05579	4.18871	4.52984	5.46483	3.89865	3.91092	4.53847	5.29778	3.79991	4.58549	4.10973	4.01747	4.31506	4.97833	4.41429	3.09337	4.32165	4.23681	4.63931	4.51925	3.66962	3.95319	4.50891	3.9259	3.86697	3.60083	4.68062	4.86634	4.87408	4.55118	5.47909	4.37502	5.07581	4.7295	5.39394	5.74076	4.31636	5.58214
7892508	3.12491	4.60145	6.45946	6.18453	5.71111	5.88986	4.99173	6.46703	4.51229	5.46217	6.0201	6.48695	6.81028	4.77228	6.23425	5.76675	5.58867	5.00986	5.16337	4.86173	3.5596	3.87586	5.20574	5.86677	4.92843	5.92358	4.04279	3.40135	5.0404	5.68161	5.1909	4.43151	5.10122	4.72203	4.8265	6.00875	4.44948	5.58843	5.1661	4.95593	4.91946	5.24259	6.15102	5.03561	4.37665	6.27198	5.94541	6.0995	4.1353
7892509	10.985	11.0772	11.0976	11.2171	11.4575	11.2383	11.5157	11.1439	11.2184	11.3835	11.3328	10.2982	11.1194	11.123	11.2946	11.0704	11.5634	11.0793	11.7047	11.2812	11.3012	10.9286	11.0718	11.2138	11.0751	10.96	11.4604	10.292	11.0056	11.0957	11.2659	10.8884	10.8588	10.8688	11.3948	11.2724	11.4616	11.2524	11.6979	11.1273	11.0093	11.0169	10.8691	11.0592	11.4627	11.5114	11.2565	11.1944	11.1888
7892510	4.59634	4.47389	5.70508	5.33982	4.10943	5.24095	4.56018	5.67107	4.09623	4.93858	5.54692	5.06798	6.06897	4.00783	5.52925	5.89756	4.78757	5.43647	4.94811	4.9442	4.09268	4.78203	4.89188	4.23011	3.7758	3.44685	3.67147	2.77942	3.65732	6.17579	4.83586	3.28019	4.01546	4.49914	5.3016	4.95748	4.0732	5.20562	3.42476	4.8822	4.34863	4.63874	3.89794	4.91852	3.90798	4.1246	4.32683	4.86136	4.97671
7892511	3.5872	3.32765	3.34008	3.77569	3.42512	3.5414	3.34277	3.02534	2.70667	2.9236	3.46579	2.80566	3.36185	3.95516	3.19898	4.01735	3.08708	3.17361	3.36059	3.23681	3.24563	2.93717	3.09343	2.99887	3.16349	3.27103	3.41448	3.14266	2.84802	3.04488	2.29814	2.86887	3.11057	3.41681	3.12235	2.96066	3.06479	3.15179	3.32782	3.37539	2.94359	3.13277	3.34	2.80597	3.11843	3.42903	3.46963	3.44187	3.58405
7892512	7.32139	6.76761	7.25412	7.44505	7.38296	7.33182	7.49915	7.38601	7.25348	7.41457	7.66803	7.17152	6.99121	6.76857	7.18605	6.8455	8.1947	7.89469	7.71619	7.28647	7.79237	7.60182	6.99642	7.34651	6.91839	7.25909	7.25511	7.0676	7.35128	7.10915	6.82344	5.84479	6.83542	6.44639	7.08052	7.24295	7.43479	7.49875	6.90971	7.03937	7.45349	7.33145	7.04221	7.30088	7.54806	6.90167	7.56605	7.2893	7.54913
7892513	3.98102	3.7527	4.38208	4.6207	4.10084	3.5063	3.38108	3.73943	3.99348	3.88434	3.80605	3.07129	3.84507	4.39976	4.39598	3.63455	4.41346	3.87407	4.45143	4.11826	4.13889	3.06457	3.19796	4.03664	3.38059	4.18912	4.29388	2.97336	4.03088	3.23738	2.99456	3.58507	4.42933	3.51642	4.20369	4.08726	3.81543	3.06765	4.81543	4.57534	3.74172	2.99823	3.71277	3.42454	3.56891	4.21346	3.80814	4.15589	3.33343
7892514	10.5667	10.3272	10.2669	10.1672	9.46315	10.4545	9.93993	10.3229	10.1015	10.4682	10.4232	10.5013	10.0897	10.6372	10.206	10.595	10.3644	9.88003	9.89512	10.6264	9.83159	9.52347	10.5498	9.56854	9.82591	9.94431	9.53297	9.64853	9.93063	10.1939	10.0094	10.1888	11.1886	11.1757	10.5481	10.1571	9.92953	10.2147	10.4507	10.2091	11.0981	10.735	10.9014	10.5116	10.8088	10.8493	11.1122	11.2072	11.2303
7892515	9.92836	9.41894	9.32436	9.41651	9.30495	9.56982	9.48037	9.33006	9.28653	9.59452	9.61946	9.6334	10.2497	9.49925	9.39951	9.87773	9.82513	9.58989	10.1271	10.0384	9.67829	9.76635	9.66043	9.49369	9.84179	9.46375	9.44597	8.98736	9.46438	9.64424	9.33201	9.19673	8.72844	9.1471	9.74918	9.553	9.63291	9.57914	9.90832	9.59766	8.65839	9.02964	9.16775	9.14502	8.69438	9.04178	8.92998	8.96195	8.99899
7892516	4.04393	3.62371	4.58426	3.53703	3.54068	3.93546	3.73194	4.55927	3.76566	4.45994	4.67944	3.87698	3.75519	3.88577	5.36529	4.56236	4.49333	3.3285	3.51952	4.70789	3.31398	3.19337	2.77785	3.28686	3.20711	4.1274	4.16623	3.05218	2.93778	4.42372	3.30877	3.04926	5.88804	6.2306	3.46895	4.24999	4.07138	4.45226	4.70453	4.687	5.88419	5.52006	6.39583	5.43401	5.14064	6.25765	5.75189	6.08254	5.32354
7892517	4.96047	5.64362	6.99294	6.90937	6.15123	6.30916	5.73223	6.33918	6.11746	6.19448	6.86685	7.12835	6.4606	6.81988	6.94318	6.90077	6.39579	6.25758	6.48314	6.10675	6.03233	5.84065	5.62742	5.58157	6.11595	5.83001	6.3496	4.49047	5.57924	6.7174	6.04997	5.60958	5.94286	6.8101	6.14393	5.97688	5.50451	6.09341	5.59461	5.66117	6.08705	7.05818	6.14194	6.43942	6.06356	7.27984	6.91164	6.60445	6.47284
7892518	2.91881	3.08391	3.03377	2.46635	3.08841	3.05242	3.20814	2.70778	2.94227	2.7448	2.65584	3.32279	2.86702	3.32757	2.9977	3.39947	2.8033	2.74648	3.0365	2.572	2.83816	3.25768	2.57823	2.76181	3.2979	2.77369	3.46431	3.26318	2.49842	2.72921	3.49158	2.90147	3.50233	2.86315	2.94949	2.90825	2.70524	2.84958	3.53914	3.01717	2.95609	3.21612	2.69082	3.34558	2.83284	2.84368	2.61017	2.79278	2.91619
7892519	4.812	4.75262	4.72547	4.87091	4.77413	5.12273	5.01338	4.6919	4.51101	4.43525	4.72355	4.94268	5.2333	4.39835	4.13107	4.28632	4.76194	4.76819	4.78721	4.1911	4.70953	4.94329	4.72535	4.71096	4.93642	4.8071	4.53202	4.68376	4.87972	4.81397	5.02966	4.48728	4.4893	5.06706	4.41481	4.92958	5.33363	4.58932	4.60554	5.19495	4.96449	4.53522	4.82133	4.73619	4.65022	4.42981	4.0604	4.78273	4.65786
7892520	9.16042	9.34007	9.59116	9.66963	9.46023	9.63462	9.54866	9.61916	9.41118	9.54226	9.61899	9.40917	9.83897	9.19315	9.45885	9.87347	9.85297	9.80848	9.85507	9.9856	9.7677	9.77798	9.58788	9.38235	9.37248	9.0679	9.03539	9.38949	9.38435	9.7207	9.20155	8.66666	9.21581	9.17382	9.28874	9.61061	9.33487	9.61193	9.68138	9.60016	9.45658	9.27579	9.28106	9.26351	9.46884	9.4481	9.5649	9.73302	9.63728
7892521	6.26117	6.21798	5.55011	6.3451	6.12019	6.65748	5.9341	6.57036	5.77405	6.28758	6.56678	6.57008	6.71019	6.14326	6.63845	6.80904	5.15444	6.49358	5.97742	6.59952	6.58223	6.51661	6.19397	7.00177	6.58457	6.8018	6.1037	6.63964	6.52673	6.7426	6.40973	6.46231	6.52214	6.13035	6.34734	6.25992	6.14182	6.21769	6.21312	6.64149	6.47177	6.71782	6.41523	6.56719	6.55636	6.2996	6.21701	6.40184	6.75003
7892522	7.24132	6.50037	6.70237	7.09848	6.54655	6.70077	6.32955	6.97728	6.54321	6.48605	6.92017	6.55909	6.80777	6.61135	6.77542	7.12163	6.44029	6.86081	6.52363	6.74894	6.55004	5.8451	6.68675	6.57909	7.20913	6.81539	6.40668	6.59324	6.1181	6.80369	6.51165	6.3973	6.65666	6.66054	6.68496	6.66185	6.50731	6.76551	6.00569	6.54765	6.66439	6.79356	6.60794	6.82036	6.57084	7.37985	7.02572	7.33819	6.72318
7892524	6.50475	6.36394	6.25285	6.43161	7.06881	7.35106	6.97076	7.24345	6.47792	7.0771	7.55899	6.99833	6.9863	6.42471	7.18661	7.08095	6.30647	7.15385	6.92914	6.70864	6.27691	6.36504	6.21365	6.31915	5.8954	6.51263	6.11886	4.43296	5.64159	6.97836	6.28926	5.20778	6.75722	7.00217	6.70376	6.11039	6.38922	6.64372	6.39596	6.94226	6.67718	7.56645	7.0416	7.37313	6.86089	7.48802	7.10707	7.56653	6.34767
7892525	5.83484	5.64223	6.02651	5.84238	5.51708	6.37616	6.10214	6.51659	6.41889	6.12325	5.47512	5.50866	5.90966	5.90012	6.19577	5.70325	5.68929	6.28333	6.5331	5.46086	5.69636	6.21376	6.11053	6.3423	5.94004	6.10523	5.49079	5.50814	5.92394	5.89919	5.73922	5.3989	5.80311	6.33288	5.84628	6.19708	5.56043	6.03951	5.76301	6.12805	6.26652	5.8539	6.13875	6.51905	6.41757	5.97141	6.15049	6.58393	6.2562
7892526	5.16558	4.5529	5.05065	4.94202	4.71531	5.52206	4.63619	5.08166	4.43056	4.87026	5.02439	4.99613	5.50333	4.85743	5.37718	4.99684	4.78614	4.58677	4.94829	4.9594	4.04816	3.88305	4.18543	4.64053	4.41109	4.21548	4.1045	4.59105	4.36262	4.21233	4.59942	4.71666	5.16609	5.44313	4.43625	4.69618	4.67612	3.99498	4.65777	4.84593	4.98069	5.03112	4.76496	5.12256	4.57426	4.90631	5.93368	5.66638	5.50037
7892527	8.19672	8.28713	7.9727	8.41051	8.34531	8.61247	8.34169	8.89471	8.07311	8.66033	8.69744	8.20275	8.24755	8.21155	8.76697	8.7374	8.16765	8.39886	7.9723	8.33083	7.79728	7.66794	7.97719	7.81908	7.67249	7.95977	7.78273	6.87475	7.74601	8.60327	7.69443	7.83045	8.70452	8.59256	8.04268	8.0745	7.73202	8.64367	7.57074	8.74376	8.93988	8.45198	8.43272	8.88075	8.29433	8.44762	8.42959	8.74758	8.89668
7892528	2.64652	2.44573	2.61131	2.72695	2.66193	2.63984	2.48122	2.39733	2.52096	2.87177	2.62904	2.28015	2.66638	2.57805	2.72184	2.37686	2.96284	2.35482	2.61584	2.62429	2.50009	2.51711	2.68508	3.06311	2.57422	2.86504	2.45602	2.83177	2.62149	2.47543	2.78782	2.6205	2.30335	2.61364	2.65668	2.67663	2.63381	2.45182	2.70303	2.3709	2.46079	2.49146	2.76523	2.40724	2.33537	2.38905	2.56085	2.88896	2.81208
7892529	6.50272	5.91494	6.33529	6.47753	5.99535	6.362	6.4572	6.07984	5.67637	6.62035	6.61731	6.80151	6.94507	5.14036	6.5884	6.90521	6.29263	6.52949	6.53591	6.22357	6.55765	6.34542	6.3632	6.02425	6.00235	5.80022	5.96813	5.44204	6.40248	6.3297	5.83146	5.96204	5.4452	6.45715	6.57528	6.51455	6.1111	6.59112	5.84081	6.35924	5.57224	5.18675	6.76042	5.43167	5.81628	5.71729	6.07578	6.11117	6.39768
7892530	8.32169	8.51596	8.94346	8.50791	9.03597	9.02741	9.25164	8.71113	8.83785	8.938	9.2884	8.02599	8.75744	8.84319	8.75498	8.67338	9.09956	8.75483	8.97902	8.7981	8.60905	7.93024	8.41466	8.1807	8.2737	8.17544	9.11857	7.83883	8.24073	8.25639	8.91484	8.20829	9.97895	9.97571	8.65862	8.60839	8.54643	8.74861	8.91273	8.54833	9.95784	9.83109	10.1731	9.55703	10.5381	10.1641	9.81776	9.69785	9.89519
7892531	6.70481	6.63265	7.23591	7.01465	6.14176	6.70057	7.02832	6.09762	6.06085	6.53617	6.94998	7.16472	7.14403	6.98374	7.09816	7.0643	6.60988	6.34366	6.95794	6.75819	6.02985	6.89757	5.95741	5.93531	6.69531	6.79027	6.68525	5.76608	6.26974	6.29372	5.95374	6.07844	7.14734	7.37903	6.89994	6.94296	6.61826	6.30197	6.64528	6.83702	6.00096	7.68251	7.39566	6.83111	7.30265	7.53839	7.30577	7.01471	6.89262
7892532	3.50324	4.0291	3.58062	3.33684	3.34855	3.82069	4.27512	3.55515	3.33185	3.5678	4.01385	3.51745	3.79778	3.81317	3.85554	3.97253	3.32275	3.50839	3.3514	3.4149	4.12179	3.88332	3.27684	3.07965	3.398	3.05017	3.18373	2.90291	3.18426	3.58007	3.45838	2.52342	3.50598	2.49859	2.80165	4.23549	3.2492	3.86904	3.35227	4.03595	3.23953	3.03691	3.05441	3.38895	3.46064	3.50309	3.63982	3.41895	3.45566
7892533	8.63353	8.45193	9.3243	8.83645	8.35787	8.62633	8.86733	8.52587	8.43266	8.72363	9.19656	8.69493	9.80053	8.66144	8.96457	9.20554	8.83637	9.00683	9.42353	9.4938	9.05267	8.81913	8.31841	8.63401	8.42303	8.39736	7.97409	8.14018	8.47006	8.51352	8.65411	8.17426	7.75021	8.78272	9.06436	8.64765	8.47984	8.95687	9.07596	8.50759	7.49107	7.43426	8.78069	7.07409	8.20847	7.43174	7.94209	8.04989	8.64065
7892534	4.53866	5.08021	4.50011	5.26638	4.71999	4.49873	5.36089	5.22575	4.39395	4.77397	5.3099	4.15747	4.71669	4.30189	4.94218	4.70877	5.78227	4.69521	4.33595	4.26799	4.51238	4.58876	4.12804	4.58859	4.92554	4.28891	4.11862	3.7319	4.3793	5.3509	4.47848	4.28414	5.02589	5.71357	5.08082	4.77788	4.78957	4.92014	4.94783	4.63129	4.57166	4.739	4.12688	4.22504	4.49654	5.8497	5.26309	5.10523	5.02127
7892535	6.73311	5.56613	7.47686	6.92236	7.01007	7.21859	7.91015	6.82317	5.25736	6.99717	6.60212	7.02952	7.21888	6.73291	6.80204	6.51874	8.01566	6.36463	7.22186	6.79861	6.08645	6.77537	6.33551	6.88102	6.47483	6.03513	6.28869	6.04993	6.85743	6.08536	5.87541	6.32231	6.01919	6.52912	6.27765	6.34806	6.67637	5.60192	5.91603	6.84012	7.41088	6.96561	5.58567	7.77933	8.48156	7.04551	7.11481	7.80768	5.52718
7892536	10.4041	10.2579	10.3111	10.2227	10.4418	10.2137	10.4006	9.98765	10.1128	10.0831	9.98607	9.70517	9.88279	9.89037	9.9258	9.67768	10.3566	10.0431	10.0728	9.88684	10.1557	9.83489	9.73501	9.9323	10.0868	9.82505	10.5347	9.57067	10.2165	9.89938	10.4812	10.1241	10.2134	10.3336	10.2296	10.1612	10.3317	10.21	10.314	10.1888	9.98959	10.2003	10.0953	10.0074	10.5431	10.6135	10.3411	10.3156	10.379
7892537	2.96856	3.55124	3.97063	3.34965	3.97554	3.72996	3.02206	4.17932	3.30118	3.4455	3.60484	3.47928	3.89462	4.31115	3.44811	3.62732	3.71034	3.39596	4.58087	4.33945	3.24015	3.59143	3.54601	3.85762	3.31807	3.77803	3.86868	3.10429	2.80009	4.23408	4.0036	3.65411	2.94941	3.51753	3.5924	4.16797	4.1243	3.87362	3.75482	3.99057	3.25391	2.87883	3.08523	3.01219	4.16168	3.24273	3.72362	3.20465	3.49819
7892538	5.30186	4.92674	5.44707	6.18292	3.90292	6.38375	5.4514	4.6772	4.54004	5.93106	5.88482	5.27679	5.98087	4.75099	5.61508	5.83525	5.22493	5.64926	5.4716	4.56275	4.97238	4.86544	5.26022	4.9246	4.56978	4.75803	3.74631	3.85668	4.47707	5.07728	4.59606	4.41385	4.25726	4.27287	4.87376	5.46375	5.4118	4.98324	5.21925	5.74642	5.17585	4.7684	4.83386	4.59774	5.38262	4.68422	5.32194	5.92164	6.34871
7892539	3.09362	3.80614	3.34337	3.86127	4.10631	3.26917	3.84114	3.85387	3.28808	4.08486	3.91344	2.95075	3.72604	3.98388	3.61377	3.95327	4.25073	3.99749	4.07942	3.62256	3.00992	3.24071	2.41818	3.05724	4.14637	2.90816	3.92502	3.03203	3.34256	3.78136	3.37098	4.00784	3.79813	3.8714	4.10066	3.79606	2.31969	3.65343	4.13999	3.95182	3.07788	2.98791	3.90795	3.45355	4.12345	4.70061	3.89143	4.23356	3.36291
7892540	6.04743	5.48686	5.96121	4.95716	5.60482	6.06012	5.11507	5.98055	5.74091	6.07327	6.6361	5.9863	6.03793	4.50465	5.84737	6.36502	6.48593	5.71262	4.70568	6.56241	4.83902	5.25613	6.03868	5.64517	5.86126	5.80809	6.33939	5.59729	5.76942	5.26114	5.76081	4.59085	6.00711	6.93914	5.73297	6.08333	5.66217	6.03199	5.39493	6.22037	6.37623	6.5504	6.70003	5.83873	6.67985	7.24306	5.01695	6.57753	6.43313
7892541	9.07076	8.87027	8.52855	8.66749	9.0235	9.50019	8.68645	9.11703	9.22566	8.97031	9.17148	9.2688	9.2694	9.43987	8.91997	9.30035	8.74968	8.40489	8.9666	8.83247	8.78374	8.47263	8.58743	8.67016	8.96458	8.51653	9.01085	9.24912	8.43898	8.44234	8.98308	8.69369	9.74534	9.4781	9.52489	9.3195	8.55451	9.08019	9.13071	8.81756	9.58569	9.59337	9.56312	9.42343	9.5831	9.777	9.46226	9.38331	9.20054
7892542	8.41278	8.40407	7.944	7.81517	8.69664	8.13029	8.48223	8.20973	8.25006	8.71134	8.46123	8.33692	8.40587	8.54791	8.67695	8.74635	8.26947	7.88746	8.66733	8.4644	7.93741	7.46997	7.76418	7.89899	8.08035	8.32856	8.17448	8.13938	8.27293	8.59679	8.26796	8.57001	8.23357	8.41555	8.26332	8.37785	8.08965	8.09844	8.44118	8.09891	8.16729	8.02289	8.18351	8.45753	8.25603	7.84663	8.47151	8.73124	8.21773
7892543	5.84816	6.1506	6.44388	6.65665	5.88483	5.48762	6.33249	5.64834	5.09208	6.40021	6.08048	5.91846	5.9082	5.95852	6.28072	5.97759	6.18906	6.15391	6.2745	6.203	6.75437	6.34987	6.33378	6.42449	6.08136	5.86193	5.63535	5.03609	6.29633	5.91677	5.15733	5.91461	5.97892	5.74476	5.49996	6.01724	6.14707	6.24593	5.52348	5.81688	6.13554	6.49706	5.84857	6.04293	6.05595	5.89038	6.17653	5.96325	6.28128
7892544	4.91476	5.64958	4.87595	5.15061	4.5057	4.72373	5.15803	5.24946	4.58289	5.42288	5.11644	5.3148	4.96508	5.22853	4.48024	5.20748	5.31799	4.97143	4.46166	5.44048	5.33828	5.5576	4.7718	5.35852	4.30278	5.03808	4.66071	5.01287	5.20907	5.31034	5.72165	5.39137	5.93626	4.62216	4.1	5.20627	4.97594	4.79734	5.17679	5.20719	4.77328	5.88545	4.96029	5.40916	4.59391	4.74487	5.19384	4.87276	5.18786
7892545	6.63065	6.16716	6.45478	6.22322	5.67436	6.18218	6.20521	6.16566	6.17039	5.64858	5.64805	5.88362	5.99844	5.47808	5.19858	6.06079	5.74752	6.13071	4.83312	6.17867	6.25039	6.55553	6.29983	6.40668	5.73897	6.11238	6.26987	6.51155	6.81345	5.74119	6.62843	6.2134	5.42779	6.00869	6.10586	5.66169	6.31644	6.07662	5.79627	6.1208	5.45972	6.32948	6.43525	6.54264	6.05414	5.2981	6.20943	6.23355	6.06788
7892547	5.60538	5.08996	5.75749	4.99566	4.75365	5.49374	5.3163	4.91734	4.59228	5.72043	5.65026	5.14775	5.398	5.04938	5.38014	5.44708	4.47574	5.30571	4.66218	5.22023	5.10495	4.91123	5.34506	5.71844	4.4839	5.24767	4.5114	4.8641	4.98133	5.54757	4.98653	4.14998	4.787	5.10905	4.25345	4.17466	4.91675	5.34795	4.42273	5.23096	4.96869	5.71877	4.68854	5.18755	4.69343	5.1057	4.90433	4.97975	5.76981
7892548	6.6865	6.55178	6.06096	5.75787	6.0523	5.90129	5.96824	6.2853	5.7974	6.4452	6.17872	6.83935	6.82062	6.15677	6.34244	6.29485	5.91943	6.57849	5.4547	6.68161	6.30113	6.27329	6.14614	5.94215	6.20117	6.26785	6.35417	6.47575	6.62163	6.73702	6.63041	6.83058	6.18701	6.11679	6.51039	6.46214	6.18208	6.0997	5.85468	6.26246	6.65695	6.79756	6.33739	5.13116	6.34832	5.8218	6.81205	6.51446	5.51199
7892549	7.48451	6.94842	7.5125	6.8403	8.10952	7.65333	7.83402	7.71847	7.3656	7.77853	7.77837	7.71696	7.22732	7.59814	7.57562	7.45361	8.08017	7.52589	7.67162	6.67964	7.33216	6.48718	6.69412	7.2375	7.33524	7.03674	7.66908	5.73789	7.11339	6.67505	7.44038	7.1614	8.49347	8.33278	7.17775	7.07688	7.34731	7.17736	7.5859	6.62327	8.32791	8.21638	8.06317	7.47836	8.51281	8.95026	8.381	8.35845	8.07174
7892550	6.90815	7.33867	8.00246	8.07457	7.71932	7.96226	7.70127	8.02441	7.39443	7.95945	8.18233	7.44128	7.91568	7.25842	7.97422	7.61035	7.87465	7.77218	7.83834	7.27581	7.30555	7.56542	7.55131	7.59739	6.62526	7.05852	7.21795	6.22256	7.197	7.97608	6.53225	6.63493	7.47773	7.56861	7.54116	7.66346	7.21611	7.82674	6.80196	7.58827	8.2375	7.56385	7.71105	7.77534	8.13575	8.08993	7.97943	7.74555	7.83766
7892551	10.508	9.98456	10.8423	10.7953	10.8226	10.9312	10.9499	10.9639	10.5548	10.7032	10.9777	10.5131	10.793	10.5207	10.913	10.8172	10.825	10.7654	10.9425	10.7989	10.6122	10.1549	10.615	10.235	10.2456	10.5956	9.92992	9.50823	10.3186	10.7859	10.2786	10.0869	10.6405	10.5004	10.5961	10.5982	10.3877	10.5254	10.6881	10.8531	10.8284	10.901	10.4561	10.6985	10.8179	10.897	10.8269	10.8084	10.534
7892552	5.50798	3.56037	6.07826	5.53307	5.7786	5.1049	5.61367	5.06441	4.65453	5.70851	5.42597	5.02544	5.15282	5.23463	5.20464	5.39844	5.99722	4.10628	5.35326	3.85323	4.41192	4.68608	4.64124	5.54055	5.24481	5.35855	4.29718	4.19584	4.48057	4.99347	4.71535	4.42644	5.25635	5.51812	4.77776	5.16553	4.90294	4.83402	4.52181	5.33275	4.83342	6.12038	5.51278	5.79807	4.83795	6.13802	6.01419	5.65866	5.48406
7892553	4.16862	4.50134	5.47339	4.77718	5.13115	5.83151	5.92383	5.62375	4.19852	5.38498	5.59239	3.5497	4.02662	4.87885	5.87816	5.20923	5.18137	4.59581	5.72921	4.89293	4.13266	3.20561	3.62673	3.55815	3.16902	3.72755	4.11308	2.23988	4.50165	5.52719	4.47257	3.39395	5.24657	4.65085	4.80826	6.26585	4.18169	4.78663	4.12628	5.0585	4.43589	3.66239	4.57446	3.73469	5.6653	5.27837	5.26145	5.97858	4.96937
7892554	4.14985	4.37812	4.09102	4.56717	4.44114	4.20114	3.99292	4.4856	3.78926	4.19313	5.16051	3.6293	4.25249	4.29591	4.56925	3.50887	3.89263	4.63412	4.69883	4.45222	3.60777	3.46905	3.46219	3.72032	2.83497	4.79703	4.02226	3.2717	3.5505	3.02058	4.14397	3.55074	3.77461	4.36225	4.25282	3.67707	3.20109	3.81171	3.68787	4.48407	3.76915	4.18277	3.54699	3.53343	3.27488	4.82539	4.36001	3.48589	2.7929
7892555	5.23947	6.53585	7.20033	7.03837	7.40128	7.191	7.10551	7.00989	5.86252	7.2303	7.75393	5.09774	7.42875	6.32816	7.37507	6.8714	7.6113	6.83332	7.23706	6.31268	5.52883	5.41413	5.57782	5.97747	5.83484	6.66918	5.9187	3.26265	5.0141	6.54961	6.29779	5.04799	7.00053	7.28853	6.36128	6.77437	5.77127	7.09342	6.9692	6.96394	7.02257	7.86966	7.66644	6.6032	7.17584	7.62834	7.86578	7.1707	7.4557
7892556	12.9449	12.8753	13.0813	13.0441	12.7732	13.0093	12.8791	12.8406	12.7972	12.8263	13.0426	12.7684	12.7656	12.6259	12.9814	12.7392	12.825	12.8106	12.9112	12.6745	12.897	12.8067	12.6971	12.8717	12.7838	12.7992	12.8986	12.699	13.0027	12.9038	13.095	12.807	12.6276	12.8211	12.9131	12.8628	12.9643	12.7334	12.9873	12.8591	12.8048	12.9959	12.7166	12.7714	12.9496	13.0486	12.9601	12.7635	12.8788
7892557	2.57963	2.73637	3.66436	2.80101	3.5291	2.79196	3.20552	3.44773	2.93606	3.0192	3.87159	2.93805	3.09478	3.08822	2.32206	2.91893	3.43894	3.07244	3.0062	2.85678	2.95537	3.32524	3.18794	2.65673	2.48417	2.46582	3.01634	2.97084	2.74242	2.85354	2.88322	2.5341	2.55395	2.63373	3.21645	3.08699	3.15883	3.10455	2.97896	2.4752	2.84218	3.18784	2.20654	3.07465	3.43306	3.1823	3.429	4.02664	3.08764
7892558	4.265	4.45566	4.49535	3.65581	3.21377	3.73	3.21475	5.53612	3.87289	3.76447	3.94822	3.85658	3.93193	3.95442	4.28427	4.36695	4.35556	3.62524	4.73988	4.1442	3.25737	3.97822	3.91051	3.39016	4.33451	4.36352	3.30874	3.97854	4.78401	3.86552	3.19793	3.30651	3.92356	3.95838	4.39606	4.00713	3.78459	3.64294	3.33903	4.7033	3.84896	3.92441	3.14402	3.48384	3.39573	3.48189	3.39553	3.58562	4.93506
7892559	7.11951	7.12162	6.95085	7.56016	7.18896	7.42619	6.98075	7.13359	7.09258	7.25352	7.12212	7.93677	6.95239	6.9027	6.60845	7.02656	7.15983	7.54047	6.93922	7.05294	7.38876	7.25348	7.2757	7.47083	7.31867	7.19784	6.84949	7.6772	7.29575	7.33934	7.3588	7.54058	7.38046	7.24965	7.00882	7.30176	6.99072	7.48859	6.93542	7.28448	7.47147	7.26653	7.20384	7.44572	7.17066	7.16649	6.92097	7.87616	7.1477
7892560	4.83193	6.1655	5.14716	5.9764	5.42288	5.94435	5.58674	5.58734	5.5845	6.28038	5.98469	6.00741	5.67028	5.44292	5.93454	5.88242	6.24494	5.92809	4.91846	5.21532	5.32169	5.89331	4.56962	6.1638	5.29525	5.93497	4.93691	5.22574	5.74125	6.18161	4.46942	5.54964	5.74053	5.54986	5.45432	6.05363	5.24643	5.46882	4.61493	4.90286	5.47068	6.20236	5.93561	5.82743	6.08481	5.85323	5.72914	5.57131	5.26793
7892561	9.66525	10.2319	9.08101	9.1006	9.42499	9.92168	9.02359	9.8018	9.84365	9.87324	9.62984	10.4984	9.81552	10.513	9.41765	10.2918	9.49031	9.63841	9.41814	9.73995	9.40885	9.48473	9.90153	9.72819	9.69784	9.99458	9.65755	10.3354	9.53509	10.3476	9.22221	10.1729	10.3812	10.193	9.81641	9.7817	9.28353	9.91716	9.42115	9.64313	9.92438	10.013	9.70491	10.0788	9.47386	9.97796	9.83124	10.0446	9.30511
7892562	8.65579	8.61854	8.7402	8.53285	8.24668	8.55799	8.51513	8.34628	8.12071	8.27323	8.41506	8.05711	8.19597	8.10813	8.54019	8.24884	8.46154	8.22603	8.77441	8.30775	8.51329	8.35641	8.19337	8.24942	8.26728	8.45858	8.23873	7.50236	8.62054	8.28919	8.35031	8.51143	8.09593	8.71136	8.35195	8.42428	8.40602	8.22173	8.58203	8.22246	8.19194	8.51572	8.43093	8.58907	8.30472	8.57432	8.42343	8.30241	8.25539
7892563	6.95819	6.91686	7.06125	6.92891	7.00729	6.85503	7.27096	7.09104	6.62339	6.98807	6.84572	7.70856	6.26276	6.81647	7.08928	7.16543	6.96343	6.71215	6.64927	6.85238	6.7118	7.15821	7.34892	6.7919	6.72296	7.41922	6.33711	6.98644	7.14805	7.1456	6.86208	7.04417	7.40893	7.63401	6.64126	7.13246	7.13532	6.84132	6.65388	7.37076	7.79308	7.34276	7.37823	7.38283	7.83773	7.24027	7.34965	7.48114	6.82075
7892564	10.5006	10.6889	9.59541	9.16701	10.1958	10.4187	9.54048	10.5431	10.7072	10.447	10.0428	10.9003	10.0012	10.9502	10.0965	10.9081	10.1567	10.3624	9.91186	10.3336	10.1297	10.3117	10.889	10.6402	10.4815	10.9626	10.5003	11.2264	10.3047	10.7273	10.2014	11.0742	11.0514	10.8705	10.5718	10.7695	10.0868	10.7748	10.2505	10.3995	10.9532	10.8501	10.7267	11.0358	10.5339	10.651	10.8751	11.0799	10.8029
7892565	5.39943	5.35544	5.63495	5.68409	6.397	5.94604	6.60839	6.56243	6.38857	6.63928	6.67528	5.97819	6.45793	6.75941	6.5627	6.43648	6.45108	6.32495	5.84353	5.70863	6.31116	6.54716	6.37516	6.05685	6.27454	6.38045	6.51993	5.9053	5.60123	5.84731	6.29848	6.60963	7.88472	7.87676	6.16811	6.15994	5.97142	6.51131	6.37196	6.26338	7.15757	7.96218	7.81198	7.54246	7.74382	7.83739	7.43156	7.02769	7.17594
7892566	3.58753	3.59768	3.56248	4.61131	2.84308	4.16906	4.00736	4.13659	4.01811	4.85432	4.82584	3.47726	4.74376	3.69921	4.4746	4.61482	4.00991	4.69287	4.65112	4.70372	3.58912	3.94699	3.49983	3.53952	4.27271	2.89635	4.65974	3.68429	2.9417	4.154	3.74278	3.86511	3.89954	4.0745	4.01862	3.51848	3.19981	3.17181	3.57877	4.02324	3.58387	3.91088	3.87209	3.38048	4.05749	3.64582	4.08637	4.65409	3.57846
7892567	6.20307	5.46675	6.28793	6.32031	6.24697	6.14665	5.56331	6.04147	5.46746	6.15359	6.09312	5.55995	6.05028	5.66584	5.91795	5.56868	5.95359	5.72694	5.4854	6.04369	5.04039	5.63153	5.30941	5.8338	4.9911	5.14487	5.01036	5.19043	5.37797	6.12227	5.11182	4.36452	6.0814	5.94557	5.67405	5.77927	5.50764	5.66606	5.32392	5.86174	6.24741	6.12439	5.39351	5.85293	6.57126	6.75329	6.3614	6.26133	6.18423
7892568	10.2882	10.4044	10.2743	10.0277	10.1588	10.1451	10.4681	10.3187	10.0402	10.3595	10.3642	10.3722	10.3298	10.0614	10.3219	10.1822	9.95378	10.4253	10.365	10.3636	10.407	10.2382	10.0063	10.1745	9.99731	9.96639	9.88788	9.96804	10.3434	10.3122	10.4156	9.72215	9.82389	10.3488	10.2502	10.1579	10.4871	10.4101	10.3868	10.3786	9.59097	10.4153	10.3025	10.1902	10.0143	10.5045	10.1691	9.82753	10.0217
7892569	7.8449	7.87833	7.49302	7.474	7.84649	7.64399	7.79757	7.99011	7.99972	7.81759	7.62886	7.74892	7.98359	7.91805	8.03302	8.22434	7.90687	8.12017	7.98606	8.07509	7.84662	8.00757	8.12514	7.96883	8.02713	7.97175	8.11626	7.85067	7.77637	8.09898	7.8686	8.07771	7.19071	7.65288	7.87719	7.84936	8.18261	7.84114	8.52888	8.15216	7.42293	7.46313	7.52302	7.29382	7.25899	7.33204	7.09723	7.47644	7.49041
7892570	5.57967	6.39541	6.61677	5.99799	6.3122	6.33977	6.06055	6.29384	5.53084	6.7826	6.46466	5.89641	6.92376	6.53099	6.65938	6.72736	6.46007	5.9517	6.80587	6.31676	5.99198	5.64177	5.3589	5.30038	4.85531	6.78001	6.3282	5.43032	4.06694	6.25503	5.39216	4.66277	5.70897	5.71876	5.8842	6.45178	5.74546	6.53816	5.89724	6.88673	6.13414	6.73691	5.98522	6.15465	6.74427	6.47667	6.44995	6.8194	6.08726
7892571	2.15704	2.43468	2.3934	2.11669	2.42909	2.56168	2.07957	2.25205	2.29352	2.44541	2.42475	2.235	2.38155	2.52267	2.0153	2.18331	2.39438	3.08154	2.25721	2.36895	2.1566	2.14453	2.11244	2.28218	2.47203	2.3049	2.60429	2.21054	2.27014	2.37532	2.82081	2.22126	2.26575	2.60719	2.65896	2.19099	2.23193	2.19651	2.1914	2.16313	2.13178	2.66057	2.07596	2.18146	2.19323	2.9157	3.3158	2.3162	2.58605
7892572	8.10436	7.81283	6.90936	6.6538	7.56851	7.42465	8.6443	7.75518	7.87633	7.62994	6.68485	8.44135	6.35792	7.10498	7.41623	7.08589	7.82897	6.71162	6.64365	7.31847	7.84714	7.31647	7.96357	7.98575	7.21074	6.2091	7.59563	8.24345	7.85624	7.74522	8.11901	7.61134	8.0536	7.18166	7.39836	8.08026	7.79503	8.16623	6.998	7.67865	9.04045	8.43392	7.93793	8.1421	8.61232	7.63992	8.41543	8.5033	8.11726
7892573	5.54099	4.82968	6.03294	6.01116	4.99191	5.5017	5.14621	5.59253	5.8535	5.70722	5.37078	5.09974	6.1806	5.9064	6.28782	5.43653	5.28305	6.15797	5.75157	5.63954	5.38243	5.67249	4.96695	6.28125	5.7431	5.66319	5.75666	5.3326	5.64425	5.32446	5.77656	5.16791	5.18848	5.42375	5.40408	5.45458	6.10723	5.73166	5.93882	5.95924	5.00917	6.07515	5.63911	5.48722	4.96689	5.37361	5.50217	3.83709	5.91227
7892574	10.0474	10.1183	9.86313	9.90984	10.0459	9.89713	9.56025	9.96692	10.0314	9.77371	9.55076	9.55144	9.34681	10.1668	9.49804	9.70084	9.91896	9.77781	9.57632	9.7219	9.4528	9.92278	9.99201	9.99563	9.68111	9.70886	10.1471	9.64802	9.97898	10.1016	9.52339	9.95491	9.98499	10.3037	9.98946	9.68261	9.60681	9.81538	9.83274	10.0248	9.93151	10.0922	9.9448	10.0683	10.1447	10.3278	10.1991	9.9143	9.83516
7892575	5.39335	5.20586	6.78738	5.94287	6.95164	7.02461	6.49743	6.38623	4.98302	6.52372	6.95544	6.03388	6.09389	5.57302	6.93124	6.603	6.65898	6.41338	6.79064	6.12995	5.20055	5.39663	5.28074	5.715	6.15453	5.79418	5.05758	4.31705	4.71026	6.38135	5.36123	5.37677	6.72447	6.74558	5.87375	6.0314	5.58769	6.24997	6.62328	6.27775	6.68692	7.32924	6.31176	6.59246	6.64769	7.72181	7.7392	7.02008	6.95833
7892576	7.12265	6.83373	7.22561	7.23136	6.91023	6.89082	6.8796	7.26161	7.22855	6.92101	6.81239	6.75171	6.85562	6.71765	7.0189	7.19289	6.6743	6.85077	6.71626	6.95182	7.09494	7.40739	7.048	6.88367	7.3192	7.07577	6.84845	7.49611	6.74405	7.29939	7.05614	7.2531	6.53477	6.31157	6.65058	6.85267	7.29422	6.95872	7.58525	6.91061	6.61063	5.71508	6.69395	6.43036	5.47208	6.55452	6.11565	6.50721	6.27761
7892577	2.46912	2.69195	2.63295	2.39393	2.62017	2.56331	2.7085	3.22303	2.38381	2.64909	2.88053	2.92642	2.64477	2.80848	2.78764	2.80242	2.69355	2.48675	2.4348	2.54774	2.71228	2.34652	2.77212	2.7626	2.55115	2.79814	2.92364	2.7164	2.91017	3.20225	2.61586	3.59693	3.15586	3.30312	2.75166	3.16613	2.50585	2.55255	2.7928	2.6657	2.52573	2.77832	2.53385	2.76823	2.69288	2.51427	2.8512	2.90002	2.6259
7892578	4.35581	4.66008	4.13563	4.08005	4.09777	3.85521	4.35566	4.1234	3.70915	3.76621	4.13131	4.85471	4.62113	4.01162	4.53337	5.04527	4.09962	4.42079	5.07746	4.60158	4.26959	4.5675	4.71111	4.05346	4.91137	4.59163	4.63397	5.27437	4.32817	4.79986	3.98848	4.55212	4.01591	4.40195	4.9798	3.6743	4.63389	4.05745	4.17424	4.14533	4.03571	3.90662	4.10325	4.58736	3.91573	3.88479	4.40216	3.52618	3.14748
7892579	8.96098	9.07882	8.82492	8.72564	9.0663	9.12961	8.75579	8.8978	9.09168	8.6825	9.02444	8.74263	9.10853	8.82085	8.81342	8.95486	9.09577	8.74062	8.93528	8.48998	9.03298	9.13881	8.6601	8.73573	9.45486	9.09116	9.40573	9.15568	8.94404	9.0162	9.4353	9.30045	9.18065	9.40391	9.07314	8.98272	9.06411	8.84391	9.40751	9.11056	9.10612	9.51778	9.26102	9.13179	9.46669	9.55793	9.66162	9.15173	9.15125
7892580	3.37	3.46395	3.1414	3.03155	3.34952	3.54449	2.78522	3.03187	4.07715	3.19781	2.69653	2.95366	3.46451	3.09627	3.39881	2.76086	3.02722	3.00487	3.35426	4.32373	3.25303	3.45438	3.18133	3.14517	3.35924	3.65116	4.45033	3.20171	3.35105	2.94148	3.3734	3.68017	3.16402	3.32012	2.75556	3.2071	3.39538	3.21944	3.50422	3.71113	3.8108	3.32584	3.39305	3.17945	3.56257	3.49148	3.43195	3.64649	4.61605
7892581	4.52431	4.52795	4.74459	4.6658	3.81871	4.9009	4.74778	4.69465	3.54886	5.30286	5.37263	3.22681	4.56709	3.72057	4.96392	5.40919	3.92655	4.50493	4.18122	4.33532	3.44544	3.3409	3.73636	3.01922	3.55311	2.93739	4.43341	2.68462	4.57774	4.28399	3.64617	3.318	2.96333	4.31717	4.48953	4.15319	3.64263	4.55675	3.53646	4.16599	3.22922	3.16402	4.37518	3.18843	3.8459	4.42813	4.31724	5.46112	5.72881
7892582	3.48553	3.03722	4.60216	4.86392	3.27847	3.25174	2.8965	3.24394	3.50951	3.34418	3.78923	3.25455	3.3424	4.34673	4.25712	4.48967	3.33921	3.72595	3.32011	3.4784	2.94986	3.52661	2.81426	3.38292	2.97618	3.46436	3.56789	3.45149	2.88945	3.31797	2.54173	3.64181	2.71587	3.18045	3.94159	3.12168	3.58266	3.15438	3.66761	3.00717	3.80987	3.52539	3.45835	3.07976	3.50268	3.47317	3.02679	3.26233	3.55134
7892583	5.14279	4.55839	4.78562	4.68432	5.2552	4.62369	4.73881	5.40265	4.2209	4.40143	4.83791	4.31048	4.78425	4.83814	5.32985	5.33845	4.8905	4.46626	5.04449	5.29143	4.14199	4.26645	4.75523	4.18589	5.92336	4.63769	4.51828	5.75766	4.55339	4.93881	5.71411	4.84724	5.45473	5.26327	4.88788	5.20883	5.07738	4.57949	4.43216	4.90896	4.73607	4.83145	5.23159	4.97471	5.35022	4.94639	4.71458	4.70102	4.46363
7892584	6.18178	5.91805	6.90658	6.81645	6.30524	6.24327	6.2199	6.55485	5.89077	6.19886	6.7179	6.82159	6.79299	6.13541	6.78977	6.62145	5.98408	6.18507	6.66514	6.82367	6.78976	6.48192	6.33616	6.32832	5.9873	6.30362	5.90078	5.85815	5.97395	6.74578	6.46096	6.48701	6.81578	6.07564	6.31953	6.22542	6.17192	6.32011	5.80369	6.29204	6.23671	6.02225	6.68716	6.23835	5.78257	6.07484	5.88794	6.55678	5.79239
7892585	4.2093	4.3106	4.77663	4.70468	4.99156	4.96604	5.12012	5.15242	4.70179	4.93205	5.26736	4.70906	5.05456	4.86038	4.94483	4.85742	4.50633	5.00948	4.67691	4.72023	4.33218	3.55995	3.96653	4.89214	5.31667	4.55111	3.70843	3.27501	4.48107	4.7868	5.08029	3.7237	5.36325	5.3158	4.34043	4.65982	3.44972	4.89192	5.13644	5.2834	5.03397	5.62025	5.39544	4.97381	4.78887	6.17612	5.76634	5.53563	5.51764
7892586	3.67914	3.2212	4.14102	3.24002	2.80796	4.01204	3.02744	3.8601	3.28607	3.1686	3.6316	4.08112	4.20279	5.08842	4.13375	4.10321	3.11913	3.88291	4.5222	4.11125	3.40125	3.60846	3.67831	3.21827	2.77617	3.34467	3.17336	3.22347	3.54016	3.12677	3.09289	4.11176	2.85882	3.5502	4.50564	3.62791	3.2786	3.4162	3.36786	3.2817	4.02865	2.88733	3.20184	3.39406	3.30112	3.8394	3.89841	4.40573	3.9917
7892587	5.29582	5.84553	7.20976	7.05484	6.25031	6.9105	6.24515	6.7544	5.44665	5.46778	6.52569	6.10987	6.22972	6.35855	6.42574	6.28364	6.22131	6.1083	6.39403	6.41208	5.18947	5.91996	5.7981	5.62009	5.82327	5.7228	6.11161	4.53346	4.73134	6.56491	4.74439	5.04645	6.33922	6.14878	6.15314	6.21978	4.87683	6.54615	5.27847	6.95972	5.58827	6.60082	6.2817	6.06638	5.46141	6.64145	6.40665	6.40567	6.10153
7892588	2.30462	2.61875	2.55147	2.87749	2.57062	2.59722	2.36275	2.17738	2.69396	2.38852	2.7966	2.82234	2.93784	2.63172	2.55521	2.33366	2.55813	2.39425	2.51646	2.44285	2.644	2.43642	2.38413	2.36375	2.54318	2.41213	2.36872	2.29195	2.56869	2.60788	2.46601	2.76849	3.13611	2.60214	2.40111	2.33351	2.51031	2.23733	2.4365	2.55626	2.52729	2.9422	2.51254	2.23265	2.80485	2.5072	2.39489	2.3238	2.51437
7892589	5.70645	4.81315	6.11774	5.60648	6.22389	5.87974	7.03363	5.92751	5.38773	6.63476	6.71735	6.91678	6.16154	6.77229	6.34105	6.25867	5.44778	6.78222	6.46013	5.28261	6.11257	5.78747	5.56526	6.07483	5.21992	4.11914	5.8821	5.64337	5.7071	5.51634	5.71115	6.0368	5.54872	5.99314	6.10223	5.97236	5.12933	5.28692	6.24894	5.56353	5.58872	5.67157	6.25588	5.05094	5.23948	5.7927	5.6954	5.10368	5.57061
7892590	2.62492	2.96206	3.32536	4.14125	3.02007	3.65349	2.70966	4.71701	2.87638	3.41959	3.29165	3.87698	2.79838	3.05292	3.44595	4.32114	2.54681	3.28616	3.35392	2.93462	3.15539	2.86386	3.4264	2.66691	3.42755	4.21013	3.15869	3.20551	2.80172	3.06552	3.14218	3.2988	3.22206	4.00824	3.14492	3.17839	4.34186	3.59018	2.92703	3.78461	2.72436	3.3747	3.81309	3.70077	2.58825	4.15774	2.99509	4.71451	3.83496
7892591	3.82522	2.74943	3.47927	3.61588	3.73148	3.36789	3.43181	3.94995	3.34482	3.52283	3.87774	3.0152	2.9924	3.70804	2.74245	3.00636	3.40639	3.24163	3.66791	3.14166	3.15749	3.21716	3.14249	3.14137	3.14237	3.46454	3.63664	2.5594	2.55631	2.78714	2.50856	3.34785	3.88162	3.96225	3.02518	3.97503	3.58692	3.66548	3.39799	3.44918	3.37213	3.57499	3.80856	3.07504	3.78609	4.98512	4.13488	3.52288	3.55847
7892592	6.39476	6.04442	6.4818	6.6899	6.34226	5.83023	5.8966	6.28197	5.20178	6.25824	6.44038	5.98538	6.50536	5.88015	6.44194	6.25875	6.43212	6.14295	6.13924	6.05708	5.46775	5.98223	5.56201	5.87184	5.36665	6.12594	5.72794	5.15817	5.63864	5.87006	5.0963	4.95746	6.03051	5.85853	6.05748	6.30675	5.51072	6.31492	5.81091	6.04007	6.08973	5.97294	6.033	5.31266	5.88051	6.31503	6.23849	6.21693	6.15056
7892593	5.34103	4.83325	5.10523	4.64135	3.96003	3.83195	4.25165	4.00936	4.53714	4.73362	4.44886	4.79413	5.17189	4.87389	4.77794	5.29322	4.56048	4.78227	5.03443	4.43766	4.64422	4.45662	5.07464	4.76443	4.68083	4.68642	4.5659	5.09168	5.32655	4.71027	5.01256	4.62845	4.31158	4.23719	4.80688	4.96469	5.53953	4.51591	4.97782	5.04712	4.86375	4.28894	4.92015	3.72208	4.44419	4.15878	4.11932	4.7437	4.55407
7892594	3.04343	3.32943	3.15519	3.32635	3.09551	3.35032	3.89636	2.95579	2.93301	3.01893	3.71883	3.07413	2.77059	3.40229	3.56405	2.88907	3.19634	2.86307	3.84315	3.20279	2.40829	2.67039	2.81961	2.90681	3.0982	3.51884	3.15265	3.15395	3.27362	2.92919	3.87062	3.4048	3.10138	3.65674	3.72284	3.52568	3.29575	3.46884	2.96387	3.44711	3.18482	2.52563	3.51144	2.95348	4.60164	3.88297	3.16148	3.68319	4.52181
7892595	4.23945	4.11647	5.07439	3.3322	4.01502	3.52249	4.00307	4.05413	4.33656	4.00542	4.10776	4.68059	4.31678	3.59408	4.96357	4.70834	3.58623	4.41891	3.72168	4.80424	3.73491	4.69269	3.99173	4.6257	3.93551	4.08839	4.56604	3.62842	3.68013	4.67579	4.10603	3.96211	3.85003	5.40057	3.81342	4.95829	3.71446	4.99171	2.43624	4.26755	3.8571	4.07065	3.70599	3.19262	3.09842	4.23569	4.43877	3.97392	3.34428
7892596	4.50346	3.98021	4.1053	5.27812	4.95796	4.46257	4.71017	5.12455	4.49344	4.52509	4.99053	5.07661	4.89949	4.23624	5.35632	5.21196	5.12296	4.612	5.47506	4.12473	4.72872	4.99013	3.81634	3.98845	4.87819	4.67432	3.77708	4.64485	3.6655	5.00675	4.34188	3.94004	3.91349	4.61383	4.52917	3.80095	3.94434	4.1144	3.71551	4.8027	4.40934	4.31246	4.27719	4.4478	4.79552	4.34893	4.61231	4.24456	4.55906
7892597	4.30453	3.99618	5.94497	5.32244	5.53433	5.57824	5.39002	5.76631	4.4354	5.22827	5.27861	5.66985	5.47068	4.15649	5.36063	4.65406	5.94912	5.4057	4.59762	5.23812	5.15851	5.52613	5.70645	5.10949	4.37936	4.35594	3.83212	3.68729	4.69648	4.93133	5.09499	3.97289	4.80878	5.09603	4.75961	4.75691	3.61286	4.93574	4.32576	5.92098	5.53028	4.90893	5.00939	5.23594	5.13029	5.1284	4.57518	5.31601	6.10155
7892598	9.64608	9.89157	9.83418	9.72923	9.89008	9.95318	9.75362	10.0154	9.84029	9.98137	9.77349	9.26139	9.49446	10.1889	9.36113	9.66967	10.0207	9.89422	9.88728	9.90888	9.58774	9.4564	9.66242	9.67402	9.74543	9.64711	9.98807	9.41094	9.5573	9.5876	9.44662	9.72503	10.2736	10.4808	9.92329	9.71714	9.53514	9.87535	9.78534	9.86865	10.1828	9.96912	10.0563	10.0325	10.0488	10.1333	10.3045	10.4661	10.4735
7892599	9.94444	9.86527	9.95881	9.82528	9.82241	9.79981	9.69153	9.63153	9.96048	9.85702	9.78805	9.60473	9.84246	9.85925	9.99756	9.92951	9.64565	9.82217	10.1322	9.84542	9.93804	9.94071	9.60511	9.74822	10.0835	9.80744	10.225	9.77743	9.87004	9.7237	10.1756	10.1389	9.71946	9.95752	10.1213	9.88715	10.1542	9.67194	10.2514	9.77599	9.71224	9.84327	9.75937	9.74867	9.76307	10.0652	9.81214	9.6529	9.7055
7892600	2.56031	2.80917	3.56653	3.29356	3.28002	3.63221	2.92726	3.14002	2.54971	3.36516	3.58164	3.05244	2.75628	2.45021	3.82847	2.98398	3.78108	2.30491	3.42316	2.99638	2.86777	3.29962	2.32781	3.19463	2.56861	2.8687	3.34728	2.8379	2.47655	3.09822	2.35812	2.92828	3.29197	3.20275	2.80368	2.76909	2.78183	3.36134	2.89687	3.16654	2.69489	2.89335	2.70733	2.7905	2.93681	3.31204	2.87959	3.05563	3.75466
7892601	6.62777	6.51296	5.7363	5.76983	6.20961	5.93841	6.33526	5.9958	6.41271	5.88618	5.76839	6.46473	6.07119	6.15475	5.69451	5.7974	6.08438	6.19598	5.73162	6.15613	6.42501	6.40012	6.39042	6.34597	6.48768	6.33283	6.27241	7.09777	6.63853	6.13208	6.58268	6.55845	6.39119	6.00765	6.13427	6.23525	6.62127	6.30621	6.18125	6.33924	6.62332	6.19472	6.20012	6.40016	6.5029	5.83325	6.24606	6.21635	6.15931
7892602	2.11099	2.28221	2.8518	2.80224	2.54074	2.25024	3.43924	2.67628	2.07445	2.79292	2.29501	2.74977	2.48465	2.28915	2.35558	2.26461	2.54895	2.88228	2.62066	2.34987	2.53882	2.82445	2.74771	2.49903	1.92401	2.71852	2.73148	2.63067	2.32991	2.54876	3.30807	2.47745	2.38739	2.41791	2.52378	2.55383	2.40038	2.69124	2.46581	2.71075	2.38085	2.34358	2.24815	3.2014	2.3852	2.62166	2.57725	2.60669	3.27183
7892603	3.6216	3.55225	4.24506	4.818	4.3268	4.44989	3.67212	4.84631	3.00275	4.21129	5.02574	3.82287	4.75832	3.34123	5.00854	5.23518	3.87728	3.59208	4.41023	3.95677	2.65512	3.10591	4.04481	2.69755	2.93818	3.43454	3.51546	2.24537	2.92048	4.28273	2.83775	2.93597	2.4045	4.08086	3.42377	2.91128	2.1731	3.6065	2.70749	3.37221	3.56162	3.94585	3.88687	3.56676	3.32752	4.25435	4.81542	5.7387	3.67187
7892604	4.80851	3.38242	3.81408	4.11504	3.90662	4.25995	3.60592	4.24757	3.69235	5.21583	4.01865	3.15818	4.40372	4.03713	4.90258	4.36213	4.01204	4.02397	3.92535	3.62325	3.79354	3.28267	3.93289	3.87719	4.01995	4.66141	2.91035	3.84074	3.94624	4.15453	3.92746	3.10787	3.5945	4.92526	3.21357	3.97691	3.80933	3.79173	5.03137	4.23363	3.73128	4.84554	4.08093	3.82878	3.78906	3.96778	4.67888	4.59039	4.09254
7892605	9.1129	8.93148	8.92016	9.03165	9.13478	9.14417	8.91601	8.92952	8.72949	9.24461	8.99507	8.31241	8.92348	9.10205	9.29315	9.04647	9.54023	9.01236	9.39733	8.96595	9.17343	8.38594	8.89596	8.58973	8.79716	8.78598	9.14874	8.57698	8.95749	8.83619	8.84086	8.77209	8.95936	9.34232	9.42705	8.7012	8.94449	9.22983	9.28048	9.02468	8.5444	8.84799	9.12122	8.30653	9.34468	9.75318	9.65207	9.43434	9.85884
7892606	11.5375	11.3574	11.8371	11.8446	11.6647	11.9031	11.828	11.9038	11.4776	11.8453	12.0494	11.7311	11.6975	11.1698	11.9645	11.7892	11.5722	11.8618	11.8308	11.5776	11.6277	11.6222	11.478	11.6187	11.1485	11.3274	11.0945	10.3442	11.3843	11.8673	11.2968	10.9061	11.5925	11.5617	11.3655	11.5637	11.4205	11.7808	11.2647	11.6739	11.7641	11.5621	11.6079	11.7875	11.7993	11.8202	11.8528	11.8804	11.6783
7892608	8.35362	8.21253	8.73348	8.72971	8.40637	8.90449	8.64874	9.10682	7.97354	8.98113	8.98392	8.58108	8.82255	7.88521	9.0434	8.87258	8.61606	9.027	8.79281	8.83926	8.40854	8.64152	8.43688	8.4463	7.7073	8.32765	7.8344	7.10475	8.09392	8.95671	7.70822	7.32276	8.0927	8.52244	8.31258	8.37817	7.77828	8.78358	8.10402	8.75795	8.54066	8.36575	8.54906	8.30425	8.42544	8.84135	8.66119	8.69275	8.43082
7892609	2.51136	2.12535	2.96144	4.06668	2.56255	3.49714	3.45485	1.87174	2.01961	3.61373	3.56184	2.06322	3.38918	3.08379	2.18592	2.7955	4.87266	2.72439	4.16019	2.85647	2.89241	2.28113	3.48634	4.35859	2.46482	2.86088	2.23816	2.31708	2.43514	2.36565	2.19117	3.95647	2.62195	2.23265	2.80172	2.28814	2.06244	2.327	4.08651	1.9703	2.32402	2.64563	2.18513	2.18592	2.57262	2.7042	2.75393	2.09808	2.83985
7892610	6.23842	6.64209	6.84477	6.05965	6.8568	6.99504	7.17122	6.34808	6.56846	7.05772	7.27245	6.43887	6.64878	7.09144	7.01432	7.38408	7.10564	6.30247	7.17206	6.93707	5.7766	4.56995	6.15794	6.13453	6.4362	5.78599	5.26194	6.45319	5.88185	6.69124	6.43621	6.14578	6.89067	7.12995	6.88819	6.52585	6.71133	6.81076	7.2171	6.72544	6.12973	5.83242	6.25673	5.56428	7.36253	7.82331	7.1453	6.61867	7.02061
7892611	2.31332	2.3549	2.20656	2.24891	2.50191	2.57287	2.36269	2.75661	2.39582	2.20512	2.712	2.4548	2.3607	2.25264	2.75155	2.52512	2.99599	2.2258	2.83229	2.29006	2.25391	2.2857	2.24933	2.27717	2.32625	2.16478	2.4899	2.3284	2.5938	2.24181	2.61084	2.55042	2.66006	2.40692	2.26969	2.57707	2.39982	2.42105	2.67834	2.5596	2.08765	2.0729	2.26412	2.20989	2.57779	2.27981	2.3917	2.47975	3.60803
7892612	3.11489	2.40918	2.9956	3.19898	2.84897	2.57519	3.2156	2.74048	2.55415	2.88328	3.60495	3.13122	3.45202	3.10219	3.42175	2.66231	2.59802	2.66539	3.59135	2.90634	2.85331	2.40382	2.63285	2.51282	2.67656	2.85322	2.93713	2.22896	2.63637	2.87815	2.5066	3.00858	2.58553	2.41438	2.18823	2.14889	2.63184	3.05325	2.60532	2.91682	2.45394	2.56552	3.05003	2.32389	3.09576	2.85811	2.67316	3.2489	3.84766
7892613	9.67307	9.40399	10.0179	9.82829	9.76477	10.0443	10.201	10.1599	9.79764	9.9774	9.98071	10.0138	10.0754	9.48807	9.92744	9.94628	10.1737	10.148	10.1583	9.98615	9.68204	9.75611	9.8279	9.70645	9.27835	9.27938	9.35899	9.03295	9.56983	9.88489	9.39801	8.98813	9.82983	9.26534	9.65398	9.9891	9.65938	10.0521	9.56838	9.77586	9.94747	9.94073	9.82312	9.97156	9.73722	10.0043	9.89972	10.215	9.86639
7892614	4.59678	3.78614	4.42702	3.53483	4.39144	4.22987	3.68255	4.09625	4.38951	4.98048	4.27917	4.38757	3.74891	4.1308	4.17557	4.12664	3.30976	4.16164	4.59989	4.24476	4.27998	3.63597	3.6244	3.3948	4.03371	2.69517	3.40246	3.62109	4.49518	4.08252	5.29629	4.247	4.69867	4.75656	4.01533	4.93229	4.82662	4.34269	4.14851	4.28044	3.60627	5.18709	4.73419	4.96412	4.93041	5.72347	5.41008	4.3841	4.67857
7892615	4.46648	4.66453	5.74971	5.40085	5.11528	5.14032	5.49572	5.30561	4.40293	5.21554	5.29569	5.00724	5.38416	4.61622	5.66945	4.98925	5.21538	5.27641	4.80619	4.96974	4.61366	4.58294	4.34132	3.82555	4.50487	5.4851	3.94161	3.5704	4.96183	4.68371	3.64598	4.30113	5.95503	4.86875	4.76992	4.96703	3.93415	5.12601	3.63933	4.68219	4.4037	4.65473	4.88849	4.6486	4.65919	5.34613	5.35789	4.68939	4.17874
7892616	3.08998	2.87326	3.1648	2.8835	2.83051	3.31336	3.23099	3.25965	3.10981	2.68233	2.99184	3.05796	2.63749	3.04688	2.81059	2.61341	3.29532	2.74557	2.89538	2.93762	2.55879	2.96902	2.66627	2.70473	3.14301	3.01554	2.96708	3.20905	3.10481	2.68032	2.78844	2.87676	2.85974	2.63467	2.70062	2.73675	2.7457	2.61294	3.39705	2.95064	2.89725	2.67809	2.81975	2.56648	2.83882	2.6859	3.42427	3.01214	5.16968
7892617	12.4794	12.2649	12.3077	12.4203	12.4448	12.4832	12.4151	12.4631	12.426	12.5311	12.6015	12.6173	12.8216	12.119	12.635	12.5036	12.6258	12.5491	12.5421	12.5578	12.5169	12.6232	12.3476	12.4348	12.3532	12.1632	12.3183	12.0287	12.3348	12.4474	12.3702	11.8956	12.1814	12.4966	12.4247	12.4709	12.4848	12.3763	12.5076	12.5215	12.0785	12.2025	12.4616	12.0753	12.4284	12.1758	12.1871	12.3139	11.9738
7892618	6.63312	7.09639	6.25506	6.29485	7.01856	7.16382	6.59889	6.49799	7.0232	7.05121	6.67714	6.40277	6.88342	7.30628	6.52178	7.02641	6.92904	6.24406	7.1641	7.47858	6.3988	6.48796	6.63394	6.5238	6.84081	6.94874	6.83119	7.29685	6.51851	6.80721	6.87219	6.8971	6.52758	6.91655	7.18882	7.06363	6.67343	6.88608	7.54916	7.06643	6.62534	6.60031	6.75674	6.38467	6.73878	6.925	6.28181	6.09246	6.10037
7892619	3.59911	3.46972	5.64056	5.4613	4.42199	4.88058	4.13674	5.56401	4.29283	4.7011	4.97442	3.20939	4.39921	3.41302	5.18948	3.99949	4.89768	4.4486	4.12106	4.46467	3.24979	3.61699	3.99097	4.23459	3.6987	4.51823	3.09213	2.74867	3.4545	5.44912	2.89993	3.07363	4.91454	5.0142	3.56111	4.28349	4.33514	4.77699	5.0125	3.82143	4.35149	4.83519	4.78231	3.92382	4.12497	5.73586	5.32062	3.69909	3.8056
7892620	10.6086	10.5905	10.4861	10.5391	10.7088	10.5176	10.625	10.728	10.9387	10.6992	10.87	10.8046	11.181	10.7828	10.9069	10.7481	10.5985	10.7474	10.881	10.8021	10.8876	10.8129	10.55	10.688	10.7474	10.8709	10.6662	10.8837	10.7708	10.9136	11.0327	10.9737	10.4403	10.2547	10.8351	10.6235	10.7282	10.7171	10.6938	10.5782	10.2031	10.5054	10.334	10.4003	10.148	10.1995	10.1512	10.0701	10.3764
7892621	11.8705	12.0617	11.6523	11.6753	11.8266	11.9868	11.7549	12.0005	11.8822	11.7935	12.036	12.0785	11.6581	12.0376	11.8723	11.9842	12.0609	11.9951	11.8087	11.7511	11.7659	12.0641	11.9821	12.0191	12.148	12.1353	11.9612	12.1947	11.8922	12.0614	11.9827	12.1558	12.1585	12.2243	11.9471	11.8802	11.8728	11.8586	11.8279	11.9055	12.0053	12.0811	11.8453	11.9244	11.9632	12.0229	12.0028	12.0441	11.8716
7892622	9.44795	9.09741	9.00418	8.94236	8.8802	9.33547	8.88057	8.82558	9.04182	9.30772	9.33718	9.32767	9.23476	9.64199	9.01859	9.46423	9.54406	9.13139	9.16898	9.38863	9.30302	9.00778	9.55419	9.10805	9.4673	9.17628	9.25135	9.51238	9.29523	9.37027	9.56131	9.61834	9.51213	9.43389	9.82285	9.45204	9.29627	9.05037	9.87601	9.39117	9.03162	9.1708	9.39762	9.26969	8.90099	9.55209	9.19706	8.91548	8.90389
7892623	9.75694	9.56747	9.34585	9.53376	9.71757	9.63463	9.4389	9.40215	9.24136	9.33596	9.1829	9.01818	9.02147	9.42124	9.18897	9.50349	9.05595	9.12543	9.28778	9.52779	9.42973	9.52873	9.32348	9.07877	9.31637	9.04161	9.00425	9.18792	9.23658	9.35938	9.00512	8.99011	9.60644	9.30935	9.43697	9.5051	9.33415	9.46164	9.23573	9.29233	9.73372	9.58571	9.17852	9.08894	9.45747	9.99726	9.71197	9.97337	9.43758
7892624	3.35799	3.64851	3.49391	2.52969	3.84472	2.9285	3.63868	3.96904	3.78846	3.1682	3.46674	3.67947	3.07982	3.36189	2.94279	3.43437	3.80674	3.29563	3.53691	3.23838	2.96434	3.94138	3.40253	3.46887	3.85715	3.18983	3.57934	4.47243	3.89605	3.43647	3.68059	3.97785	3.6013	3.34504	3.56012	3.68342	3.7659	3.91607	3.57918	3.50034	3.18698	3.78866	3.5417	3.43311	3.90572	3.34469	3.96306	3.98923	3.63943
7892625	6.23479	6.35257	7.02578	7.04876	6.03268	6.64575	6.82308	7.12584	7.01291	6.91171	7.02622	6.77277	7.06326	6.56786	7.03817	6.21818	6.99026	6.95431	6.42702	6.20313	6.72326	6.81572	6.50532	6.76999	6.89889	6.59015	6.29336	6.78183	7.08878	6.28711	6.30332	6.24008	6.98979	7.43263	6.85789	6.93577	7.12258	7.00849	6.70411	6.46994	7.55028	7.95699	7.69564	7.58063	7.76451	7.79941	7.08063	7.39639	7.34826
7892626	4.63012	3.87003	4.73379	4.78869	3.52746	4.94455	5.3299	4.63451	4.76129	4.61571	5.31594	4.17873	4.9009	3.91798	3.80357	4.27199	3.89751	4.39651	4.84131	4.59999	4.28165	4.74557	4.57615	4.1388	5.33671	4.99183	4.35814	4.54726	3.72488	4.75701	4.3461	4.76573	4.40959	5.1122	5.19506	4.24697	3.96395	4.13327	3.75935	3.91408	4.12678	3.74784	3.73489	3.46661	3.07462	5.09679	4.70961	4.56656	3.72165
7892627	8.36905	8.04719	7.8665	7.58238	7.99562	7.7951	8.02993	7.92411	8.25641	7.95684	7.88449	7.84888	8.20818	8.10524	7.6193	8.07386	7.98044	8.10211	7.73821	8.17918	8.39103	8.21523	7.95469	7.96913	8.46112	8.07769	8.05514	8.71595	8.32827	8.04181	8.31584	8.0592	7.21122	7.7032	7.94647	7.91244	8.08336	8.1484	8.11269	8.04597	8.20128	7.79714	7.86689	7.70162	8.23227	8.01215	8.47627	8.19596	7.81038
7892628	8.70523	8.7707	8.60805	8.69205	9.0648	9.07522	8.96036	8.71819	8.79364	8.93157	8.8576	8.21381	8.88849	9.04377	8.836	8.21365	8.76204	8.12602	8.97142	8.72866	8.98012	8.79147	8.49307	8.40051	8.35272	8.53086	8.92245	8.3	7.90975	7.97967	9.02931	8.69016	8.90707	8.06561	8.77168	8.86839	8.78275	9.03457	9.11334	9.04768	9.09343	9.38421	8.69225	9.22744	9.18928	9.34583	9.47133	9.33444	9.49346
7892629	5.44569	5.50554	5.37679	4.86265	5.79973	5.91959	5.09778	6.02013	5.15527	6.40035	6.0796	6.12046	6.33928	6.16517	6.41666	6.49687	5.86562	5.70648	6.23503	5.8463	5.33621	5.12766	6.09598	5.32619	6.151	6.38885	4.80672	4.98932	4.79308	6.47921	5.21885	4.96116	5.71282	6.19021	6.30187	5.64261	4.62786	5.64941	5.41516	5.87369	4.90812	5.62029	6.32038	5.26537	5.11876	6.02274	5.27308	6.01542	5.46907
7892630	10.2414	10.2852	10.329	10.4043	10.1619	10.474	10.2188	10.4166	10.3535	10.2575	10.2022	9.88051	9.99379	10.7472	9.95139	10.0908	10.8475	10.515	10.4033	10.2868	10.1359	10.6161	10.6289	10.5174	10.363	10.1957	10.8317	10.0291	10.0152	10.2969	10.0527	10.3073	10.4436	10.5976	10.6159	10.4369	9.64262	10.2428	10.3795	10.3087	10.0757	10.4876	10.526	10.0248	10.3126	10.4244	10.4139	10.7406	10.7507
7892631	2.61676	2.2874	2.64638	3.07195	2.29394	2.67875	2.5038	2.66784	2.13301	2.95914	2.91544	2.26538	2.45115	2.35765	2.80318	2.74454	2.12702	2.55109	2.12868	2.609	2.73329	2.68687	2.34932	2.15284	2.29661	2.302	2.37462	2.21737	2.28979	2.46178	2.06321	2.36274	2.59873	2.56394	2.2709	2.47527	2.58128	2.16648	2.21634	2.27285	2.38296	2.75022	2.53231	2.22463	2.57621	2.46567	2.62759	2.9802	2.46986
7892632	4.42607	4.30867	3.87262	4.21217	3.93359	3.76878	3.81287	4.54578	4.26147	4.51491	4.47599	3.31148	5.09972	4.26027	4.12195	4.65496	4.78374	3.79018	3.56141	4.08923	3.92962	3.49799	4.31533	3.81108	3.44926	4.5707	3.27641	2.82636	3.18796	4.79525	3.00447	3.79576	4.51069	4.07194	4.01004	5.14872	3.32938	3.86043	3.71158	4.09544	3.03146	4.39463	3.64315	4.23258	3.68504	4.48897	4.12411	4.51246	4.59454
7892633	6.19464	6.41498	6.75187	7.01564	7.27434	7.02259	6.13	7.506	6.75419	6.82683	7.49759	7.56603	7.29244	6.54891	7.5743	7.28288	6.61907	6.41342	6.76105	6.94284	6.55039	7.14802	6.73201	6.75928	6.89124	7.04502	6.98385	6.49671	6.28687	7.14587	6.22429	5.4453	6.69188	6.83953	6.48173	7.08313	6.04442	7.13541	6.61147	6.83019	6.40397	6.50833	6.3625	6.70688	7.0993	6.89276	6.52951	7.14073	6.46556
7892634	8.59098	8.12732	9.17053	9.22947	8.67014	9.08368	8.94394	9.12437	8.4407	9.04916	9.28359	8.86923	9.18126	8.25789	9.25317	9.09066	8.99356	9.28166	9.22711	9.12833	8.96772	9.14086	8.85226	8.85882	8.21839	8.36899	8.38126	7.01928	8.53061	9.30023	8.4797	8.04786	8.11988	8.12326	8.74221	8.75257	8.71881	9.17583	8.30912	8.68038	8.5142	8.48941	8.5158	8.74326	8.91115	8.9614	8.69746	8.97689	8.54785
7892635	8.72866	8.34731	8.26863	8.77037	8.37543	8.41369	8.68046	8.11426	8.49909	7.84624	8.13658	8.44605	8.67276	8.35275	8.48636	8.60713	8.52787	8.83071	8.46005	8.48082	8.50064	8.94558	8.65646	8.68245	8.94749	8.68878	8.44237	8.6975	8.63532	8.12934	8.45744	8.66712	8.05713	8.47146	8.5013	8.53129	8.58333	8.65941	7.94619	8.65139	8.31306	8.30657	8.37102	8.4645	8.34113	8.22303	8.53192	7.96499	7.2054
7892636	8.31036	8.50625	8.28912	8.39997	8.58908	8.88418	8.90644	8.78588	8.3483	8.61547	9.02342	8.9472	9.2766	8.46329	8.58394	8.7324	8.67688	8.96229	8.67306	8.52991	8.96566	8.92046	8.78283	8.88619	8.56416	8.30351	8.31693	8.60417	8.15358	8.46057	8.52351	7.82725	8.33556	8.95093	8.82681	8.89491	8.56385	8.92185	8.77493	8.72978	8.52534	8.71592	8.65642	8.4285	8.80639	8.65398	8.60648	8.52339	8.69128
7892637	7.55254	7.34906	8.67823	8.68385	7.8816	7.69492	8.17415	8.05727	7.53405	7.77019	8.70192	7.72648	7.89178	7.23594	8.19797	7.73788	7.73661	8.1121	7.76028	6.83948	7.79453	7.71254	6.75728	6.96409	7.60865	8.17898	7.58608	6.30827	7.89962	7.82607	7.5894	6.73627	7.37092	7.69614	7.83411	7.97965	7.92991	8.22169	8.00999	7.8543	7.24687	7.84747	7.82252	7.75455	7.7447	7.83854	7.9557	7.69553	7.96406
7892638	2.6606	3.06017	2.978	2.51116	2.43374	2.76891	3.071	2.56033	2.58543	2.43287	2.70501	2.62268	2.41528	2.36252	2.44544	2.59123	2.83423	2.23634	2.71235	2.58116	2.49219	2.68494	2.82704	2.31044	2.12061	2.40116	2.3745	2.67331	2.46626	2.53517	2.92205	2.32365	2.76157	2.14472	2.50328	2.69484	3.04101	2.68107	3.22908	2.83475	2.46901	2.45535	2.24823	2.40326	2.63168	2.33385	2.41901	2.81495	2.90652
7892639	7.26361	6.18085	7.60629	7.17291	5.51006	7.60531	7.85556	7.25109	6.77732	7.82875	8.21624	7.28573	6.91451	7.61247	6.59371	7.61668	7.1664	5.71689	7.03652	5.79292	7.01756	6.07754	7.53287	5.70687	7.23754	5.50688	5.43985	6.73324	7.27072	7.54924	7.21911	7.63622	8.89568	8.46694	7.29532	7.15104	7.10554	6.45999	7.61523	6.77194	9.03157	9.15921	8.99441	8.18112	9.40882	8.5374	9.19876	8.78056	9.0009
7892640	12.3606	12.2088	12.5411	12.4437	12.386	12.3707	12.4254	12.2367	12.3246	12.4083	12.2223	12.0068	12.3424	12.3306	12.0484	11.9651	12.4552	12.0985	12.3792	12.2259	12.3009	12.192	12.1765	12.0815	12.3881	12.1487	12.4119	11.7512	12.1028	12.0371	12.361	12.0614	12.1508	12.0055	12.4734	12.3163	12.2838	12.3125	12.5379	12.2853	11.9038	12.2876	12.2948	12.2057	12.3851	12.5751	12.0721	12.3138	12.178
7892641	6.10232	5.5289	5.68666	6.32311	5.81027	5.74032	5.54388	5.99587	5.09932	5.83427	6.14155	5.83226	6.11656	5.67609	5.93152	6.35648	5.36436	6.14079	5.73761	5.74245	6.18099	5.39413	5.58815	5.46723	6.08955	6.12521	5.3626	4.95738	5.9187	6.27141	4.76961	4.9908	5.20566	6.24044	5.56065	5.9838	4.84296	5.92123	5.42308	5.63108	5.54003	6.09955	5.04262	5.64388	5.22958	5.81293	5.875	5.84261	5.48108
7892642	9.3244	9.24391	9.38233	9.35892	9.66664	9.94868	9.74005	9.74218	9.53325	9.59338	9.53377	9.89999	9.28368	8.88239	9.44992	8.98681	9.16992	9.73871	9.32778	8.96238	9.47686	9.40029	9.31737	9.40519	9.10524	9.22594	9.0462	8.94209	9.48817	9.42626	9.26305	9.01904	9.92103	9.13559	9.02624	9.59662	9.43126	9.64645	8.94312	9.61475	9.97817	9.79032	9.61044	10.0399	10.1488	9.98946	9.94055	10.0318	9.80824
7892643	9.90023	10.0029	9.35926	9.29259	9.80019	9.74933	9.52579	9.79892	9.96732	9.46469	9.63631	9.49983	9.52168	9.73197	9.48075	9.67664	9.73015	9.3844	9.42142	9.58283	9.53646	8.92683	9.5745	9.29622	9.42304	9.53745	9.7864	9.72953	9.43307	9.37242	9.57539	10.1718	9.61432	9.69418	9.73856	9.5731	9.73244	9.71212	9.71194	9.76633	9.63245	9.59109	9.5907	9.2626	9.7478	9.53858	9.87021	9.61561	9.88186
7892644	9.95597	9.75841	10.0181	9.99131	9.94942	9.83263	10.0674	9.70001	9.64398	9.93693	9.93775	9.17332	9.51297	10.0268	9.742	9.60967	9.82158	9.75087	10.0904	9.97491	9.76097	9.4789	9.81252	9.80894	9.71662	9.51866	9.92422	9.0513	9.71032	9.84871	9.79203	9.35607	9.48784	9.77147	10.1682	10.0129	9.57363	9.67055	10.196	9.86038	9.51067	9.7051	9.71087	9.38907	9.85418	10.1477	10.2134	9.6103	9.71465
7892645	3.1048	2.78668	2.71674	2.66037	2.88781	2.78927	2.59651	2.71807	2.73197	2.49899	3.18064	2.67503	3.12709	2.98261	2.76277	2.5179	2.69888	2.49085	2.44673	2.71455	2.56399	2.39563	2.77033	2.43119	2.58419	2.95123	2.67978	3.24296	2.8819	2.49147	2.59112	2.8446	2.99964	3.51998	2.60318	2.93839	2.41159	2.52121	3.02312	2.78526	2.49928	2.8319	2.64328	2.52189	3.07248	2.77926	3.17363	2.47914	2.46268
7892646	2.24852	2.41287	2.47154	2.43446	2.38052	2.46936	2.52703	2.99185	2.36351	2.57837	3.00046	2.38336	2.73454	2.31687	2.72879	2.87875	2.76191	2.52035	2.46424	2.5431	2.695	2.54434	2.72674	2.42212	2.67445	3.2104	2.87637	2.68971	2.74573	2.62847	2.86142	3.06749	2.18647	2.52017	2.62383	2.36041	3.08907	2.49062	3.33736	2.6092	2.39949	2.52141	2.2576	2.69028	2.60305	2.62594	2.47503	3.11638	2.53837
7892647	4.14305	4.52039	4.88807	5.726	4.2887	4.40359	5.34455	5.16237	3.85714	4.44523	5.7297	5.85758	4.37375	4.01531	5.61601	5.3531	5.0554	4.51562	5.24372	5.18971	3.97653	4.40748	3.74946	3.56079	4.2448	4.76212	4.22368	3.51664	3.78847	4.49816	4.37074	3.79092	4.72416	4.72095	3.65009	4.49268	3.71295	4.46868	3.72672	4.69769	4.57259	4.57556	5.55393	4.61807	4.74655	5.21895	5.64227	5.34164	6.39267
7892648	9.15199	9.12329	9.38955	9.61797	9.76772	9.67632	9.69709	9.64091	9.26559	9.66313	9.7882	9.59299	9.76175	9.70424	9.7244	9.95303	9.91555	9.64068	9.53828	9.8691	9.78403	9.53713	9.42133	9.39282	9.48891	9.65095	9.78899	9.56938	9.54326	9.49202	9.46041	9.56278	9.60818	9.86661	9.63706	9.56202	9.32309	9.60785	9.78486	9.67778	9.31568	9.54434	9.63373	9.41015	9.6811	9.86627	9.62167	9.32826	9.79199
7892649	4.34858	4.89993	4.90575	4.72347	4.20416	4.14584	4.24838	4.29055	3.87383	4.54865	4.63305	4.04267	3.96451	4.31546	4.67747	5.14267	4.82521	4.59754	4.45432	4.6596	5.22925	4.4006	4.24469	4.97961	5.28773	5.05322	4.32173	4.92599	4.31398	4.09877	5.34842	4.75804	4.22768	4.12503	4.11807	4.52317	4.6023	4.67398	4.05804	4.35701	4.09416	4.27192	4.21049	4.34628	3.8539	3.91203	4.21372	3.9661	3.97721
7892650	11.9824	12.138	11.5725	11.451	11.9433	12.023	11.7203	12.0169	12.0439	11.8191	12.0911	12.1804	11.8574	12.0584	11.9207	11.9853	11.8347	11.9006	11.6256	11.6634	11.9072	11.7078	12.0114	11.865	11.9441	11.8702	11.8865	12.3569	11.9268	12.0053	12.1589	12.3098	11.9982	11.9179	11.9543	11.9633	11.9359	12.0866	11.9697	12.0661	12.0517	11.974	11.7698	12.0888	11.9165	11.8595	11.9885	11.8263	12.1437
7892651	2.85817	2.91175	4.11219	2.73183	3.252	3.33507	3.43931	3.77579	2.81385	3.06168	2.8478	2.44439	3.25136	2.86369	3.30365	3.25007	3.44186	2.89202	2.97718	3.21402	3.21644	2.66894	2.64006	2.72195	2.87632	3.31342	2.63937	2.49241	2.68099	2.81862	3.11879	2.91036	3.0723	2.7974	2.8995	3.1551	3.48887	2.95556	3.37374	3.56944	3.13818	3.55208	2.57358	2.93619	3.2313	3.10916	3.71764	3.35425	2.47285
7892652	11.4977	11.4104	11.5365	11.6369	11.8317	11.6592	11.8736	11.5463	11.5746	11.7035	11.6837	11.171	11.2519	11.2533	11.4928	11.1467	11.7069	11.5658	11.7037	11.3134	11.6921	11.4932	11.4376	11.6065	11.5856	11.5974	11.8216	11.0089	11.7123	11.4215	11.769	11.2861	11.1631	11.3161	11.6235	11.509	11.9494	11.6498	11.9569	11.3902	11.4597	11.28	11.2832	11.4381	11.6633	11.8859	11.5874	11.4295	11.6762
7892653	3.29949	2.76865	3.19122	4.01827	2.81097	3.6155	3.46593	3.4598	2.31639	3.18957	2.88308	3.08914	2.68013	3.0586	3.82019	2.64216	3.01026	3.69137	3.00166	2.71703	2.99751	2.62173	2.81238	3.04517	2.89834	3.08279	2.77268	2.59631	2.53533	3.79662	2.79854	2.71604	3.19428	3.493	3.28661	3.55265	2.5254	2.61844	2.88627	2.69345	3.56709	2.79986	2.83695	2.82264	2.45089	2.54167	2.72713	3.08873	3.60425
7892654	9.52912	9.46255	9.20975	9.12841	9.06125	9.20842	9.5189	9.13461	9.24242	9.15126	9.18926	9.54815	9.93281	9.55429	9.39586	9.50964	9.3548	9.45136	9.64778	9.65184	9.24205	9.70155	9.48557	9.41496	9.28809	8.71941	9.65887	9.43749	9.40084	9.1483	9.35043	8.8624	8.77804	8.82019	9.64115	9.47439	9.63576	9.174	9.61163	9.5648	8.92269	9.42714	9.03037	8.96231	9.21445	9.11034	9.03086	8.95021	8.77799
7892655	4.2875	4.80227	4.75083	4.99888	4.52927	4.52449	4.49154	4.25366	3.79201	4.32968	4.69229	4.44712	5.19014	4.3706	4.25152	4.45153	4.37254	4.58375	4.69013	4.32934	4.23083	4.5755	4.17118	4.21965	4.544	3.86054	4.69012	3.47744	4.62883	4.65302	4.53129	4.57758	4.24403	4.54573	4.47678	4.1365	4.56199	4.43325	4.52868	4.4461	4.24875	4.08928	4.42845	4.55385	4.61614	4.39528	4.20276	4.33857	4.61175
7892656	3.64424	3.7854	3.71366	3.91738	3.59116	2.84869	3.11855	4.35736	2.79205	3.30359	4.55125	2.91437	4.07576	3.83983	3.35172	2.67788	3.06561	3.08441	2.58345	3.6197	2.86564	3.59586	3.04619	2.65949	2.89121	3.14398	2.77268	2.35426	3.42465	3.75633	3.04768	3.14741	2.71714	4.19546	3.32001	3.78922	3.15859	3.08519	2.45833	3.69997	2.83164	3.51746	3.02412	3.04875	2.6331	3.76308	3.78222	3.71584	4.01087
7892657	3.33889	2.65846	3.01283	2.85296	2.56233	2.48744	2.53881	2.76672	2.83904	3.06226	2.8212	2.85103	2.92393	2.9356	2.59544	2.63014	2.85646	2.66497	2.83266	2.74689	2.62783	2.68598	2.32322	2.82649	2.89314	2.96076	2.8832	2.48428	2.83909	2.6894	2.72563	3.00161	3.14396	2.9354	3.00959	2.79003	3.34933	2.48465	3.38259	2.81423	2.54768	2.93442	2.68198	2.8159	2.80659	2.75801	3.03932	3.55943	2.88252
7892658	3.24337	3.1673	3.00706	3.42915	2.77508	2.92997	2.57002	2.41738	2.77589	2.43679	2.88418	2.77902	2.44711	3.26918	3.00283	3.62475	2.74538	3.1872	2.79953	4.07394	2.8566	2.65301	2.46637	2.58769	2.72013	3.06257	2.998	3.02785	2.78237	3.03593	3.46261	3.31983	3.18238	3.04569	2.66227	3.48135	2.55648	2.66347	2.77027	2.78643	2.86309	3.60514	3.595	2.76571	2.78388	3.16453	3.29275	2.6794	2.38552
7892659	2.75	3.55938	3.59473	4.44295	4.12295	4.11896	2.84243	3.65089	4.06111	3.11504	3.84791	4.43595	3.85527	3.22539	4.51363	3.63866	3.19076	3.89586	2.7903	2.70325	3.36628	3.06985	3.21637	4.00333	3.31763	3.42861	2.69978	2.91318	2.9932	3.09845	2.5367	3.5892	2.80937	3.74163	2.96226	4.28218	3.12451	3.2549	2.7719	3.68237	2.81076	3.50637	2.58147	3.08896	3.25965	3.24811	2.17377	3.78018	3.60681
7892660	2.12841	3.00611	2.49469	2.52968	2.15637	2.24758	2.35969	2.51669	2.48885	1.89939	2.3187	2.27808	2.38648	2.33104	2.28113	2.26433	2.05201	2.27091	2.26169	2.37779	2.14901	2.23115	2.12918	2.07304	2.53791	2.32032	2.17896	2.17896	2.10513	1.96564	2.38648	2.16088	2.27584	2.18734	1.92703	2.28814	2.11891	2.1472	2.26818	2.01673	2.32402	2.38321	2.35662	2.04771	2.02665	2.4416	2.00124	2.2659	2.18592
7892661	10.3187	10.7104	9.45293	9.30471	9.58986	9.98706	8.81861	10.2806	9.88949	9.95222	9.54597	10.6828	9.62655	10.7059	9.81125	10.7981	9.29099	9.86796	9.17835	10.291	9.23304	9.58992	10.5123	10.038	10.1617	10.3731	9.59647	10.7057	9.64907	10.8494	9.67977	10.8192	10.331	10.195	9.9508	10.5196	9.1926	10.3083	9.37288	10.2913	9.94224	9.52683	9.90151	10.0795	9.39464	9.53626	9.83369	10.6391	9.95894
7892662	8.25101	7.97745	7.71208	7.60925	8.32638	8.24889	8.09629	8.41902	8.61664	8.42196	8.46243	8.44108	8.27559	8.45012	8.40887	8.50735	8.20324	8.40091	8.03276	7.89436	8.32276	8.28377	8.38063	8.19055	8.31117	8.42735	8.43136	8.40417	8.48478	8.8478	8.44402	8.5966	7.97778	7.76232	8.29113	8.2474	8.43207	8.34758	8.33036	8.39768	7.98281	8.09021	7.92315	7.93826	8.01375	8.17805	7.72643	8.12255	7.61121
7892663	11.0762	11.3402	10.3678	10.7676	11.2613	11.5381	10.9683	11.5089	11.5266	11.6087	11.5123	11.5066	10.9662	11.251	11.1954	11.4264	11.2723	11.2341	10.7839	11.0078	10.8642	10.7944	11.2138	11.078	10.9965	10.974	11.1014	10.6451	10.9352	11.3304	10.981	11.3699	11.7813	11.9015	11.219	11.2494	11.0549	11.4926	11.0123	11.2403	11.6475	11.4318	11.5851	11.5888	11.7627	11.9269	12.0571	12.0057	11.6606
7892664	5.29343	4.8553	4.48358	5.33425	4.6419	4.79439	4.31207	5.41253	4.88924	4.52505	5.68283	5.34049	5.65164	5.28951	5.69331	5.95182	5.7086	5.06256	5.69186	5.55254	4.56949	4.75883	4.50203	4.31916	5.18527	4.85883	4.12197	5.01303	4.38274	5.41436	5.62391	3.52269	4.74205	4.80095	4.78051	5.63124	4.84442	4.93799	4.28387	5.28419	4.31603	4.73116	5.38354	3.78384	4.1205	4.76818	5.34248	4.35879	5.07719
7892665	5.82222	5.07521	5.52101	5.74378	6.21013	6.2474	6.19934	6.35814	5.6142	6.14238	6.39553	6.26755	6.34276	5.63187	6.13291	6.02857	6.08609	5.94862	6.20749	5.81688	6.22013	6.60781	5.58561	5.74993	5.67277	5.59604	5.30994	6.23292	6.26001	6.17581	6.18268	5.90588	6.36379	6.08689	5.96999	5.51578	5.7564	6.2915	5.81535	5.64241	6.71055	5.99016	6.21324	6.72232	6.67656	5.99557	5.28974	5.931	5.13225
7892666	2.97672	2.51324	3.53314	3.74632	4.29715	3.18772	3.5596	4.37165	2.9436	4.35766	3.48162	2.84054	3.56748	2.61811	4.0823	3.39601	3.62983	3.61178	2.55207	2.98012	2.74142	3.63564	3.37772	2.76157	3.46057	2.92379	2.77097	3.02426	2.71	4.24256	3.33336	2.63528	3.95075	3.30276	3.60023	3.31765	3.14618	3.18606	2.78843	3.13223	3.82057	3.0921	3.68108	3.4541	3.48194	3.82321	3.88186	3.53682	4.40693
7892667	10.1672	10.2347	9.34382	9.73494	9.72718	9.52443	9.8421	9.47638	9.80348	9.59588	9.65765	10.0748	10.0657	9.79451	9.91072	10.1478	9.58961	9.94642	9.88823	10.1581	10.2284	10.214	10.1187	10.1684	10.1386	10.2632	10.091	10.7229	10.121	9.90059	10.3078	10.1728	10.0302	10.0146	9.87341	9.94541	10.1887	10.0468	9.72256	9.99781	9.81878	9.84562	10.2963	10.1622	10.1164	9.3935	9.96487	10.0622	10.0911
7892668	10.6718	10.7323	10.5044	10.6121	10.7962	10.7572	10.6365	10.8408	10.8113	10.7932	10.6591	10.1744	10.4186	10.7294	10.5778	10.3478	6.92323	10.9332	10.5264	10.3243	10.4337	10.5111	10.6559	10.5927	10.4796	10.6613	10.7208	9.82345	10.5615	10.6371	10.6509	10.753	10.8773	10.8779	10.7117	10.8622	10.5508	10.6729	10.5712	10.7496	10.8514	10.7213	10.6907	10.31	10.7357	10.897	10.8023	10.9366	10.6354
7892669	7.28864	6.76782	7.07752	7.08972	6.8748	7.25003	7.2254	6.93612	6.50332	7.11199	7.26986	7.23166	7.52063	6.69058	7.22174	7.49649	6.90715	7.36907	7.45488	6.58823	7.0491	6.99955	7.26544	7.08036	7.22003	6.85273	6.48516	6.8889	6.94757	7.21254	6.59182	6.86801	6.72618	7.52433	7.05021	7.08163	6.78132	6.92836	6.55986	7.0485	6.84548	6.87671	7.28419	6.65924	7.18106	7.03653	6.73649	6.84416	6.99371
7892670	8.7681	8.88459	8.64301	8.60269	8.75071	8.61821	8.68612	8.58145	8.43628	8.73512	8.44807	8.64108	8.92306	8.82625	8.71617	8.77125	8.92854	8.68738	9.17658	8.72952	8.93658	9.05152	8.72488	8.66969	8.93742	9.21276	9.07353	9.03447	8.98988	8.68695	9.02088	8.55366	8.09059	8.04886	8.7674	8.42703	9.00669	8.75508	9.01215	8.58497	7.8303	8.34986	8.15655	7.91104	7.78573	8.18754	8.28101	7.94826	7.7352
7892671	4.11394	4.0127	3.54939	3.64975	3.77347	4.08833	3.95314	4.47877	4.1797	4.18281	4.43901	4.18346	3.75942	3.70871	3.8668	3.64768	4.24887	3.57215	3.24568	3.27694	3.70446	3.69035	3.46367	3.76498	3.66791	3.84836	3.67149	4.3112	3.94115	4.75616	3.90227	4.01775	4.79591	3.76352	3.49592	4.23487	3.97668	3.93406	4.56364	3.66699	4.17957	4.06186	4.24883	3.90557	4.16352	3.68926	4.09989	4.00301	3.54244
7892672	3.71091	4.04584	4.68878	3.92572	4.34327	3.97507	4.1674	4.8174	4.11093	5.40376	3.98074	3.86255	4.67666	4.21535	5.16765	5.54308	4.03543	4.55729	5.12388	4.7965	3.29158	3.46704	3.95425	3.19593	2.82164	3.75489	3.37237	3.12379	2.86662	4.97935	3.99783	3.78517	3.77461	5.00616	3.50079	4.35122	3.10244	3.71951	4.37179	3.39498	3.95378	4.04666	4.91061	3.55018	4.02553	5.04916	4.33074	4.79997	2.36177
7892673	6.18994	5.46531	6.37107	5.84344	5.73843	6.21887	6.48476	6.30314	5.31085	6.62403	6.36151	6.18535	6.49857	5.53781	6.22319	6.42937	6.1396	6.41143	6.18719	6.3249	5.32034	6.20499	5.77077	5.68686	5.88018	5.63132	6.31655	5.51239	5.9125	6.34775	5.49231	5.21658	6.26109	5.41578	5.8079	6.0802	5.77092	5.95842	6.27569	6.08206	5.9957	5.45014	6.21609	5.87337	6.27909	5.56241	6.25689	6.08316	5.94545
7892674	6.41691	7.44352	6.91063	7.46306	7.61759	7.05292	7.39374	6.91204	6.90636	7.0773	6.77639	7.11442	7.02045	6.97753	7.34963	7.2726	7.10515	6.95771	7.65266	7.08062	7.2887	7.39602	7.17683	7.11603	7.42114	6.77628	7.31359	6.482	7.53575	7.11468	7.03684	7.25912	7.04879	7.2249	7.39568	6.81794	7.07938	7.02667	7.06452	6.96646	7.06253	7.36289	6.88024	7.4213	6.88894	7.21369	7.01926	7.64901	7.46843
7892675	6.14582	6.06409	6.21266	6.67194	5.39641	6.37438	5.2921	6.5548	4.94274	6.60279	6.67171	5.80135	5.77455	6.2087	6.23168	6.63805	5.36272	5.06016	5.57372	6.30491	5.26906	4.4868	5.16079	4.97074	4.177	4.42064	4.7689	4.30399	4.34849	6.73947	4.43901	4.90292	6.37727	6.72149	5.74987	6.11331	6.01363	6.32986	5.67919	5.76869	5.08619	6.03045	6.08809	5.98925	4.81044	6.3834	6.2679	6.92642	6.88676
7892676	3.3261	3.65093	4.20813	3.59087	3.55129	3.02069	3.97844	3.90466	3.60703	3.23176	3.90591	3.1463	3.17462	3.69728	3.65431	3.34493	3.52956	4.15722	4.61803	4.43352	3.02794	3.36119	3.37212	3.34637	3.75678	3.80135	4.26575	3.21055	3.41438	3.37922	3.19614	3.53849	4.30106	4.17921	3.82598	3.08484	4.00766	3.36346	3.75973	4.09575	4.23659	4.00365	3.73659	3.80502	3.89118	4.46218	3.82109	4.71278	3.70632
7892677	10.0752	10.0244	10.299	10.2751	10.4148	10.4135	10.1849	10.4355	10.1293	10.2573	10.3103	10.1294	10.3862	10.0217	10.2861	10.2528	10.3143	10.2572	10.4822	10.3121	10.1217	10.0945	10.095	9.9741	9.96454	10.1597	9.94326	9.25566	9.7683	10.3892	9.97338	9.87758	10.048	10.2058	9.90657	10.2212	9.96814	9.92786	10.1205	10.1036	10.2149	10.1138	10.051	10.1947	10.2431	10.3481	10.3997	10.3488	10.0299
7892678	6.99085	7.19084	7.08599	6.76962	7.56823	6.73534	7.08742	7.09632	7.30143	7.56857	7.09952	7.63828	7.69601	7.28527	7.54947	7.70207	7.11796	7.29014	7.43167	7.19164	7.20792	7.18226	6.93	7.4349	7.52238	7.59794	6.96656	7.40666	6.78271	7.23974	7.43714	7.06813	7.25986	7.44895	7.18998	7.59527	7.12737	7.00998	7.41358	6.75187	6.95523	7.59245	7.04055	7.37026	6.53652	6.95139	6.74288	6.98199	7.31022
7892679	5.03409	5.58747	4.82688	4.94712	5.10125	4.78601	4.59949	4.85526	4.71557	4.76123	4.32215	4.69726	4.35798	6.2595	5.51536	5.03572	5.06408	5.33608	5.31296	5.26442	5.08395	5.56044	5.64188	5.59119	5.06827	5.4109	5.14207	4.26326	5.08603	5.54184	4.58192	4.43768	5.1986	5.11685	6.64143	5.15102	4.68989	5.32627	6.76452	5.23843	5.06117	5.45851	5.11272	5.80729	4.94239	5.09305	5.31666	4.75587	6.24086
7892680	8.48542	8.49649	8.51676	8.61164	8.68428	8.71877	8.62597	8.54791	8.465	8.33671	8.59743	8.32671	8.35437	8.46903	8.5661	8.53447	8.64053	8.29497	8.40402	7.85876	8.42924	8.09662	8.08389	8.19433	7.93216	7.82091	8.26937	8.4714	8.36777	8.2082	8.81551	8.63541	9.24761	9.02563	8.16751	8.19073	8.52253	8.24217	8.57067	8.17974	8.99171	8.803	8.69149	9.0362	8.9414	8.9255	8.89061	8.96009	9.30965
7892681	6.81906	6.97655	7.01518	7.34345	6.97777	7.23106	7.29422	6.59701	6.86113	7.13496	7.35255	7.65441	7.47779	6.89949	7.40461	7.27954	7.30558	6.86	6.88167	7.23574	7.21407	7.5451	7.12503	7.27081	7.28511	7.04562	6.62423	7.09082	7.33948	7.17841	6.95182	7.04317	6.65243	7.07702	7.29364	7.37904	7.62069	7.57638	6.99985	7.38356	7.2503	7.38071	7.16978	7.20128	7.40639	6.90483	7.35312	6.89037	7.30337
7892682	5.35968	5.0602	7.39571	6.38251	5.22492	6.36762	6.39461	5.93081	6.68576	6.11888	6.64394	3.96919	6.59621	6.3535	5.64021	4.7574	6.60189	4.94557	6.18236	5.13177	5.7608	5.6353	5.17412	5.06031	6.15874	4.69366	6.7419	4.83239	5.30566	4.77193	6.23464	5.64926	7.93279	8.23739	6.88538	6.40328	6.50848	5.48203	7.21321	5.91806	8.11942	8.82364	8.99854	7.8601	9.30348	9.06507	8.2666	7.514	7.93386
7892683	3.94193	4.29171	3.57785	4.6979	4.19984	4.66098	4.99693	5.12096	3.81269	5.38133	5.08316	3.73731	4.83837	3.34615	4.42463	4.28781	3.86614	4.62155	4.57734	4.12266	4.12286	4.26152	3.58316	3.59495	4.42923	3.73457	3.61469	2.81219	2.87434	4.25349	2.75344	2.78298	4.09326	4.24697	4.53846	5.10338	3.75671	4.71323	4.78954	3.62731	3.97583	3.55538	3.17692	2.9499	3.71763	4.65009	4.02101	4.56235	3.57533
7892684	10.1214	9.84793	10.0416	9.89303	9.87772	10.1102	10.2046	10.0467	9.94051	10.2248	10.0223	9.68822	10.2218	10.3296	10.5214	10.2085	10.5233	9.994	10.8667	10.3762	10.0385	9.66191	9.70467	9.45723	10.1479	10.0048	10.2301	9.79881	9.92923	10.0642	9.83796	9.81773	10.2144	10.2481	10.2718	10.2201	10.238	10.2179	10.2544	9.77634	10.001	10.1414	10.2313	9.94678	10.3604	10.7979	10.499	10.2878	10.547
7892685	4.71884	3.85413	4.61607	4.54426	4.96441	4.80038	4.48465	5.58327	4.20884	5.18086	5.20364	4.44584	5.14189	4.92226	4.99168	5.27978	4.02288	4.57571	4.67693	4.25923	4.30085	5.11738	4.3044	4.03547	4.30276	5.13923	4.83053	4.73507	5.51803	4.55315	4.94097	4.95036	4.29404	4.73381	4.89422	5.06805	4.37365	4.62309	4.97268	4.00787	4.40918	4.38406	4.01843	4.43892	4.49975	4.19555	4.92462	4.06265	4.84995
7892686	7.52313	7.52327	7.57817	7.24294	7.23973	7.61399	7.49744	7.55857	7.59878	7.56649	7.54937	7.64046	7.20933	7.16337	7.75331	7.19747	7.3195	7.4278	7.24868	7.35119	7.39174	7.88788	7.56626	7.58558	7.27585	7.66018	7.37704	7.95656	7.70532	7.28754	7.46459	7.41619	7.61071	7.38	7.48529	7.36363	7.82064	7.36506	6.96987	7.34153	7.80496	7.76581	7.6049	7.69943	7.75683	7.35887	7.70394	7.49749	7.86669
7892687	6.52318	5.94993	5.52478	5.54103	6.30262	6.2795	5.65042	6.48576	5.97146	6.08794	6.09388	6.74571	6.30376	6.81404	6.46108	6.43048	6.4136	6.60457	6.40142	6.47303	6.17565	5.69576	5.69346	6.53537	5.93531	6.22337	5.6323	6.05432	5.29758	6.55318	5.87866	5.59892	5.56768	5.47117	6.09805	6.72516	5.932	6.07734	5.80488	6.8309	5.25759	6.16905	5.97611	5.94091	6.0238	5.54875	5.79172	6.92658	5.39969
7892688	6.46716	5.84539	6.91454	6.84885	6.98918	6.62321	6.5871	5.97135	6.32503	6.44631	6.65988	6.36132	6.63023	6.48056	6.9541	6.93129	6.83074	6.46172	6.41219	6.48199	6.44237	7.0054	6.0229	6.66327	6.83755	6.90117	6.58785	6.08269	5.99915	6.71458	6.57225	6.24931	7.81242	7.57983	6.56639	6.19887	6.32928	6.70793	7.10284	6.90294	7.09303	6.57758	7.40597	6.91629	7.24561	7.29365	7.40091	7.39274	7.44303
7892689	3.65141	3.99164	4.51175	4.20603	4.00957	4.39418	3.60219	4.70186	4.44198	4.20911	4.88813	4.34126	4.0586	3.8101	3.70531	4.89306	4.43556	4.39868	4.45875	4.53503	4.50035	3.80643	4.22192	3.51533	4.00117	4.71928	4.12753	4.69183	4.63715	3.30563	4.33334	3.73235	4.34405	3.99771	4.64764	4.27244	3.53937	3.65875	4.48248	5.12495	4.24931	4.71035	4.30822	4.77514	4.66163	5.21973	4.78836	3.92881	3.96436
7892690	4.61629	4.67896	3.86772	4.87397	4.04105	4.37848	4.82496	4.2583	4.25236	4.74133	4.89188	4.56606	4.55592	4.49146	4.43078	3.82117	4.91291	3.87548	4.54722	3.45053	4.23599	4.0551	3.71631	4.41397	4.117	4.13774	4.32594	4.05077	3.81169	4.08128	4.10585	5.07642	4.40525	5.25996	5.16049	4.26848	4.73403	4.40244	4.39799	4.68946	4.47775	3.95864	4.38202	4.33786	4.35957	3.57743	4.68904	4.16861	4.83987
7892691	2.74958	2.74502	3.04409	3.50478	3.59622	3.49974	2.79426	3.20359	2.88535	2.89628	3.58327	3.0476	2.98369	3.66063	2.93871	3.1955	3.34234	2.87685	3.3416	2.93298	3.16166	2.70575	2.35268	2.84649	2.88193	2.85729	3.19275	2.94526	2.80956	4.00686	3.56075	2.29508	2.60756	2.8389	2.64002	2.84784	2.83854	2.73848	2.72085	2.67121	2.53808	2.74606	2.91939	2.94105	3.54444	2.77694	2.96095	3.02998	4.54777
7892692	6.81082	7.25143	8.11497	8.01733	7.67941	7.86304	7.90715	7.81489	7.20954	7.76379	8.02189	7.81947	8.03735	7.24929	7.64445	7.52453	7.80754	7.67842	7.65861	7.64979	7.59196	7.83946	7.21198	7.31981	6.99947	7.71934	7.05384	6.58687	6.76078	8.00519	7.48834	7.00552	6.95353	7.22981	7.83838	6.95742	7.07522	7.95073	6.50144	7.82106	7.53399	7.79181	7.51494	7.99406	7.44133	8.05931	7.90532	8.17106	7.84475
7892693	7.94765	8.03186	8.08402	8.08207	7.61297	7.95909	8.22931	7.65337	7.99415	7.8157	7.74159	8.24002	8.18462	7.87606	7.98646	8.08005	7.84024	8.33474	7.96636	8.56781	7.82068	8.01201	8.23319	8.13561	7.89326	8.08326	7.81348	8.32149	8.04358	8.19403	7.84999	8.19207	7.90022	7.9813	7.50766	7.85583	8.24415	8.13076	7.57413	8.11942	7.93628	7.61316	8.00115	7.59443	7.67201	7.81375	7.63981	7.64003	7.25768
7892694	8.14902	8.04845	6.85168	6.35327	7.95003	7.58398	8.11857	7.54059	8.02607	7.84382	7.69646	8.33989	7.41633	7.3098	7.52558	7.28832	7.56057	7.8323	7.35954	7.67345	8.24275	7.83834	7.79324	7.95375	8.00552	8.29541	7.2201	8.71992	8.28139	7.86256	8.39221	8.15543	8.71907	7.88398	7.4147	8.02944	8.14898	8.28577	7.37447	7.97755	8.62158	7.78524	8.00846	8.43008	8.53957	7.60578	8.26768	8.2873	7.17528
7892695	5.61352	5.45077	5.59047	5.15097	5.34587	5.14047	5.67801	5.45533	4.92841	5.52745	5.82593	5.76165	4.99342	5.02267	5.86466	5.10255	5.11143	5.20706	5.20136	5.13946	5.35648	5.23663	5.01497	4.74888	4.86127	4.39488	5.50522	4.72874	5.00511	5.32802	5.39374	5.35478	4.66863	5.33758	4.41675	5.13906	5.52946	5.49929	4.30453	5.467	5.60053	5.14274	6.42879	5.39195	5.01735	5.83918	5.67357	5.41432	5.58694
7892696	6.4901	6.22093	6.94145	6.94227	5.84153	6.7298	6.37807	6.33027	6.10497	6.49424	6.87409	6.58095	6.42117	6.33322	6.13959	6.15912	6.05377	6.03861	5.97686	6.02261	6.15817	6.30586	6.56149	5.74099	6.01585	6.30308	5.32212	5.56631	6.0409	6.15156	5.16686	6.00396	6.41343	6.38735	6.94203	6.56349	6.12804	6.34087	6.10792	6.82227	6.616	6.30652	6.14914	6.58696	6.68176	6.28074	7.03689	6.88064	6.58047
7892697	7.89603	7.49814	7.5917	7.23206	7.02607	7.17228	7.68723	7.01274	7.18959	7.07473	7.37103	7.40491	7.57271	7.58246	7.57087	7.32679	7.0521	7.02254	7.08036	7.63111	7.54077	7.51982	7.37249	7.59081	7.82962	7.63057	7.16216	7.97995	7.55232	7.53687	7.64059	8.07378	7.21394	7.65155	7.5356	7.51942	7.81281	7.64241	7.46805	7.32621	6.81488	7.77849	7.2387	7.27327	7.16247	6.84669	7.22384	7.20503	6.49507
7892698	2.32192	2.3054	2.21191	2.25725	2.23602	2.14419	2.18268	2.21004	2.26189	2.18412	2.18137	2.29134	2.22357	2.23603	2.23845	2.24066	2.22206	2.20152	2.22887	2.25848	2.19594	2.1845	2.16905	2.22119	2.30486	2.29503	2.329	2.31616	2.29236	2.22564	2.28563	2.35676	2.23893	2.25046	2.20437	2.25153	2.34908	2.17891	2.2927	2.18828	2.14502	2.23299	2.20586	2.18775	2.20482	2.14798	2.22694	2.2808	2.47815
7892699	5.74569	5.37406	6.44563	6.67959	5.67071	6.89319	5.55192	6.93322	5.96245	6.74409	6.89289	5.91348	6.50537	6.97155	6.65265	7.27239	6.26363	6.36681	6.73186	6.5402	6.53813	6.01791	6.26707	5.90287	6.4267	6.16312	5.97912	5.33361	6.26326	6.79008	5.73954	6.26913	6.51866	6.76733	6.7418	6.45766	6.02139	6.07966	6.28827	6.77333	6.22852	6.31985	6.72632	6.45953	5.88719	6.018	6.41256	6.79538	6.07664
7892700	4.85064	4.5239	4.16638	4.89778	4.77424	4.60072	4.89335	5.10186	4.59796	5.43363	5.05306	4.68801	4.8713	4.26838	4.75804	4.51376	4.69807	4.95578	4.37075	4.62861	5.27576	4.38096	5.33913	5.09082	4.94195	5.37371	4.94778	5.92646	4.25192	5.14394	5.33743	4.55227	5.3601	4.75554	4.89094	4.36006	5.26688	4.69883	5.0671	5.18706	5.34525	4.43703	5.38832	5.15922	5.64205	4.89499	4.87785	4.76688	5.11271
7892701	10.1445	10.2803	10.1901	9.95719	10.2576	10.2942	10.2816	10.6237	10.7194	10.5327	10.6077	11.0314	10.2245	10.78	10.6239	10.9176	10.3084	10.4321	10.059	10.3378	10.2371	10.4556	10.5463	10.3159	10.4007	10.5337	10.3104	10.3885	10.3642	11.0261	10.3484	10.7346	11.5865	11.7116	10.5152	10.7938	9.99646	10.6552	10.2679	10.5137	11.6937	11.3553	11.8469	11.722	11.9057	11.6478	11.4076	11.3041	11.3454
7892702	6.03387	4.99752	5.31322	4.92737	5.86813	5.61398	5.80915	6.06132	5.50262	5.39926	5.75818	5.56659	5.86076	5.52254	5.97148	5.65437	5.50392	5.80466	4.97474	6.18586	4.98739	4.57144	4.91263	5.03159	3.93124	5.03138	5.08873	4.62622	5.15797	5.79236	5.5938	5.12692	5.61858	6.56225	5.47048	5.52231	5.42681	5.21059	5.9387	5.55439	5.69805	5.63474	4.86409	5.91702	5.85904	6.33438	5.63532	5.82526	6.11847
7892703	7.73617	7.97556	7.3192	7.49263	7.71839	7.41742	7.30858	7.68931	7.87638	7.98476	7.45774	8.0018	7.97986	7.72513	7.94677	7.9936	8.08476	7.96222	7.67154	7.62385	7.9032	7.94789	7.64432	7.60591	8.02885	7.9096	7.79373	8.30325	7.9101	7.95154	7.6801	8.18284	8.01519	8.15116	7.56281	7.79487	7.48338	7.47856	7.90268	7.89147	7.61574	7.42561	7.85255	7.90091	7.68221	7.58367	7.48908	7.35166	7.10992
7892704	11.977	12.2345	11.5213	11.688	12.2228	12.411	11.9777	12.4412	12.4284	12.4673	12.3565	12.466	11.7241	12.2072	11.9844	12.2388	12.2366	12.1764	11.6048	11.8407	11.8722	11.8874	12.2759	12.1597	12.0055	12.0376	11.8492	11.8566	11.9793	12.2746	12.0118	12.2505	12.5886	12.5458	11.9956	12.1282	12.0226	12.3624	11.8885	12.2129	12.3288	12.4113	12.2123	12.3687	12.4717	12.5631	12.6483	12.6772	12.5408
7892705	5.31634	6.19562	7.49117	7.35066	7.08015	7.35126	7.32023	7.15875	6.17228	6.90879	7.93327	6.1942	7.51073	6.14536	7.8777	7.19693	6.94689	6.58767	7.10901	6.65748	6.65201	6.94897	6.22879	6.34641	5.93651	6.40459	6.09574	4.03253	6.51454	6.28273	5.52886	5.52715	5.55189	6.39732	6.41067	6.81357	6.8248	6.79433	6.29124	6.9016	6.6009	7.01529	6.43912	6.27941	6.59318	7.34397	6.47877	5.86634	7.34732
7892706	4.71751	5.63284	5.55688	5.84993	5.99045	6.38551	6.37023	6.08827	5.06666	6.3839	6.56358	4.17145	5.51698	5.71596	6.59274	6.18345	6.04863	5.36325	6.33239	5.77702	5.08405	5.50514	5.36271	5.55911	4.95978	5.12083	5.62298	3.46587	5.24263	5.63838	5.26436	5.46607	5.76161	6.40825	6.09763	5.93751	5.84885	5.78969	5.31173	5.5128	5.10775	6.40548	5.79933	6.07327	5.88274	6.86825	6.70575	6.3303	6.00707
7892707	8.9145	8.81501	9.62106	9.70606	8.98558	9.6199	9.49307	9.62564	8.30837	9.2977	9.63048	9.59988	9.28332	8.71419	9.8196	9.5861	9.10106	9.34556	9.54896	9.24047	8.47809	8.83742	8.91815	8.85767	8.39551	9.09996	7.8525	6.9395	8.32925	9.77101	8.66359	8.22184	9.36855	9.58732	8.76069	9.26027	8.26718	9.32882	8.67318	9.61721	9.42303	9.48161	9.4945	9.16226	9.51476	9.52306	9.56719	9.58875	9.22497
7892708	4.2847	4.74732	3.94598	3.91606	4.80351	4.91842	4.04014	3.78633	3.58669	3.56785	3.8427	3.79378	4.10566	3.61053	3.72468	4.0137	3.55033	4.19498	3.89062	3.27278	3.83757	4.01726	3.47295	3.31849	3.6045	4.65707	4.09024	3.18415	4.46003	3.93845	3.16623	3.03253	3.57787	3.72999	3.51658	3.26465	3.29331	4.13095	4.01766	4.29116	2.59257	4.44772	3.62632	4.00442	4.41878	4.19698	3.69871	3.85275	4.95412
7892709	4.64802	5.22107	6.74703	7.26565	5.69306	5.56847	5.95949	5.98727	4.46985	5.46545	6.14311	5.59873	5.74262	5.61423	5.61949	5.26605	6.00987	5.81203	5.36533	4.86976	3.82835	4.90182	4.32215	4.96795	4.93448	5.35954	4.39434	4.34763	4.81061	5.4165	4.82872	4.90626	5.885	5.85115	5.20506	5.12669	5.40237	5.88768	4.99843	5.63762	5.87492	5.95037	6.38547	5.43866	5.49397	6.28928	5.92483	5.96342	5.84424
7892710	2.55137	2.6035	2.85307	2.73608	2.61902	2.8019	3.1988	2.25715	2.58061	2.8995	2.59969	2.90277	3.13727	2.96509	2.73421	2.78741	2.81022	2.35141	3.15178	2.82714	2.57664	2.60666	2.39944	2.75315	2.73399	2.91683	2.3962	2.32258	2.97945	3.13559	3.09736	2.52903	2.88171	3.42726	2.72282	2.5033	3.06354	2.88016	2.91108	2.60926	2.90341	2.88422	2.3343	2.53733	2.6887	3.40002	3.50059	2.64654	2.81471
7892711	6.49741	6.29937	8.13755	8.09131	7.60624	8.07057	7.53607	7.81439	6.80413	7.59282	8.01759	7.53252	7.76944	6.91762	7.86362	7.73347	6.29641	7.34675	7.68036	7.47179	7.07983	6.53441	7.04863	6.19089	6.3924	7.1758	6.19295	5.11128	6.33838	7.86608	6.14995	6.84374	7.65065	8.00731	7.34716	7.49046	6.48387	7.6975	7.01893	7.71086	7.38393	7.56861	7.93793	7.21429	8.02243	7.7742	7.34976	8.37361	8.04362
7892712	8.65483	8.361	8.2726	8.12958	8.3735	8.20108	8.64054	8.11507	8.66259	8.33072	8.11768	8.72429	8.81263	8.37888	8.20293	8.39929	8.33813	8.48187	8.60641	8.56046	8.41778	8.78182	8.5396	8.41296	8.32774	8.05233	8.10334	7.92507	8.4212	8.44557	7.96725	8.18015	7.88186	8.14971	8.47631	8.27175	8.55223	8.34806	8.54504	8.33987	8.00752	8.25255	8.72761	8.15834	8.41459	8.0517	8.17624	7.93257	7.88634
7892713	9.36806	9.08496	8.98702	9.16089	9.35654	9.34107	9.62623	9.41767	9.41123	9.30229	9.48306	9.8714	10.0586	9.12294	9.3653	9.47519	9.50278	9.73624	9.48018	9.51184	9.66549	9.72749	9.55757	9.39449	9.07139	8.93914	9.0712	8.87599	8.97534	9.35209	8.95143	8.90883	9.42014	9.37395	9.37053	9.26894	9.23358	9.37264	9.51241	9.28165	9.49263	9.31238	9.35344	9.52983	9.81013	9.42517	9.28778	9.60485	9.53079
7892714	2.51579	3.44277	2.73578	2.62381	2.90689	2.88849	3.17597	3.39932	2.6702	3.10828	2.99487	3.04975	3.02951	2.8011	2.28105	3.55667	2.43092	3.2534	2.74617	3.3322	2.48862	2.76115	2.72221	2.31649	2.31502	2.69127	2.69707	2.57834	2.56728	3.08551	2.3689	3.10569	2.62511	3.54033	2.44726	3.15439	2.44537	3.25606	3.12105	2.80311	2.65267	2.5814	3.07925	2.57653	3.03095	3.20652	2.75629	2.67757	3.3578
7892715	3.27728	3.2011	3.66119	3.96008	3.43386	3.52954	3.25561	3.09316	3.58144	3.9416	3.71457	3.0419	3.72534	2.73076	3.65771	3.88198	3.99556	3.77382	3.79446	3.86847	3.22271	3.25	3.32515	3.42757	4.77161	3.31297	4.04601	2.83586	2.59218	3.91	3.51149	3.55475	3.48567	3.68539	3.85365	3.72255	3.6506	3.37514	3.27463	3.5573	3.45639	2.989	3.62008	3.4773	3.20941	3.03405	2.9915	3.42546	4.50089
7892716	4.14281	5.79238	4.83493	4.06893	6.13894	4.99574	5.08427	4.02297	4.56359	5.36405	5.30431	5.50484	5.60606	4.97277	4.51157	4.86637	5.07814	5.12964	5.19391	5.32501	4.22324	4.05078	4.80098	4.31806	4.48302	4.73033	4.47826	4.98358	4.43968	4.83108	4.75458	4.50355	6.05802	5.95547	4.77871	4.94759	5.29425	4.80613	5.03494	4.99161	5.11479	5.46302	5.11929	5.46593	5.92941	5.49036	5.04374	4.04252	4.78652
7892717	4.44719	3.72354	3.75005	3.65754	3.8951	3.88472	3.27108	5.21546	4.08302	3.92124	4.19342	4.25299	4.701	4.12109	3.31443	4.13997	3.78399	4.10078	3.05318	3.97075	3.59415	3.70193	4.08989	3.46286	4.74306	3.71537	4.47965	3.67594	2.8225	4.19616	3.94486	4.0882	3.39774	4.33597	3.66439	3.88322	4.28449	4.20905	4.49249	4.07436	3.87218	4.20671	3.74923	3.63978	4.49603	4.54216	5.17426	4.84199	4.22244
7892718	3.42837	3.24642	4.10409	4.15407	3.83415	3.67834	4.08053	3.25282	3.7858	3.5465	4.01825	3.73762	3.70713	3.78518	3.40106	3.40372	4.14286	3.62396	3.66892	3.3246	3.28354	3.56531	3.59043	2.95879	3.76494	3.70579	3.66452	3.86619	3.23244	4.00524	3.68423	3.5159	3.58492	3.76484	3.39632	3.45755	3.43045	3.91135	3.94318	3.9154	4.46123	3.58872	3.75547	3.12939	3.78428	4.17394	3.99769	4.4435	4.00371
7892719	8.70419	8.5301	9.31583	9.225	8.93401	9.27815	9.21497	9.26103	8.42903	9.21503	9.36307	8.82761	9.40263	8.2769	9.42877	9.24885	8.90545	9.39942	9.28413	9.23271	8.94044	9.17991	8.91936	9.00925	8.46486	8.23325	8.00423	7.6147	8.23443	9.30465	8.37898	7.89505	8.55875	9.042	8.60777	8.74499	8.64022	9.36561	8.28852	9.2231	8.92118	8.6659	9.16445	8.61995	8.91073	8.68772	9.25417	9.27647	8.51529
7892720	9.62963	9.22538	9.73429	9.45453	9.16782	9.38679	9.50815	9.13952	9.42962	9.42701	9.61826	8.92402	9.42251	9.2231	9.3683	9.35581	9.27356	9.14907	9.31942	9.25643	9.34711	9.10374	9.11435	8.8651	9.41951	8.98593	9.46909	9.09096	9.3403	9.21025	9.94344	9.22343	9.26029	9.3694	9.09925	9.41787	9.78251	9.20814	9.8515	9.5487	9.32016	9.10318	9.44737	9.37038	9.63366	9.17839	9.26886	9.28528	9.45863
7892721	9.27949	9.23343	9.58652	9.62764	9.49586	9.81685	9.57541	9.80701	9.28506	9.65053	9.71012	9.33102	9.6597	9.05014	9.80788	9.73612	9.64309	9.95162	9.76944	9.63434	9.47966	9.61838	9.28456	9.42173	8.41145	9.24482	9.04324	8.18614	9.00529	9.72529	8.81588	8.53186	9.10793	9.29474	9.18006	9.4538	9.10905	9.68859	8.88516	9.54408	9.3099	9.40245	9.33177	9.36943	9.44044	9.49434	9.41957	9.94177	9.22808
7892722	2.12841	2.44628	2.3548	2.31608	2.4999	2.90485	2.40523	2.99069	2.33977	2.06562	2.6267	2.69382	2.54798	2.7874	2.72106	2.31638	2.43246	2.18571	2.46649	2.41693	2.2638	2.45249	2.68794	2.51057	2.38562	2.54471	2.39966	2.31708	2.92183	2.634	2.54798	2.84668	2.33757	2.33748	2.52715	2.73478	2.28041	2.81746	2.49469	2.37033	2.00358	2.17479	2.26741	2.54321	2.73411	2.23733	2.64309	2.09808	2.42891
7892723	3.27496	2.91741	2.7261	2.87287	3.06709	3.49347	3.25984	3.50952	2.62131	3.32317	3.83059	2.7445	3.31685	3.51849	4.02193	3.33778	2.89409	3.22	2.90133	2.6564	2.31319	3.12166	2.68657	2.97434	2.45422	2.7441	2.95376	2.7323	2.9173	2.63191	2.99341	2.25506	2.94577	2.43714	2.48466	3.50031	3.77691	3.15488	3.165	2.47983	2.38651	2.65297	3.00744	2.74619	3.13456	3.46635	4.02928	3.12526	4.21294
7892724	3.41498	4.90367	3.91238	3.73304	3.81954	4.32184	3.88523	4.73297	4.11633	5.02545	4.42814	4.90737	4.58747	4.47552	5.42818	6.11619	3.21454	4.29014	4.15665	4.92705	4.02195	4.00147	3.77277	4.38241	3.89108	2.86509	3.83177	4.22119	2.91262	4.00567	4.31295	4.96901	5.05815	6.33379	3.27185	4.74557	3.9918	4.51383	3.88702	3.52608	4.33044	5.54978	4.19494	4.25549	4.72483	4.74014	3.96102	4.64962	3.00359
7892725	3.96104	2.83918	4.71349	5.13226	3.15374	4.47834	4.13907	4.26708	3.03066	3.85947	4.15632	4.61201	4.2081	3.87356	4.10071	3.4306	4.3117	5.58832	4.12872	3.55839	3.29158	3.33711	3.70285	4.44202	3.65943	3.17734	2.50207	3.31059	4.16673	5.4143	3.28007	3.40613	4.23277	4.09006	3.92805	4.51139	3.65394	4.62715	3.598	4.12282	4.35514	3.26005	3.8802	4.49079	4.40412	4.7296	3.59042	4.50239	4.83171
7892726	4.99969	4.62025	4.48056	4.47782	4.20699	5.66151	5.07187	5.3281	5.58505	6.04252	5.1875	5.29839	5.64568	5.3088	4.76705	5.94495	5.37424	4.57822	5.07694	5.6048	5.35631	3.8613	4.61019	4.01762	5.21472	4.77764	4.76244	5.06592	4.45707	5.14462	5.52079	4.15998	4.31116	4.59876	5.1722	4.99898	5.13836	4.55217	6.34247	4.98415	4.92368	4.80148	4.64271	4.77557	5.26421	5.16377	4.17052	4.01744	4.42853
7892727	4.89309	3.63846	5.08772	5.23382	4.56908	5.68377	4.87175	4.91531	3.24383	5.06683	4.80921	3.54667	5.17377	4.19503	4.52634	4.95713	5.03598	4.89237	4.98892	5.01415	3.91286	4.42876	3.95804	4.22972	3.52721	3.12208	3.98801	3.36709	3.48987	4.5843	3.29973	3.02977	3.95448	4.21066	5.16935	4.61205	4.06694	4.1744	4.15965	5.49783	4.04626	3.71051	4.46297	3.54213	4.80785	4.05078	4.85975	4.93002	4.11848
7892728	4.18595	5.19792	4.20704	4.59335	4.22608	3.66423	3.99765	4.18989	4.17985	2.79002	4.12879	3.4231	3.43927	3.84689	4.12493	3.76295	4.31831	4.02379	3.56948	4.09539	3.62736	3.21263	3.86368	3.68685	3.87437	3.72755	4.86472	3.64916	3.3693	3.47737	3.75639	3.77473	4.26789	4.12972	3.70396	3.54511	2.8849	3.78729	3.83065	4.197	4.77051	3.88239	4.40783	3.92088	4.0754	4.74551	3.9786	4.23476	4.1578
7892729	2.64154	2.89692	4.74131	4.33199	2.47772	3.90135	2.98584	3.66691	2.79413	3.83349	3.45225	3.19123	3.80286	3.4016	3.84277	4.53178	3.70279	2.52035	3.08652	4.32789	3.51656	2.8032	2.73481	2.54912	3.13145	3.85168	3.4807	2.53891	3.00687	3.01487	2.40498	2.96513	4.04323	4.45777	3.1323	3.9439	2.94567	3.54741	3.53799	2.91161	3.02363	4.99758	4.86662	4.72129	4.35966	4.84837	3.56157	4.05592	2.92475
7892730	2.56159	3.55464	2.5217	3.55139	3.36279	3.12025	2.76104	3.39424	2.77842	3.37077	3.06668	4.29845	3.58276	3.06375	2.9196	3.34862	2.82719	3.0972	2.57872	3.69175	2.50142	2.74417	2.87131	3.27616	3.21216	2.85343	2.81359	3.12753	3.10675	3.29814	3.37569	2.77419	3.54723	3.6466	2.67382	3.10099	3.75973	2.57157	3.08522	2.80157	3.20219	2.80174	2.79951	3.54093	3.62978	3.20272	2.80712	3.28117	3.96215
7892731	4.86378	4.20641	5.5996	5.65914	5.2017	5.80536	5.27867	5.89649	5.22554	5.46829	6.2934	5.19336	5.6159	5.6484	5.27596	5.85074	5.75485	5.28561	5.26737	5.33755	4.54352	4.69662	4.41302	4.14767	4.88808	5.2555	4.89753	3.15793	4.1224	5.12402	4.37559	4.57178	5.24671	6.1331	5.02706	4.78704	4.23203	4.8963	5.33971	4.81847	4.87536	5.32347	5.03976	4.97791	5.36395	5.62169	5.31493	5.57356	5.86333
7892732	6.48529	6.46646	6.48553	3.16645	6.93698	6.85925	6.93299	6.52175	6.46069	6.7827	6.14466	6.55146	7.23375	7.88102	5.48032	7.54632	6.9342	7.17168	7.33893	7.71439	6.9547	5.6253	5.89158	5.95063	4.50209	5.8293	7.46207	6.73491	5.51866	6.70716	5.48738	6.89267	8.04101	5.15383	6.98382	6.61018	3.73739	7.00644	6.7215	6.33839	6.22422	6.12564	6.2344	5.61452	6.75724	7.11741	7.40576	6.92043	7.16918
7892733	4.27493	4.67055	5.42829	5.38774	4.76505	4.59305	4.02895	4.70757	4.44363	4.63344	5.01823	4.00181	5.33054	4.5052	5.26674	4.96364	4.99054	4.48524	4.32612	3.68415	4.61054	4.54427	3.65459	3.59708	4.31281	3.97469	4.46738	3.00063	3.53201	4.41398	2.83733	3.48331	4.07198	3.75379	4.7879	4.07728	3.46687	4.78272	2.75901	4.19321	3.45634	4.89429	4.57118	5.00734	3.64402	4.75245	4.27333	5.04792	5.51924
7892734	5.94255	5.70649	6.05305	6.71742	6.40936	6.14334	5.93674	6.43427	5.79661	5.86246	6.76847	6.06495	6.07279	5.85001	6.63992	6.72949	6.44183	6.36164	6.59954	6.82748	5.60997	5.82619	6.01503	5.36765	6.18807	5.63281	4.93677	4.00814	5.93161	6.2792	5.38709	4.55977	6.0972	5.98225	6.03691	5.49275	5.56927	6.2753	5.19729	5.59946	6.33649	5.53319	5.74974	5.18461	5.64647	5.19405	6.2076	5.93906	5.94245
7892735	3.14858	2.66462	2.93567	3.51836	3.69061	3.51828	4.26835	3.53271	3.04881	3.91138	3.11837	3.77633	3.61802	3.89812	4.08512	4.52643	2.98671	4.0339	4.03098	3.76404	2.39023	2.83337	3.1585	2.8407	2.75249	3.43841	2.57406	3.66053	2.62322	4.46398	3.00231	2.91518	2.71826	3.72338	3.25525	3.38793	2.34621	3.36468	3.0001	4.09886	3.58569	4.25578	3.70267	3.15384	3.74158	4.17007	5.08405	4.0485	4.02112
7892736	4.07414	5.411	5.60718	6.03885	5.05132	5.0581	5.41589	5.47216	4.68228	5.35231	5.05042	5.2905	5.44458	5.36328	5.68519	5.71126	5.02221	5.1633	5.48483	5.18825	4.52358	5.06066	5.49179	5.22591	4.32233	5.29194	4.48958	5.10559	3.93423	5.20747	4.69904	4.65897	4.57708	5.12379	4.73321	4.67664	5.07022	5.46797	4.65411	4.20172	4.81975	4.78646	4.8913	5.18281	5.08686	5.1387	4.7077	5.01048	4.72337
7892737	4.03994	3.81706	3.68899	3.18393	3.457	4.25282	3.68505	3.4979	3.54599	3.86337	3.57733	3.79486	3.53177	4.50001	3.68112	4.01472	3.64781	4.55794	3.71554	3.95282	3.59415	3.28096	3.77088	4.14212	4.68918	3.58229	4.51311	3.38445	3.99905	4.20022	3.93237	3.39793	3.70375	4.70769	3.81673	3.88571	3.961	4.06147	3.71106	3.3838	3.39833	3.39095	3.82694	3.62334	3.43484	3.59112	3.61626	3.29637	3.71204
7892738	6.52784	6.60476	7.2525	7.65149	7.1049	7.63307	6.6103	7.26474	6.86842	7.12963	7.24766	6.94275	7.48117	7.36988	7.68696	8.0078	6.0998	7.13431	7.14186	6.49649	6.62943	7.09597	7.10008	6.2455	7.21596	7.34878	5.71694	6.5585	6.30909	7.03469	6.50331	6.77517	6.80398	7.32547	6.80198	6.76406	6.14877	6.95306	6.63799	7.15284	6.88353	7.45185	7.27942	7.54493	6.84496	7.30474	7.12191	6.97787	6.55806
7892739	3.87163	4.25279	4.04846	3.96613	4.52879	4.85878	5.06262	4.66065	4.80936	4.42327	4.91063	5.346	4.2023	4.97399	5.81078	5.54532	4.56094	4.92401	5.07948	4.94521	5.12845	4.73109	4.59464	3.83251	5.556	5.32786	4.90608	4.28958	4.11559	4.25272	4.36522	4.15206	4.27203	4.23468	4.60525	4.53033	4.75766	4.6143	4.91062	5.44887	4.95255	4.62565	3.81764	4.95331	4.92051	4.89276	4.9849	4.60201	5.21328
7892740	3.76749	3.00611	4.4004	3.49364	1.95776	5.22559	4.08547	4.91738	3.707	3.00156	6.22621	3.56505	4.30913	4.21619	5.28376	5.4114	4.48446	5.67074	4.69201	5.69182	3.48963	4.46231	3.12552	2.33416	3.97374	4.27962	2.11668	3.20551	3.87381	3.90552	2.5351	4.62581	6.06997	3.65517	4.37889	4.74731	4.21276	2.37701	4.22757	3.68637	2.92546	4.52586	4.56371	4.15338	5.2491	4.22128	4.51422	3.43566	2.45613
7892741	5.30202	4.4721	5.24354	5.71441	5.59568	5.01902	5.40558	4.83006	5.08452	5.17805	5.54931	5.22221	5.48131	4.79905	5.0432	5.26036	4.94109	5.19335	4.91278	5.04301	4.89768	5.21849	4.7568	4.75098	5.19068	4.89704	5.4771	4.77007	4.96717	5.65327	5.26401	4.71773	5.26899	5.20902	5.08161	4.31333	5.00841	5.28621	5.47153	5.189	5.06993	5.70948	5.55514	5.24291	4.78168	5.62578	5.53678	5.14038	4.91585
7892742	9.23887	9.3573	9.65452	9.59754	9.36314	9.37702	9.19193	9.24394	9.41336	9.32866	9.30136	9.32128	9.26974	9.81428	9.18395	9.65185	9.87687	9.57598	9.5192	9.46961	9.28168	9.42121	9.48869	9.45508	9.87107	9.78664	9.78631	9.60845	9.35832	9.34026	9.10576	9.67352	9.36674	9.82815	9.53306	9.32661	8.84936	9.27859	9.57464	9.33671	9.33421	9.54577	9.39635	9.50589	9.06116	9.63283	9.59684	9.48691	9.9541
7892743	2.80928	2.83923	3.33318	3.07198	2.51904	2.50067	2.59386	2.623	3.07855	2.48459	2.54445	2.41273	3.47967	2.2544	2.82424	2.79667	2.58601	2.60584	2.78398	2.43036	2.66907	2.72288	2.43531	2.67132	2.83945	3.30193	2.49178	2.86961	2.56307	2.73532	2.59017	3.23403	2.58159	3.29264	2.57671	2.84669	2.55657	2.91	3.18033	2.55907	2.8463	2.78805	2.77679	2.4942	2.71211	2.47112	2.66938	2.34079	2.70623
7892744	6.34467	5.07521	7.25363	7.18268	7.07822	6.82785	7.16142	6.95931	6.0205	6.581	7.09461	6.03642	7.31127	5.88729	6.87018	6.65591	7.19836	6.43115	7.24485	5.91779	6.79039	6.26474	5.3643	5.25681	5.48643	3.73099	5.60584	2.5449	5.11736	6.88102	3.5168	4.16205	6.63386	6.0649	6.65359	6.15392	5.35088	7.17638	5.98419	5.6253	7.17785	7.1454	6.54965	5.69918	6.6982	6.88102	6.63471	7.12882	6.02376
7892745	9.45712	9.64266	9.63912	9.54198	9.91878	9.94699	9.97612	9.81542	9.82558	9.7025	9.89258	8.99884	9.88555	9.60963	9.76393	9.41392	10.1851	9.70477	10.2658	9.90777	9.88107	9.43553	9.33109	9.43496	9.76485	9.61337	10.212	9.32029	9.68715	9.41921	9.9834	9.43672	9.54788	9.64215	9.91768	9.78967	9.62295	9.52725	9.98088	9.40149	9.61275	9.79376	9.72373	9.45703	10.3682	10.2779	10.2387	9.66731	9.91339
7892746	2.39988	2.51387	2.34675	2.48613	2.55409	2.71134	2.1154	2.45033	2.67948	2.73068	2.32919	2.65151	2.36682	2.67976	2.81053	2.54778	2.10661	2.59892	2.64814	2.8342	2.79703	2.38968	2.61399	2.4413	2.37749	2.99575	2.8788	3.21454	2.63934	2.19945	2.46977	2.46581	2.56041	2.69421	2.53811	2.79391	2.76072	2.64829	2.328	2.67398	2.2871	2.52064	2.69845	2.61464	2.61716	3.07942	2.81379	2.22847	2.58357
7892747	7.17485	7.26555	7.26006	6.81633	7.56492	7.28727	7.0479	7.09373	7.51456	7.29447	7.46124	7.39984	7.35524	7.2584	7.27909	7.30711	7.19415	7.19865	7.08784	7.30691	7.166	7.18527	7.29357	7.30868	7.27137	7.73142	7.1475	7.95765	7.28314	7.41717	7.65948	7.25747	7.81353	7.80338	7.26111	7.0722	7.54243	7.38238	7.63817	7.23597	7.73583	7.74038	7.73347	7.92545	7.88212	7.74952	7.93364	7.85028	7.97748
7892748	9.39655	9.34212	9.61028	9.77776	9.68116	9.95017	9.94135	9.8619	9.33655	9.78956	9.84641	9.95633	9.60237	8.96287	9.78203	9.7652	9.59043	9.91754	10.1847	9.69582	9.64103	9.64615	9.54709	9.58261	9.17695	9.44496	9.0888	8.75106	9.51164	9.74784	9.38154	9.14122	9.57535	9.90877	9.29933	9.72081	9.40896	9.80297	9.09592	9.79772	9.7932	9.80578	9.91593	9.69216	9.99786	9.77621	9.83967	10.0219	9.53826
7892749	4.93547	4.23774	5.63994	5.40289	4.85838	5.95523	5.31869	5.95627	4.36951	5.8261	5.44091	4.53102	5.32292	5.30029	5.61527	5.15446	4.91192	4.97675	5.02188	4.49302	4.80119	4.75457	4.0559	4.71577	4.75411	4.64963	3.8303	3.98556	3.82436	5.58208	4.48202	4.57243	5.62931	5.07453	4.27525	5.27599	4.29364	4.69772	4.62328	4.96646	4.41036	5.19506	5.08763	4.60002	4.34165	5.01957	5.64005	5.31697	5.27898
7892750	4.62929	4.26558	4.39426	4.51272	4.31602	4.43434	4.83452	4.40578	4.34898	4.75287	4.67138	4.69285	4.17598	4.36361	4.69507	4.27583	4.55015	4.81646	4.54131	4.53042	4.40571	4.47853	3.62697	4.21224	4.63311	4.83229	4.15763	4.26315	4.03914	4.51361	4.84125	4.42791	4.70923	4.65275	3.66006	5.32931	4.74232	4.85695	4.50999	4.5848	4.48339	4.55226	4.76609	4.29863	4.01948	4.67127	5.00142	4.38398	5.64139
7892751	7.69664	8.15642	7.82292	7.99813	8.01382	8.15864	7.8061	7.79396	7.96427	8.13231	7.85837	8.095	7.75195	7.43992	7.81427	7.77449	7.69287	7.98315	7.62574	7.29335	7.98423	8.38408	8.07086	8.10218	7.529	7.52615	7.54253	8.10146	8.18149	7.85457	8.03744	8.14096	7.55745	7.64583	7.69891	7.98686	7.59212	7.94193	7.63324	8.01926	8.25487	8.32836	7.5745	8.24264	7.94199	7.47832	7.91139	7.90828	7.98721
7892752	4.43374	3.39765	4.23683	4.62244	3.08627	4.38246	3.7518	4.92053	3.54825	4.61087	4.35663	4.02921	4.31244	4.26133	3.98781	3.85043	4.27016	3.81254	3.89012	4.06083	3.04106	3.84599	3.66036	2.85784	3.81383	3.12323	3.35292	3.07242	3.24568	4.70221	3.67026	2.81018	3.8664	4.46233	3.71223	3.31448	2.77748	4.31324	4.5461	4.60586	4.00214	4.20463	3.93405	3.23153	4.80752	4.7052	5.10171	3.32025	4.67375
7892753	12.3324	12.3897	12.595	12.5875	12.6382	12.7826	12.6563	12.8451	12.4382	12.747	12.8039	12.5165	12.7417	12.3018	12.8178	12.6907	12.3913	12.5999	12.7176	12.6538	12.4394	12.4911	12.4683	12.5416	12.2121	12.3907	12.1478	11.6164	12.1473	12.6229	12.2124	12.0121	12.4758	12.8097	12.4598	12.5075	12.4471	12.6162	12.3595	12.5336	12.7454	12.6755	12.74	12.6162	12.7474	12.7749	12.7595	12.7099	12.4535
7892754	3.76533	4.73793	4.54387	3.84382	5.23493	4.48695	4.29667	4.91394	3.96113	5.1105	4.1696	3.77398	4.26914	4.74014	4.79875	4.53685	4.45376	4.64719	4.5021	4.14716	3.98674	3.84243	3.22056	3.18565	3.88835	3.69702	4.4033	2.76496	3.83417	4.66532	4.52421	3.4604	4.45032	5.02495	4.41167	4.08196	3.26556	4.75716	3.36934	4.11628	4.04544	3.84193	3.9056	3.96616	3.79914	5.92922	4.23682	3.65857	3.93154
7892755	4.94859	4.49903	4.73613	4.24161	4.63332	4.54571	4.6992	4.60571	4.82747	4.94142	4.87669	4.42099	4.33676	3.29983	5.55438	4.86335	4.03925	5.35766	4.26181	3.85716	4.9079	4.23519	3.44221	4.64642	3.61278	4.6336	4.91683	3.55288	2.9002	4.15342	4.57523	4.3353	4.1712	4.00195	4.86295	4.63909	3.96659	4.28023	4.52222	4.90287	3.80769	4.81251	3.68293	4.25376	4.39479	4.91467	3.6554	4.71779	2.94327
7892756	2.34513	2.3667	2.28229	2.34392	2.3539	2.25286	2.28035	2.29524	2.3739	2.25278	2.28671	2.33346	2.3118	2.34189	2.29332	2.2793	2.333	2.28547	2.29684	2.35815	2.30752	2.30788	2.25004	2.31075	2.40982	2.38655	2.4382	2.37899	2.31591	2.29511	2.40657	2.45922	2.33833	2.34271	2.27792	2.30806	2.41395	2.24927	2.38037	2.28666	2.23085	2.31833	2.24778	2.31607	2.30985	2.30894	2.29251	2.30962	2.59463
7892757	8.37414	8.08218	7.65518	7.9052	8.06141	8.15274	8.49354	8.35941	8.61607	8.58531	8.36795	8.31185	8.62552	8.67208	8.19085	8.39386	8.49886	8.46346	8.38698	8.44621	8.35607	8.14952	8.52225	8.32951	8.40311	8.45146	8.64932	8.25208	8.24375	8.44949	8.40879	8.26751	8.36181	8.67509	8.50295	8.54579	8.31824	8.18167	8.76181	8.3056	8.32668	8.5458	8.07087	8.31195	8.27867	8.57048	8.30606	8.40724	8.37703
7892758	5.03537	5.16105	4.91323	4.31855	5.22158	4.92463	5.43118	4.44744	4.36763	4.71528	5.36607	4.93269	4.96884	5.03737	5.13086	5.54962	4.93883	4.88214	5.0275	5.07554	4.95715	5.60468	4.68423	5.12106	5.85765	5.63954	5.00286	6.24477	5.06199	4.61982	5.29167	5.27522	4.74159	5.27199	4.00195	5.12519	5.19246	5.03081	5.49184	5.0903	3.69722	4.61914	5.32701	4.81668	5.35524	4.43379	5.37298	5.26619	3.78872
7892759	6.40684	6.5839	7.79865	7.83835	6.7756	7.38712	7.19417	7.45745	6.47072	7.57513	7.43997	6.82196	7.3278	7.22582	7.36025	7.57376	7.19836	6.84547	7.16607	7.13025	6.43274	6.56159	6.6518	6.95321	6.29991	7.06727	6.41482	5.14946	6.15396	7.39409	6.55895	6.43765	7.18328	6.90127	6.74397	6.77464	5.81847	7.37551	6.39861	6.85922	7.29264	7.28322	7.08795	6.88575	7.01033	7.00519	6.99183	7.68868	6.86444
7892760	4.99894	5.77068	5.41592	4.10104	5.98804	4.84511	5.12669	5.20413	5.66852	5.27103	4.99996	5.97511	4.71229	4.28476	3.65949	4.57706	5.00347	4.55826	3.84413	4.18347	4.07517	4.69812	5.05837	4.9689	4.61415	4.52368	5.19215	5.47811	5.07817	4.89189	5.67643	4.57645	6.25807	4.83976	4.65945	4.93858	4.74578	4.84417	5.40131	4.8294	6.23725	5.54186	4.9639	5.78502	5.76536	5.66152	5.41996	5.75238	6.81694
7892761	6.88211	6.39155	6.61055	6.71076	6.54994	6.03359	6.42523	6.69188	6.51648	6.21176	6.93267	6.95294	7.1028	6.39736	6.56765	6.83665	6.56445	6.54651	6.72182	6.58017	6.24981	6.72605	7.10655	6.76423	6.64421	6.75728	6.16882	6.24534	6.25433	7.12777	6.75109	6.55398	5.92294	6.29783	6.76721	6.71168	6.59149	6.66399	5.69072	6.73091	6.05319	6.15285	6.45296	6.18123	6.12339	6.12101	5.76763	6.23953	5.97049
7892762	11.7458	11.872	11.905	12.0775	11.8026	11.6454	11.6438	11.6292	11.8702	11.7496	11.8275	11.7958	11.7613	11.6437	11.7795	11.7418	12.002	11.8996	11.8022	11.5877	11.9361	11.9816	11.9295	11.9695	11.8063	11.849	11.8164	11.9402	11.9429	11.9649	11.7769	11.6967	11.7852	11.7381	11.7472	11.7239	11.6936	11.7662	11.6611	11.7381	11.6033	12.0467	11.8199	11.8245	11.6033	11.4243	11.7169	11.6741	12.0119
7892763	7.40231	6.83337	8.11747	7.89278	7.57305	8.17495	8.0379	8.03146	7.66328	8.04873	8.46347	7.79572	8.12011	7.04812	7.73018	8.0703	7.47115	8.03746	7.63382	8.06139	7.59715	7.80083	7.73638	7.8262	7.07257	6.98469	7.27567	5.70713	7.0895	7.94584	7.10146	6.48393	7.24748	7.57346	7.74405	7.56382	7.29214	8.09141	7.53428	7.59649	7.64227	7.37904	7.81842	7.30853	7.66579	7.81503	7.84265	7.74922	7.67296
7892764	9.59508	9.79888	9.70033	9.76294	10.1423	9.8082	9.8849	9.88538	10.0514	10.069	10.0024	9.44814	10.0033	9.87618	9.95186	10.0939	9.84071	9.64755	10.1027	9.90646	9.79932	9.55111	9.67969	9.62874	9.35403	9.57407	9.63205	8.97165	9.78298	9.93578	9.617	9.80293	9.31583	9.41669	9.75548	9.84713	9.50371	9.62423	9.72983	9.71639	9.12568	9.4321	9.08443	9.34868	8.79227	9.17147	9.28924	9.30253	9.06211
7892765	9.33822	9.14001	9.66278	9.64997	9.54471	9.91407	9.55298	9.74736	9.39604	9.70256	9.69511	9.56944	9.73012	9.37233	9.5338	9.67038	9.73501	9.72476	9.70668	9.7472	9.37785	9.20233	9.49438	9.35701	8.89969	8.9337	8.89057	8.54037	8.95925	9.31991	8.84764	8.71696	9.54831	9.50104	9.73818	9.72767	8.91528	9.72073	9.43433	9.58952	9.50694	9.4263	9.5503	9.51271	9.55121	9.61503	9.66521	9.75069	9.2318
7892766	9.72309	10.0255	9.20535	9.4117	9.15	9.50198	8.59051	9.73278	9.43806	9.3517	9.3737	10.3757	9.63484	10.093	9.52752	10.1592	9.36541	9.59581	9.18383	9.60319	9.36136	9.81072	9.99494	9.23626	9.92672	10.2853	9.31942	10.5356	9.48132	10.2338	9.62852	10.6707	9.53863	9.53535	9.52201	9.71859	9.16763	9.62259	9.2436	10.1149	9.37668	9.16345	9.22708	9.35691	8.50762	8.91585	9.13747	9.19292	8.9921
7892767	3.71867	4.84324	5.25024	4.43743	3.71459	4.56187	4.02241	4.06913	4.11622	3.51423	4.4216	3.82067	4.87591	4.53482	4.88953	4.24832	4.49281	4.39319	4.14674	4.45301	3.59932	4.36468	3.90911	3.65982	4.27325	5.05067	4.05586	3.58882	3.56728	4.78819	4.03916	4.66837	3.35615	4.94977	4.37293	3.48443	3.82932	4.39267	4.02007	4.35764	4.19789	4.50943	4.3729	3.49063	3.89888	4.53136	4.69842	4.24655	3.0218
7892768	2.54086	2.72795	2.7498	2.57963	2.6616	3.21452	3.39089	2.89908	2.18592	3.10417	2.91516	3.10683	2.45195	2.73564	3.55278	3.18671	3.24744	2.72555	2.9494	2.95491	2.521	2.67443	2.6696	2.74118	2.69443	2.5072	2.87916	2.51773	2.74748	3.45068	3.12763	3.06231	2.44506	2.93111	2.99769	2.92877	2.5973	2.39994	2.76814	2.79942	2.51775	2.48874	2.77178	2.48658	3.35593	2.75348	2.39232	3.87889	2.8538
7892769	2.43496	2.62991	3.57915	2.77984	2.87402	2.67904	3.30487	4.13564	2.99022	3.49402	3.39249	3.42141	3.45152	3.1897	3.35111	2.73914	2.79094	2.98276	3.86342	2.701	2.66263	2.89859	3.20345	2.81243	2.49949	2.56826	3.08712	2.49034	2.84288	2.89331	2.67577	3.28943	2.74771	3.3183	3.50749	2.59691	2.74282	3.56232	2.98556	2.62136	2.45285	2.5682	3.03159	2.65552	2.42282	3.05735	2.56079	2.91035	3.57956
7892770	10.5881	10.4079	10.1194	9.71438	10.7802	10.4714	10.753	10.4767	10.9104	10.5082	10.4379	11.0441	10.199	10.5393	9.76883	10.1925	10.3983	10.3547	9.58813	10.2493	10.3699	10.657	10.8377	10.7708	10.4441	10.381	10.2553	10.8577	10.5641	10.373	10.4863	10.6498	11.047	10.205	10.6807	10.8161	10.6275	10.7602	10.3337	10.8994	11.2009	10.9279	10.4497	11.2084	11.1841	10.1194	11.4262	11.3728	11.1205
7892771	8.90582	8.63928	9.09355	9.46064	9.27938	9.15462	9.37155	9.22147	9.19297	9.23053	9.42383	8.65604	9.2017	8.79158	9.41572	9.04615	9.23538	8.90088	9.25334	9.01748	8.90486	8.53737	8.72027	8.73761	8.76955	9.32902	9.14143	8.42143	9.19405	8.90468	9.04564	8.80562	8.68866	8.85015	9.02197	9.07244	9.00161	8.89051	9.22128	8.82343	8.7487	9.16324	8.58205	9.06716	8.91801	9.43367	8.94874	8.71402	8.60773
7892772	4.1637	3.9703	5.8543	4.84699	4.67077	5.27253	4.27595	4.8648	4.19609	4.66119	4.56269	4.53909	4.69451	3.90835	4.88795	4.6154	4.50591	4.06766	4.01574	4.66358	3.81928	3.14975	3.29926	4.07218	4.60373	4.50727	3.85998	3.30415	4.25972	4.22032	5.19536	4.54054	3.83956	4.5528	4.91493	4.6229	4.04046	4.1237	4.04192	4.72357	3.59608	4.77917	3.692	4.70546	4.24858	4.39067	3.65466	5.02101	4.0925
7892773	6.89054	6.59598	6.59585	5.83381	6.43548	6.705	6.79204	6.58809	6.60889	6.4088	6.12894	6.31599	6.67674	6.75931	6.60745	6.44141	6.72859	6.84102	6.3153	7.00095	5.92151	6.68358	6.67725	6.69024	6.78583	6.61426	6.30816	7.36389	6.7231	6.5246	6.93619	6.76364	6.27302	6.26599	6.60875	6.79159	6.78402	6.76462	6.76917	6.81534	6.33678	6.05328	6.48345	6.36342	6.14884	6.50701	6.63878	6.96122	6.215
7892774	5.39211	5.74671	6.3723	5.82673	5.18182	5.92213	6.09891	6.03261	5.96323	5.47202	5.22191	5.37774	5.34574	5.08838	5.50273	5.88789	6.33923	5.99633	5.85767	5.6745	4.86807	5.88025	6.06034	5.5369	5.14536	5.98235	5.51509	4.92475	4.73143	5.64979	5.33122	5.10527	5.92265	5.62212	5.72841	5.9787	5.66704	5.62813	4.8569	5.61401	6.11401	6.0207	5.16421	5.99061	5.60493	5.67341	5.47916	6.00562	5.05576
7892775	4.05098	4.75574	4.6737	5.10254	3.87524	4.79225	4.6444	5.30202	4.55471	4.95114	5.5184	4.10639	4.97981	4.26622	5.26688	4.84684	4.98976	5.19813	4.92143	4.40865	3.63541	3.97781	3.79367	4.21037	4.68098	5.0371	3.70748	3.2249	3.77942	4.90244	4.37001	3.30261	4.58147	4.4358	4.29072	4.81197	3.67684	4.61075	3.82718	5.31857	3.89559	5.0571	3.96301	4.41508	3.7798	5.22723	4.43652	4.76848	6.16047
7892776	8.27806	8.1573	8.74297	8.29783	8.9467	8.50652	8.78006	8.59674	8.38951	8.55913	8.79216	8.59651	8.52199	8.7829	8.58488	8.68561	8.60152	8.29144	8.54299	8.63256	8.58989	8.32561	8.32423	8.34393	8.84048	8.64207	9.09428	8.49622	8.19423	8.07841	8.75266	8.53911	9.14997	9.65686	8.31782	8.25754	8.65744	8.33587	8.76272	8.35269	9.06093	9.17875	9.38316	8.94778	9.42351	9.5755	8.95811	8.54096	8.41449
7892777	4.98767	4.91703	4.53073	5.14819	4.85278	5.96717	5.18591	5.67022	4.63115	5.24041	5.4367	5.64192	5.25451	4.32118	5.3275	4.70566	4.96014	5.3733	5.53663	5.10391	4.58922	4.91361	5.41065	4.4429	5.00557	5.11588	4.25212	5.7865	5.06579	5.28403	4.78109	4.86536	5.69569	4.83777	4.21887	4.94053	5.46029	5.35895	3.66617	5.39481	5.1485	5.53565	5.23311	5.72503	6.00627	4.90971	5.7888	5.5361	5.23188
7892778	9.29437	8.55056	8.38758	8.33992	8.31707	8.4744	9.3874	8.19143	9.32581	8.10944	8.14576	9.15752	8.45065	7.67162	7.77343	7.31871	8.24292	8.47312	7.92592	7.95416	8.96572	8.71458	8.97862	9.03195	8.69863	7.84678	8.44367	9.01407	8.95707	7.99113	9.41803	8.53506	9.58839	8.79995	8.58352	8.81869	8.71424	8.98309	8.20541	8.40911	10.2158	9.45745	9.57771	10.0409	10.7445	9.4524	9.79407	9.59659	9.28951
7892779	3.79632	2.52412	4.91237	5.22507	4.73581	5.45405	5.02832	5.32804	3.11699	4.91962	5.21875	4.35249	5.43837	4.94716	5.02693	5.13142	2.69781	4.91287	5.15939	4.00627	4.1731	4.82102	3.25256	4.15333	3.68521	4.07958	4.33818	2.81151	3.31274	4.0077	2.94334	3.18105	4.6483	4.93222	4.92266	3.4187	3.19618	3.76065	3.33981	3.52753	3.50351	4.86852	4.38486	5.04461	3.72222	4.64066	4.0585	5.08396	3.98092
7892780	4.74035	4.70413	4.67836	4.81883	4.40929	4.91898	4.66641	5.13863	4.80168	4.64528	4.66857	4.86538	5.16851	4.52494	4.62145	4.9371	4.63302	4.75705	5.44231	5.42546	4.69505	4.9896	4.91854	5.06177	6.02846	4.90065	5.01141	5.04686	4.907	4.86206	4.39363	3.57012	3.98961	4.76082	4.53973	4.64968	4.56703	4.69365	5.07824	4.42822	3.99516	5.09865	4.55199	4.26002	4.82767	4.70798	4.53763	4.2636	4.53766
7892781	6.17562	5.59013	6.57324	6.61696	6.47917	6.90725	6.72057	6.96846	6.35832	6.97182	6.99889	6.60184	6.47142	5.5042	6.95258	6.41429	6.73905	6.86947	6.92132	6.67215	6.8494	6.76785	6.35516	6.20918	5.77727	6.17732	5.28358	5.36878	6.25664	7.12368	5.89718	5.19544	6.49701	6.60152	5.95491	6.45308	6.31291	6.40731	5.95848	6.58939	6.7757	6.46621	6.87859	6.52915	6.60145	6.6931	6.66522	6.65818	6.36741
7892782	12.0149	11.8366	12.156	12.3067	12.0566	12.315	12.1302	12.2804	11.807	12.07	12.2424	12.0925	12.2754	11.641	12.365	12.1915	12.161	12.3148	12.4782	12.0647	12.112	12.1077	12.1252	12.0993	11.7904	11.9586	11.5973	10.9816	11.8075	12.3419	11.7654	11.5113	11.445	11.7093	11.9602	12.1453	11.8219	12.3165	11.8475	12.1444	11.8588	11.8378	11.7898	11.7699	11.6549	11.873	11.865	12.0697	11.6924
7892783	9.97868	9.7184	9.60851	9.54469	9.36875	9.71073	9.67787	9.64639	9.3847	9.52448	9.78664	9.99854	10.1542	9.73933	9.65623	9.84049	9.94858	9.87143	9.83113	9.88515	9.70014	9.78061	9.93631	9.69519	9.55898	9.5972	9.32491	10.1406	9.53015	9.83109	9.35962	9.35508	9.60438	9.29079	9.80974	9.72806	9.81875	9.71659	9.91703	9.71313	9.4263	9.53063	9.35351	9.48968	9.54783	9.28058	9.51899	9.82519	9.38986
7892784	3.61318	3.77892	3.82049	4.11452	4.98472	4.6469	3.48715	4.17214	3.59262	4.58956	4.69747	3.11806	5.27665	3.26823	4.58743	3.97682	3.75479	3.84104	4.82751	4.19782	3.62178	4.61582	3.80177	3.90914	3.63496	3.71383	4.78629	3.48382	3.89282	4.07855	3.84125	2.93889	4.46102	4.62664	2.85124	4.57165	3.318	3.88375	5.20503	4.16905	4.07934	3.98249	3.88665	3.93925	4.1814	4.54841	4.62728	4.20878	4.55457
7892785	3.10435	3.53424	4.64483	3.8373	3.42516	3.59999	4.06739	4.50505	2.78981	2.99989	4.00519	3.26693	3.88559	3.34034	2.9665	4.2291	3.02368	4.66808	3.1993	2.68828	3.15457	3.15561	2.57194	2.93241	2.72443	3.12653	3.95799	2.75908	2.34587	3.85185	2.88144	3.0659	3.52141	4.92396	2.7198	3.53831	3.70954	4.15147	2.95207	3.26187	3.65587	4.84078	3.7795	4.09461	4.23919	5.24653	4.57049	4.11958	3.18779
7892786	9.61746	9.89268	9.25318	9.44209	9.517	9.29054	9.40419	9.4544	9.65383	9.35852	9.47063	9.76056	9.63446	9.50808	9.43246	9.60022	9.48525	9.55467	9.55651	9.41197	9.73562	9.77259	9.7271	9.72542	10.0035	10.0325	9.66301	9.83338	9.573	9.96278	9.65236	9.77123	9.12932	9.34402	9.79807	9.62354	9.54905	9.36706	9.76382	9.46112	8.83294	9.23471	8.97136	9.37805	9.16119	9.06621	9.0784	9.01087	9.39722
7892787	3.37525	3.18629	4.08914	4.47865	3.01236	4.65856	3.7909	4.36815	3.44027	3.79797	4.39848	4.29743	3.28897	4.17697	4.4171	3.69085	3.39577	2.75806	3.2622	3.60884	3.48853	2.71469	3.03861	2.78557	2.33251	3.90589	4.15972	3.25561	3.55863	3.75666	3.61334	3.01641	3.52068	3.27435	4.06221	3.66159	4.15673	3.6199	4.51242	3.45305	3.15496	4.0966	3.2714	3.79798	2.8434	2.82567	3.42728	3.47843	3.2154
7892788	9.35012	9.2682	9.20504	9.38653	9.00907	8.87286	9.13108	8.98599	9.13816	9.04884	9.18566	9.25201	9.48705	9.15909	9.35373	9.43093	9.15498	9.35025	9.21011	8.90931	9.32025	9.46854	9.25226	9.08667	9.28403	9.31354	9.27713	9.46121	9.4327	9.21477	9.45082	9.60585	8.92325	8.85336	9.24838	9.06996	9.30441	9.1267	9.41313	8.94809	8.6698	9.21044	9.00121	8.97961	8.59035	8.63145	8.66094	8.52367	8.71584
7892789	3.66497	3.57499	3.88806	4.03631	3.67234	3.64717	4.38015	4.29752	3.8385	3.92257	4.32404	3.4568	4.02865	4.14749	4.70952	3.57605	3.00454	3.55069	4.10609	3.23796	3.77505	3.72517	3.81189	4.10785	3.41692	4.69427	3.71264	2.97039	3.58235	4.28477	3.36132	3.86301	4.70622	4.25399	4.01076	4.05987	3.40533	4.0865	3.30034	3.98443	3.67341	3.83903	3.84196	3.69339	3.15085	4.55973	4.54222	4.752	4.45521
7892790	3.56185	3.14412	3.84413	4.40927	3.48199	3.51281	3.24177	3.71744	3.61979	4.33058	3.25969	3.6521	4.31574	4.39846	3.84167	5.16362	3.05	3.52257	4.24714	4.50257	4.41582	4.11142	3.25236	3.66474	3.4722	3.73718	4.34637	4.11733	3.50267	4.23021	3.0903	4.06296	3.00482	3.75983	3.63037	3.20037	3.85918	3.37719	4.22606	3.69948	3.57005	2.99321	3.74497	3.79573	3.2478	4.14495	3.71535	3.19061	3.92895
7892791	12.2394	12.3732	12.5365	12.4597	12.4679	12.4913	12.5424	12.3254	12.4548	12.3697	12.4591	12.6434	12.2956	12.3496	12.2622	12.0516	12.6142	12.3642	12.3197	12.1476	12.5488	12.4544	12.3711	12.2787	12.3837	12.3476	12.4093	12.6276	12.5072	12.4084	12.5519	12.3859	12.2935	12.1215	12.3561	12.3866	12.5915	12.3117	12.5975	12.3565	12.3372	12.6278	12.0426	12.1402	12.3044	12.3283	12.5112	12.229	12.3811
7892792	5.83084	5.41499	6.51045	6.62987	5.91031	6.60169	5.87436	6.35085	5.97177	5.85663	6.31138	6.19811	6.677	6.61126	6.8175	6.54137	6.21047	6.40899	6.33561	6.49809	5.893	5.48267	5.9727	5.76285	6.15371	6.36493	5.48777	5.05226	5.37707	6.93333	4.4952	5.19794	5.90324	6.37193	5.88265	5.85887	5.49264	6.384	5.70001	5.8572	5.85142	6.19536	5.94757	6.26439	5.55085	6.28677	5.89726	6.55839	6.28931
7892793	3.30002	3.17433	3.70424	4.09647	3.55375	3.73915	3.39593	3.67448	3.44986	3.09567	3.10807	3.21816	3.48937	3.24629	4.07519	3.74317	3.47053	3.04668	3.3272	3.18843	3.06133	3.48709	2.8681	3.35832	3.68606	3.20127	3.16783	3.75093	3.12845	3.16653	3.87988	3.59198	3.38354	3.20026	3.86857	3.45171	3.44716	3.60336	3.12967	3.08416	2.68179	3.87351	3.32577	3.66664	3.24573	3.71032	3.66791	3.11679	4.03078
7892794	5.41085	6.10826	5.09165	6.61414	5.2182	5.72624	4.9055	5.54423	4.79596	5.90583	5.74528	6.01066	5.36627	6.32573	5.93131	6.53699	5.63352	5.6796	6.19254	5.46341	5.11961	5.34211	4.94742	5.17946	5.47321	5.72105	5.26796	5.17581	5.08336	5.83427	4.79379	5.57507	5.77108	6.68629	5.58787	5.47894	3.93729	5.94088	5.50877	5.62954	5.38918	5.80946	5.53397	4.84489	4.5373	5.62913	5.69988	5.65938	4.99095
7892795	6.73612	6.58174	5.61461	6.19929	6.37676	6.49083	6.29691	6.60172	6.30811	6.58218	6.43532	6.73391	6.85002	5.68742	6.44523	6.90067	5.93068	6.63	6.2286	6.25607	6.83045	6.74511	6.52023	6.531	6.20351	6.07989	6.49499	6.37968	6.1203	6.71442	6.26517	5.73576	6.06248	5.55426	6.33179	6.76676	6.36947	6.11334	6.21991	6.03258	6.51846	6.2365	6.17433	6.27997	6.37682	6.16082	6.09293	6.37088	5.80363
7892796	13.0237	12.9516	12.8104	12.8659	13.0968	13.1257	13.1494	13.1847	13.2267	13.1073	13.1927	13.1172	13.2915	13.3465	13.2281	13.2344	13.4993	13.1451	13.3959	13.3117	13.1671	13.1651	13.278	13.1669	13.273	13.1464	13.2969	13.1663	12.9202	13.0945	13.0022	12.8752	13.1066	13.0223	13.1672	13.1035	12.9733	13.0546	13.2983	13.0731	13.0553	12.9902	13.0022	12.8814	13.0044	13.1033	12.9926	13.2688	13.7607
7892797	7.65594	7.63485	6.9374	7.32652	7.36277	7.11705	7.43106	7.28808	7.41864	7.15211	6.64282	7.86501	6.93286	7.12001	6.86709	7.09782	7.02701	7.59268	7.03313	7.23047	7.47815	7.71504	7.57413	7.61979	7.65842	7.37383	7.36334	8.04642	7.73998	7.42257	7.98513	7.55438	7.69254	7.51869	7.28378	7.50107	7.7126	7.37027	7.25722	7.41587	7.88451	7.53043	7.09682	7.35081	7.7999	6.93574	7.9276	7.5491	7.15312
7892798	3.4823	4.32148	3.63025	4.59494	3.6494	3.25537	3.73339	3.78399	3.31032	3.10869	3.75122	3.72248	3.18966	3.81451	4.21635	4.0856	3.49011	3.06973	3.80742	3.28223	3.78033	3.54308	3.48879	3.36094	2.87369	3.88707	3.7678	3.67547	3.2664	3.88109	3.44549	3.47772	3.30159	3.28783	3.63902	3.69583	3.82336	3.31276	3.43789	3.8727	3.42543	3.84277	3.41161	3.5497	3.24536	3.59972	3.46633	3.0817	4.05562
7892799	3.7173	3.43402	3.07643	3.5589	3.00082	2.9559	3.94603	3.40882	3.52789	3.52257	3.73883	2.94103	3.71508	3.8359	3.59874	3.57145	3.30238	3.40391	3.01882	4.3907	3.09914	3.09753	3.28343	2.64966	3.05415	3.23168	3.19715	3.14089	2.70255	3.42241	2.93741	3.24739	3.35444	3.45684	3.88514	3.66391	2.5444	3.66661	3.55666	3.21609	3.44009	2.84639	3.9187	3.02864	3.24458	3.50111	4.11516	3.24502	3.79352
7892800	2.7723	3.00477	3.52675	2.83538	3.27405	3.01954	3.02192	2.83184	3.03802	2.95079	3.65494	3.12249	3.40617	3.13121	2.90012	3.66365	3.22127	2.52421	3.21989	3.42081	3.03185	2.78179	3.21952	3.18883	2.93641	3.15454	3.20024	3.51664	3.10304	3.42417	3.61945	2.87676	2.97517	3.81885	3.42437	3.33255	2.87723	2.94283	2.83903	3.10042	2.99729	3.48573	2.85515	3.1852	3.30078	3.47157	3.05696	3.14316	2.92983
7892801	3.16401	2.8846	2.56143	2.81508	2.76124	2.73802	2.62683	2.40797	3.40114	2.32793	2.64665	2.61535	3.04009	2.75448	2.76004	2.53483	2.42034	2.74718	2.61423	2.56275	2.24372	2.74515	2.62613	2.60623	2.43489	3.65831	2.45628	2.60924	2.78422	2.65673	2.40933	2.51979	2.80202	2.55984	2.39178	2.80185	2.60735	2.5882	2.75356	2.55294	2.66181	2.993	2.63993	2.85877	2.64623	2.79481	2.51102	2.40417	3.31992
7892802	8.67283	9.02229	8.89931	9.10145	9.08875	9.20727	9.0031	9.45333	8.81056	9.15876	8.99526	8.71349	9.1298	9.15181	9.14024	9.35372	9.28237	9.10711	9.17636	9.14113	8.96537	8.67138	9.14707	8.9128	8.92021	8.72448	9.22934	8.82027	8.55399	8.98616	8.92857	8.87745	8.7804	8.98265	9.05576	9.02348	8.73897	9.23074	9.32818	9.19834	8.51945	9.05352	8.93244	8.51734	8.88963	9.17545	9.21896	9.03018	8.94323
7892803	12.7573	12.828	13.1119	13.0353	12.6688	12.8024	12.7143	12.6813	12.7456	12.673	12.6844	12.5671	12.5895	12.6425	12.5633	12.365	12.8832	12.8178	12.729	12.4719	12.8193	12.6918	12.6873	12.7639	12.6873	12.577	12.8907	12.6563	12.7414	12.6765	12.8555	12.6677	12.6723	12.8196	12.6957	12.7102	12.5038	12.7236	12.7043	12.8275	12.6769	12.834	12.7692	12.7697	12.7953	12.9675	12.7606	12.7855	12.7837
7892804	3.81101	3.55952	3.89067	3.5058	3.63905	3.78354	3.57565	4.02024	3.13972	3.61486	4.07841	3.77046	3.9322	3.42892	3.98298	4.09109	3.8828	3.7505	4.08268	3.84961	3.65991	3.56681	3.5085	3.46471	4.06201	3.70657	3.53255	3.16131	3.91696	3.77726	3.53415	2.9179	3.79874	3.40757	3.66609	3.62577	3.46778	3.63175	3.22196	3.83867	3.30572	3.90178	3.57434	3.63865	3.7215	3.76167	3.71562	3.55472	3.07225
7892805	4.97316	4.43518	5.63486	5.12432	4.40593	5.28121	5.03321	4.57443	4.16702	5.39785	5.30603	4.39441	4.92671	4.21486	5.20931	4.82046	4.18508	4.85886	5.33294	4.80204	4.17757	4.51083	3.92831	4.07479	5.09946	5.16523	3.82967	3.59631	4.1201	4.73948	3.58543	3.74726	3.99968	5.47137	4.79124	4.2411	3.97012	4.77051	4.05065	4.47659	4.83288	4.85374	4.03941	4.11346	4.31231	5.41314	5.76616	4.50177	5.22953
7892806	3.24044	3.50764	3.58421	3.56021	3.04566	4.03733	4.52583	3.77688	2.7786	3.89477	4.06973	3.09519	3.45782	3.01982	3.88262	4.14321	3.17935	3.96469	2.91172	3.32147	2.76546	3.03699	3.50129	3.17238	3.28938	3.05434	3.3611	2.82365	3.0474	3.37515	3.47229	2.82667	3.88563	4.35671	3.73178	3.51041	3.25475	3.92396	3.49404	3.06771	3.70854	3.29105	3.2222	4.09844	3.8267	4.79753	4.12169	5.07395	3.42826
7892807	5.3652	5.63467	5.35479	5.52988	5.30198	4.58596	5.1631	5.30947	4.44093	4.52342	5.31657	5.44395	5.05165	4.57729	5.00055	4.96219	5.42326	5.46212	4.80866	5.14371	5.2162	5.24192	4.5851	5.47172	5.58455	5.05745	4.50763	5.79156	5.35011	4.3881	5.39836	5.13719	4.7079	5.07175	5.01164	5.44353	5.58069	5.46757	4.94908	5.05116	5.42855	5.8071	5.05748	4.72644	4.1631	5.43736	4.71732	4.47475	4.69273
7892808	8.81395	8.78007	7.77677	7.44666	8.05296	8.16602	8.17441	8.32189	8.62954	8.11522	8.44858	8.95193	8.03437	8.49685	8.0046	8.77611	7.78313	8.19519	7.75143	8.37845	8.14195	8.26356	8.79903	8.30973	8.55432	8.38045	8.09602	8.89962	8.01381	8.82054	8.16685	9.02155	8.79748	8.44786	8.18089	8.28446	8.22786	8.37603	8.12449	8.4325	8.74272	8.41954	8.35915	8.55595	8.45538	8.03395	8.31895	8.59471	8.06643
7892809	3.08453	2.49848	2.53941	2.64506	2.71428	2.53673	2.43552	2.75683	2.70484	2.37626	2.52808	2.85929	3.06488	2.65942	2.96253	2.80033	2.78866	2.54702	2.82383	2.72306	2.58572	2.13163	2.59985	2.40067	2.88771	2.90387	2.8993	2.6022	2.78944	2.70867	2.73322	2.64367	2.83264	2.51318	2.73473	2.40993	2.67889	2.55676	2.57546	2.5095	2.40889	2.65512	2.29815	2.49801	2.56648	2.33697	2.79235	2.85449	2.88484
7892810	4.89954	4.80091	4.25969	3.53265	3.69409	4.07357	4.39779	4.09719	4.97138	4.11663	4.05155	4.75886	4.17848	4.03778	4.19367	4.43298	4.07753	3.70311	3.37677	4.45834	4.97686	4.90289	5.384	4.871	4.05841	5.20655	3.77586	5.42152	5.11303	4.87742	5.54572	4.41512	4.56321	4.33554	4.00572	4.90725	4.87325	5.19055	4.29183	5.09619	5.19123	4.72866	4.36845	4.10346	4.18023	4.07517	4.11172	4.59628	4.81175
7892811	2.63106	3.48146	3.29382	2.72547	3.38327	2.72329	2.36642	2.85687	3.07789	2.95967	3.04222	2.81958	2.81106	2.49427	2.85673	3.10524	3.39662	2.95319	2.96131	2.701	2.70712	2.91355	2.51958	3.14511	2.78748	2.89083	2.84407	2.5721	2.95822	2.71617	2.6211	2.99563	3.50303	2.69143	2.61007	2.9974	2.60831	2.78597	2.51564	2.99992	2.50127	2.73449	2.53355	2.73161	2.61728	2.89319	2.65623	2.62443	2.74111
7892812	5.96407	5.90914	6.15753	5.87443	5.67193	6.40704	6.02583	6.33065	5.44912	5.94444	6.37265	5.80435	6.28938	5.64113	5.88158	6.21901	5.63363	6.74417	6.32954	5.9938	6.13131	6.07889	5.76659	5.79911	5.76121	6.13238	5.73707	5.27429	5.21328	6.20902	5.83918	5.62244	5.68447	6.13388	5.65139	5.93753	6.47412	6.43621	6.19977	5.83818	6.01855	5.9276	5.62427	5.41782	5.658	6.12607	5.92433	6.03091	6.50831
7892813	2.75346	3.18198	3.94458	3.38192	3.23646	2.85552	3.55823	5.12777	2.69965	3.42807	3.76594	4.24598	4.0147	3.5066	3.05613	3.72147	3.06428	2.82308	3.93832	3.20286	2.62958	2.71535	3.06387	2.67398	2.58195	2.61038	2.51832	2.67375	2.41186	3.23331	3.69713	3.15929	2.77421	4.00263	2.91366	3.32767	3.18275	3.45783	3.1208	3.21239	2.81393	2.74727	3.53693	3.71987	2.72498	4.67214	4.45158	3.9203	4.24631
7892814	10.9064	10.8155	10.8782	10.6564	10.6332	11.0563	10.9477	10.7983	10.6342	10.9081	10.8198	10.4888	10.5986	10.8814	10.6977	10.675	11.0932	10.3006	10.6037	10.7076	10.0401	10.0601	10.6238	10.067	10.2825	10.3631	10.8082	9.9811	10.4459	10.7029	10.5335	10.5697	11.1461	11.1707	10.812	10.7735	10.3961	10.4992	10.5657	10.9157	11.0675	10.8795	11.2119	10.642	11.1037	11.1847	11.1098	11.2263	11.1097
7892815	2.86446	2.84691	2.66688	2.64905	2.75864	2.61309	2.66727	2.6511	2.8082	2.64554	2.6462	2.75578	2.69599	2.72528	2.65888	2.62812	2.69795	2.67144	2.65671	2.74339	2.69259	2.72589	2.72066	2.72755	2.89121	2.87036	2.85068	3.0301	2.85801	2.69184	2.8174	2.93017	2.80849	2.72928	2.68075	2.70052	2.8553	2.70819	2.76724	2.67246	2.73934	2.74686	2.71434	2.73247	2.73671	2.61861	2.6966	2.7359	2.92669
7892816	9.60812	9.18684	9.74531	9.85162	9.60384	10.0225	9.81676	10.2561	9.32755	9.81101	10.0519	9.70182	9.94118	9.14451	10.0838	9.78815	9.87642	10.2024	10.0898	9.86936	9.5253	9.84517	9.75675	9.62217	8.91677	9.19088	9.19029	8.40357	9.09984	9.91087	9.09465	8.72671	9.43787	9.42647	9.30526	9.7293	9.05875	9.83173	9.25471	9.75078	9.65214	9.33918	9.52765	9.49368	9.61936	9.71263	9.73475	9.9304	9.43611
7892817	12.6085	12.6841	12.2031	12.1383	12.665	12.6066	12.4839	12.5337	12.5667	12.4343	12.5336	12.5014	12.2412	12.6132	12.4349	12.505	12.5319	12.4967	12.4501	12.283	12.5269	12.3685	12.4017	12.3767	12.5601	12.6488	12.8757	12.7545	12.349	12.4206	12.4823	12.869	12.3775	12.5504	12.5063	12.2889	12.39	12.4017	12.4505	12.4776	12.4801	12.6832	12.4908	12.4193	12.4085	12.6047	12.6601	12.5898	12.5147
7892818	3.01917	3.4161	2.89016	3.24723	2.59094	3.18475	2.68109	2.86758	2.91359	3.18061	2.85135	2.54587	2.89558	3.25137	3.0827	3.13135	3.56208	3.19731	2.79154	3.49801	2.62711	2.89905	2.9886	3.23847	2.79579	3.35541	4.02414	3.4774	2.56652	2.74411	3.67691	3.21778	3.13702	3.15679	3.19357	2.86298	2.92894	2.57196	2.99874	3.62352	3.33959	2.92892	3.09686	3.11271	3.45776	3.11844	3.21932	3.27867	4.11668
7892819	6.3026	5.48879	7.23587	7.17168	5.55359	7.02236	5.18934	6.71121	6.50946	6.76155	6.56317	6.64408	6.87903	5.77068	6.78193	6.3504	7.07806	7.48452	6.68897	5.31424	6.30702	6.1678	5.75976	6.35896	6.13835	6.74582	6.31197	4.79184	5.74045	6.14526	5.12569	4.45526	7.19185	6.60648	6.79422	6.66074	5.14558	6.36618	5.65358	6.82766	6.46213	6.96561	6.89979	6.75272	6.87976	7.56979	7.43988	6.74641	6.3491
7892820	11.7544	11.7432	11.9144	11.6889	11.7021	12.084	12.1626	11.9962	11.8603	11.8078	12.1012	11.9046	11.4451	11.9751	11.7834	11.7226	11.8975	11.6539	11.6101	11.505	11.5925	11.3399	11.534	11.3814	11.5445	11.3264	11.7655	11.8381	11.7259	11.3426	11.8353	11.7672	12.5668	12.4002	11.7816	11.5775	11.7346	11.8305	11.8956	11.6485	12.5164	12.57	12.4784	12.2925	12.7144	12.5549	12.359	12.0847	12.2083
7892821	2.54604	2.56706	3.57221	2.90983	2.41909	2.7476	3.62655	3.28068	3.10878	2.75101	3.0534	2.38785	2.99348	4.44202	3.4355	2.7599	2.72265	2.83621	2.91172	2.71231	2.98864	2.80299	2.79739	2.68259	2.64939	3.43876	2.9098	3.66954	2.65941	2.92653	3.14995	3.41215	3.00482	2.36868	2.85222	2.59404	3.53244	2.58419	2.72715	2.59271	3.01453	3.00254	2.66725	3.19738	2.79634	3.66031	2.85237	3.17851	2.4923
7892822	4.36579	4.52867	4.87302	5.25868	4.53858	4.57783	4.5841	3.96967	4.29133	4.78786	4.8203	4.14808	5.12679	4.28103	5.21925	4.96193	4.23002	5.24288	4.15545	4.99132	4.17646	4.46232	4.22111	4.36071	4.03274	5.19324	3.80935	3.9106	4.3772	4.23995	4.36858	4.21092	3.68179	4.65095	4.40699	4.28337	3.78875	4.25643	4.3548	4.63911	4.68055	4.30797	4.52256	3.54104	4.71769	5.14027	5.18709	4.68104	4.74352
7892823	7.78022	7.19775	6.08863	6.49169	6.85115	7.0324	7.25921	6.16113	7.08653	6.85236	6.49387	7.65935	6.23882	6.03558	6.54281	5.44575	6.99993	6.74824	5.6941	5.99645	7.17061	6.91652	7.21149	7.06595	5.93278	6.52198	6.53945	7.56455	8.00623	6.98514	7.66608	6.58098	7.63469	6.83865	6.60485	6.61676	7.9189	7.24674	6.41692	7.21737	8.02361	7.48631	6.52127	7.57091	7.71714	7.35116	7.43714	7.08014	7.57943
7892824	7.7227	7.29113	7.2738	7.36289	7.14689	7.34954	7.50317	7.11457	7.6209	7.28863	7.36972	7.65919	7.91581	7.64148	7.4678	7.74294	7.6998	7.45375	7.65521	7.6897	7.40156	7.53899	7.05655	7.73186	7.07648	7.19693	7.86205	7.23744	7.62133	7.43047	7.47878	7.26887	7.0529	6.98903	7.67796	7.41613	7.74114	7.59234	7.89975	7.25898	6.9349	7.29721	7.6107	6.7879	7.04925	7.14886	6.90186	7.64479	7.35903
7892825	2.80614	3.84697	3.5412	3.59659	2.87377	3.7996	4.37234	3.18798	3.08932	3.44697	3.46035	3.23011	2.962	2.91524	3.28815	3.88281	3.06154	3.65942	2.8351	3.72061	3.63784	3.52949	4.01363	3.27794	3.16035	3.19979	3.0352	2.8181	3.12369	3.42429	3.3314	2.59275	2.96904	3.47286	2.9784	3.76633	4.1955	3.23282	3.29968	3.39443	3.42314	4.05479	3.24019	3.65	3.79972	3.32153	3.82626	3.26311	3.43222
7892826	4.09135	4.43823	5.3277	3.9895	3.98036	5.17324	4.4272	5.22347	5.15965	5.36175	5.27432	5.34243	5.72229	4.6335	5.49866	5.20931	4.3209	5.13755	4.81179	4.63097	4.27656	4.711	4.21029	5.12842	4.11241	4.20969	4.17831	3.81734	4.48132	5.42601	5.2862	3.84537	4.48336	5.24887	5.14676	4.17445	4.39799	4.74517	5.02049	4.95983	5.00173	4.72274	4.14503	4.35221	4.01002	5.1424	4.60467	4.62076	4.30833
7892827	12.4434	12.259	12.6565	12.7501	12.5771	12.7756	12.6127	12.7361	12.4035	12.7016	12.8631	12.5653	12.6497	12.0861	12.8077	12.6634	12.6301	12.751	12.7756	12.5346	12.6023	12.617	12.4729	12.6143	12.0591	12.3412	12.1607	11.3729	12.2857	12.8904	12.3097	12.0849	12.1945	12.4695	12.487	12.6261	12.4038	12.7257	12.2711	12.6196	12.4913	12.6436	12.5672	12.4865	12.6771	12.5	12.5735	12.6126	12.4068
7892828	2.79546	3.0498	3.0132	2.64057	3.40387	3.1404	3.34873	3.03124	3.2251	3.00853	3.09936	2.96154	2.75118	3.83338	3.29768	3.56198	3.11135	4.36059	3.38812	3.0802	3.06743	2.76013	3.32915	2.57559	3.06152	2.78435	3.69679	3.17609	3.50267	3.95628	2.91749	3.72032	3.2511	3.17023	4.38232	3.16044	2.59997	3.29311	2.84016	2.77255	3.04995	3.40938	3.13138	3.42732	3.63774	4.24168	3.54227	3.72786	3.93796
7892829	12.018	12.0882	12.2034	12.2003	12.3561	12.4239	12.1176	12.2851	12.0759	12.3297	12.3893	12.0028	12.3208	12.1046	12.6106	12.2591	12.2835	12.2174	12.1803	12.2247	12.2151	11.8009	12.0167	11.9729	12.0106	12.2328	12.0312	11.2394	11.9599	12.2798	11.889	11.8723	12.2027	12.3388	12.2397	12.2141	12.0511	12.1468	12.238	12.3125	12.244	12.1621	12.2398	12.1396	12.1981	12.2615	12.3904	12.2778	12.2968
7892830	11.5241	11.5906	11.0023	11.1367	11.4638	11.2333	11.3277	11.5355	11.3537	11.4764	11.3165	11.3327	11.234	11.3599	11.4254	11.4036	11.4398	11.4143	11.1561	11.1773	11.3634	11.4011	11.4773	11.3366	11.1976	11.3313	11.3089	11.1975	11.4848	11.6258	11.3883	11.6019	11.1881	11.1082	11.358	11.4262	11.5298	11.5419	11.4784	11.4919	11.2184	11.264	10.8045	11.1929	11.3153	11.4471	11.441	11.3242	11.384
7892831	10.4278	10.3457	10.5805	10.344	10.2428	11.0597	10.7366	10.3545	10.696	10.8136	10.8509	10.7857	11.0652	11.1163	10.7084	11.1207	10.315	10.0565	10.5233	10.5862	9.97317	9.81583	10.2555	10.25	10.3956	9.89915	10.0381	10.5439	10.2296	10.1416	10.2913	10.3212	11.4437	11.2062	10.9139	10.4324	9.88203	10.7113	10.7527	10.6511	11.6311	11.3946	11.3312	11.5433	11.5288	11.7456	11.2253	11.0813	10.7884
7892832	6.35033	6.80702	7.34576	6.83289	7.44938	7.46324	7.48384	7.09639	6.66088	7.55439	7.44198	6.83799	7.56169	7.65553	7.24765	7.40905	7.63842	6.31262	7.39389	7.06056	7.27263	6.59885	6.85802	6.42619	7.02269	6.54805	7.26477	6.2762	6.24633	6.38726	6.90096	6.45608	6.92519	7.50517	7.31084	7.01365	6.68742	7.18745	7.71736	6.65314	6.79618	7.45208	7.31415	7.41714	7.37082	7.9724	7.82517	7.81905	7.74616
7892833	2.83402	2.70581	2.54904	2.34654	2.47973	2.51552	2.83556	2.12138	2.93179	2.67076	2.92224	2.53928	2.50551	2.84137	2.6281	2.48009	2.73545	2.12361	2.21462	2.28806	2.43929	2.50385	2.34327	2.55661	2.1738	2.67085	2.68165	2.86079	2.55342	2.52214	2.41723	2.79538	2.27632	2.5281	2.46084	2.12613	2.63972	2.28472	2.74399	2.47957	2.80104	3.06653	2.46941	2.22885	2.38362	2.25974	2.43475	2.2866	3.23536
7892834	3.48264	3.05458	3.56366	3.22978	4.95166	4.04865	4.42171	4.56467	3.62573	3.50942	4.81194	4.59794	4.51932	4.13621	4.75705	4.18734	3.62584	4.4792	3.7726	4.7754	3.61873	3.59348	3.7024	3.69326	3.93529	3.71125	3.76957	2.59205	3.4436	4.57475	3.74363	3.11213	4.05814	4.19556	4.11629	3.75187	3.87472	3.38975	4.22437	3.86256	3.52092	4.39431	4.07608	3.69418	3.5422	5.23851	4.89253	4.02963	5.08829
7892835	9.94458	9.85073	9.03526	8.88425	9.93094	9.83775	9.61446	9.7016	9.70012	9.6861	9.66481	9.50122	9.64157	9.82117	9.62792	9.80465	9.42322	9.39855	9.31629	9.44244	9.71248	9.48023	9.59895	9.43118	9.52018	9.33877	9.76763	9.66275	9.54564	9.47874	9.88503	10.0065	9.97742	9.94728	9.85012	9.64642	9.39805	9.70747	9.80027	9.89146	10.0971	9.67887	9.7828	9.80016	10.0062	10.0775	9.81445	9.78879	9.99493
7892836	10.7319	11.0684	9.96496	9.94754	10.0507	10.7662	9.97362	11.0183	10.6177	10.8392	10.5587	11.1432	10.3147	11.0143	10.7693	11.3637	10.2942	10.5668	10.3305	10.7833	10.2753	10.2059	10.8097	10.581	10.7765	10.6989	10.0288	10.8413	10.4465	11.2077	10.1145	10.7302	11.5691	11.5734	10.5936	10.9296	10.4509	11.0109	10.4745	10.7356	11.0804	11.1971	11.263	11.2602	11.1598	11.2342	11.0742	11.1251	11.043
7892837	9.9971	10.0526	9.73743	9.58269	10.0009	9.90879	9.94468	10.1036	10.4115	9.9929	10.1261	10.298	10.2895	10.1193	10.2438	10.2857	10.0848	10.0819	10.1677	9.99062	10.1102	10.291	10.1374	10.0499	10.0401	10.2692	9.94962	10.118	9.84249	10.2713	10.3864	10.5377	9.59054	9.5978	10.0714	9.92858	10.3041	10.0299	10.3099	10.0129	9.06956	9.82938	9.43561	9.79905	8.92274	9.36966	9.19442	8.79169	9.45479
7892838	8.67039	8.5692	9.14652	8.76991	8.3173	9.18836	9.21863	8.93923	8.54635	9.30061	9.54842	9.34362	9.31627	9.18697	8.89873	9.24891	8.89923	8.70509	9.10242	8.76167	8.86474	8.29662	8.32451	7.98059	8.72772	8.3687	8.80435	8.08673	8.7173	8.61777	8.6773	8.4178	9.75047	9.59214	9.14162	8.73222	8.36764	8.55869	9.22395	9.01681	9.64088	9.79044	9.33158	9.58085	9.67184	9.98673	10.1486	9.93747	9.8159
7892839	2.78493	3.12499	3.09083	3.38427	3.14466	3.04163	2.86607	2.79265	2.99224	3.04294	2.90763	2.98511	3.26939	3.26511	3.01866	3.1048	3.11727	2.78087	3.22478	2.9319	3.6704	3.36063	2.91299	2.82085	3.43207	2.62194	3.68491	2.59205	2.6244	3.08279	3.61485	3.20875	2.6173	2.96621	2.83992	2.65121	2.5298	2.92064	3.08706	2.73735	3.06109	3.04352	3.41195	2.88981	2.92659	3.19457	2.47102	2.56448	3.27149
7892840	5.29671	5.50543	6.46014	6.18219	5.2465	5.99345	6.6173	6.31086	4.79363	6.41946	6.62459	5.85499	6.25832	5.65946	6.12737	6.42303	5.9231	5.50481	6.02581	6.01484	4.44745	5.83757	5.45176	5.22272	4.6922	5.40785	4.98179	2.91829	5.13988	6.96306	5.27328	5.35049	5.18482	5.70867	6.01555	5.81051	5.61512	5.84723	4.32836	6.01657	6.1291	5.92974	5.96354	5.5327	5.5596	6.53978	6.32281	6.74591	5.89547
7892841	9.77673	9.89792	9.17467	9.09393	9.29289	9.69588	9.09609	10.0105	9.78047	9.68474	9.83811	10.3236	10.1208	9.99077	9.9114	10.2871	9.27464	9.95312	9.1588	9.91165	9.67087	10.1361	10.0859	9.75119	9.91904	10.1414	9.35647	10.3957	9.59053	10.1304	9.82647	10.2298	9.94834	9.9073	9.67593	10.0815	9.44082	9.9171	9.68913	10.0903	9.46705	9.7181	9.60558	9.88729	9.11868	9.20363	9.32296	9.44115	9.56385
7892842	3.72492	3.87942	3.99872	4.85063	4.15102	3.72032	3.35894	3.8309	4.41709	4.54746	4.90702	3.67947	4.50057	4.11278	5.20132	4.51061	5.07954	4.55068	4.49756	4.30258	4.21326	3.487	4.47831	3.50079	3.08685	4.8681	4.50121	2.95605	3.73672	3.84223	3.94006	4.03741	3.35228	4.12122	3.50726	4.47955	3.2337	4.05394	3.84728	3.97199	3.83317	3.80074	4.56532	3.672	3.58252	4.63733	3.61794	3.70163	3.66635
7892843	4.40518	4.63156	4.18324	4.69844	3.97524	4.14219	4.46517	4.86506	3.93145	4.66261	4.84256	4.45796	4.42886	4.28694	4.53315	5.27123	4.34467	3.69466	4.54811	4.41845	3.40736	4.35709	3.79374	3.59397	4.44325	4.39372	3.79033	3.67393	4.06464	4.39417	4.14611	3.47856	4.51557	4.56499	4.1351	4.33523	4.63726	4.23722	4.21736	4.16273	4.30336	4.47768	4.28623	4.11842	3.97673	4.03177	4.72163	4.9423	4.15042
7892844	4.26913	3.96525	4.67984	5.38014	3.93269	4.19901	4.49598	5.06	3.69751	4.41971	4.75881	3.82604	3.81041	4.20678	5.04243	4.01422	4.25334	4.24522	4.46299	4.20402	3.72734	3.26511	3.34911	3.69829	3.07535	3.5291	3.5253	2.5594	3.65953	3.69475	4.01193	4.16205	4.42678	4.95381	3.70046	4.85364	3.47781	4.10667	4.05184	4.08216	3.88838	4.0271	4.08368	4.20633	4.20915	4.69955	4.76089	4.79663	4.18619
7892845	6.82809	6.19906	7.42155	7.15968	6.79894	6.85442	7.13834	7.04887	6.70383	6.93504	6.99807	6.97682	6.80414	6.53861	6.78232	6.80036	7.46228	6.34755	7.15493	6.50644	6.19392	6.44765	6.39365	6.29213	6.52541	6.5698	5.94816	5.57246	6.47715	7.08013	6.36538	6.40302	7.35448	6.61215	6.18947	6.91596	6.66983	6.69523	6.84485	6.52728	7.47724	7.1678	6.84412	7.18401	6.70081	7.19988	6.78687	7.31249	7.63781
7892846	12.598	12.6532	12.6267	12.6061	12.5788	12.8265	12.5403	12.627	12.7247	12.7206	12.6037	12.6463	12.5467	12.7517	12.6534	12.6793	12.623	12.6664	12.5931	12.6298	12.4741	12.4953	12.636	12.5583	12.6345	12.5515	12.646	12.569	12.7503	12.7106	12.5217	12.65	12.8649	12.7246	12.5901	12.6161	12.4786	12.6675	12.5977	12.5928	12.7235	12.7482	12.7396	12.6865	12.5876	12.8229	12.6391	12.5535	12.4347
7892847	7.04244	7.59057	7.4757	7.38047	7.99013	7.41873	7.60607	7.46712	7.72078	7.44219	7.39927	7.48191	8.21929	7.88201	7.32955	7.56597	7.76839	7.05704	7.82222	7.84461	7.59548	6.97815	7.36147	7.49331	7.75232	7.2197	7.78641	7.47051	7.21797	6.94114	7.12682	7.40174	7.55982	7.51823	8.02831	6.85349	7.23081	7.66087	7.87709	7.59851	6.77565	7.34207	7.58374	7.21928	7.37482	7.25894	7.29282	7.42294	7.5646
7892848	7.72745	7.77872	8.07267	7.96442	7.80118	8.26801	7.86112	8.10949	7.69716	8.05765	8.76752	8.10655	7.98412	7.60865	8.32601	8.08048	7.98315	7.93701	7.7162	7.64318	7.90475	7.75018	8.02655	7.76013	7.31	7.48756	7.42898	7.47881	7.90824	8.22379	7.36305	7.34195	7.69937	8.1932	7.52291	8.00971	7.80721	7.8594	7.70812	7.98678	8.12027	8.30702	8.09439	8.20298	8.1009	8.22562	8.54634	8.15546	7.96175
7892849	3.89827	4.38801	3.77233	3.09832	3.83697	3.49749	3.68269	3.51952	3.53482	3.57895	3.69663	3.17746	3.31517	3.92241	3.85459	3.86087	4.83388	4.5771	3.75172	3.88028	3.94548	3.86036	4.1289	4.02737	3.20944	3.81784	3.42401	4.1414	3.44398	3.8721	4.11066	3.38625	3.72479	3.38337	3.89841	3.87444	4.04995	3.33832	4.01946	4.06572	3.99346	3.03461	3.20452	3.52388	4.11542	3.63227	4.67972	3.83704	3.21163
7892850	7.33495	7.06976	9.05883	9.08324	7.41475	8.30353	7.53707	8.14453	7.22889	7.78445	8.36339	8.4254	8.30568	7.93923	7.94396	8.48169	7.745	7.65424	7.88554	8.17527	6.85577	7.48126	7.38324	6.99053	7.61698	7.6456	6.79348	6.64642	6.41049	7.99197	6.92672	6.6458	7.97728	7.9687	7.74131	7.86314	6.87465	8.0588	7.41643	7.73953	8.21357	8.62031	8.32682	8.0159	7.71889	8.37405	8.02211	8.38747	7.73259
7892851	6.27849	5.35617	6.27644	5.45985	5.78919	5.86785	5.89447	5.4194	5.98971	5.47568	5.39384	6.43656	6.12771	5.81364	5.87713	6.06882	6.22716	5.98516	5.03738	5.28134	5.63241	5.66489	6.14745	5.41897	4.789	5.6415	6.20611	6.22472	5.88339	6.41313	6.14045	5.85156	6.19128	6.07612	5.56966	5.09053	6.45778	6.106	5.88394	6.40193	6.18308	5.46004	5.46077	5.7923	6.10023	5.91067	6.11738	5.86354	5.07405
7892852	6.54601	6.50845	6.94238	7.10215	6.53713	6.12306	6.37054	6.2798	5.3404	5.56613	6.57723	6.93222	6.7458	6.393	6.94761	6.70254	6.43857	6.50548	6.43778	6.63792	6.10374	6.47824	6.64585	6.29881	6.33029	6.62614	5.40417	6.60479	6.32485	6.98847	5.75172	6.09032	7.03885	6.90882	6.16754	6.64569	6.4363	6.68688	5.77605	6.4003	6.44833	6.36579	6.74332	6.67578	7.08596	5.44658	6.79345	6.88459	7.00341
7892853	12.297	12.3243	12.338	12.2563	12.3835	12.5754	12.6908	12.3614	12.3481	12.452	12.562	12.2317	12.3938	12.253	12.4307	12.2334	12.6047	12.3857	12.402	12.3194	12.4321	12.2027	12.2754	12.32	12.4883	12.3734	12.6018	12.3588	12.2641	12.3288	12.5664	12.3106	12.1672	12.1986	12.3122	12.3208	12.2974	12.445	12.4024	12.3942	12.0654	12.2993	12.074	12.1537	12.3113	12.3986	12.228	12.2675	12.431
7892854	3.0784	3.63681	4.02975	5.7938	3.86695	3.41742	3.31608	3.61019	4.12953	3.84158	3.46799	4.07149	4.12719	5.83202	4.24312	4.49558	4.05993	2.68886	4.226	4.57825	4.352	3.2985	3.10276	3.61852	4.14169	4.09862	4.95723	4.4309	3.26265	3.57194	3.51714	3.45636	4.89949	4.43068	3.76597	3.39411	3.34418	4.45931	4.4508	3.8251	3.1442	4.1501	4.63289	4.42416	3.76028	5.13392	4.99543	3.44399	4.4906
7892855	4.23158	4.90077	4.55471	4.60224	4.24825	5.13985	4.12009	4.37432	4.08397	3.90094	4.08949	4.93305	4.14898	3.66718	4.67482	4.48531	4.75761	4.33864	4.33505	3.92268	3.64785	3.96167	4.2927	4.23267	4.81617	4.71557	4.2689	4.50974	3.80453	4.70402	3.54148	3.9225	4.62066	4.96274	4.23532	3.92941	4.95201	4.19184	4.50589	4.61177	4.41892	4.44659	4.70934	4.43944	4.09336	4.70796	4.62142	4.95413	3.85317
7892856	5.90602	5.94604	6.04569	5.6842	5.98595	5.68546	6.61607	6.77604	4.55796	5.97927	6.86139	5.82256	5.68694	5.94246	6.1319	6.41199	6.59113	6.08047	6.76539	6.25997	5.61943	5.97026	6.16806	5.53435	5.17176	5.77394	5.60563	5.3914	5.38716	5.84043	5.97557	6.00662	6.40707	6.36468	6.12613	6.18896	5.43691	6.07805	5.97091	6.02882	6.2066	6.16238	5.72612	5.15074	6.53084	6.70936	6.53307	6.84714	5.64902
7892857	11.7104	11.5442	11.3918	11.4927	11.896	11.9363	11.666	11.8195	11.4287	11.9101	11.7356	11.1699	11.56	11.5232	11.9596	11.6623	11.715	11.5957	11.3814	11.7234	11.5104	11.0218	11.7113	11.4453	11.1185	11.4665	11.2595	10.2352	11.477	11.7579	11.3503	11.2298	11.3725	11.3198	11.7716	11.7396	11.5023	11.8959	11.592	11.8517	11.6559	11.2995	11.1292	11.1778	11.6208	11.5178	11.6487	11.8559	11.807
7892858	2.89508	2.83985	2.31307	3.76657	2.56255	3.71833	3.26604	3.64489	3.48954	3.16432	2.76374	2.41648	2.63625	2.81233	2.62179	2.82149	2.57596	3.2443	3.81845	2.56443	2.85412	2.42055	2.6777	2.93426	2.3187	2.7162	3.77241	2.74136	3.39912	2.56443	2.38648	2.36143	3.2052	2.34895	2.80216	2.7612	2.93792	3.03104	2.64688	2.74581	2.30719	2.42553	2.7838	2.56284	2.46641	2.82665	3.3277	3.63459	3.09047
7892859	6.46762	6.2659	6.51019	6.30681	6.25916	6.04538	6.76044	6.22652	6.44352	6.19722	6.2963	6.7536	6.65862	6.53286	6.01704	6.17517	6.19919	6.06676	6.24352	6.05605	6.06029	6.31073	6.20695	6.37742	6.14302	6.71308	6.13429	6.25854	6.80729	6.37189	6.34702	6.07556	6.07154	6.17544	6.58372	6.14404	6.24621	6.36759	5.87432	6.75818	6.82935	6.739	6.38617	6.79314	6.59552	6.68838	6.84989	6.59756	6.85859
7892860	5.9047	6.56203	5.74213	5.73678	5.56719	5.70681	6.0204	5.35899	5.53582	6.03212	6.06202	5.76612	6.2872	5.8424	5.84838	5.89072	6.2484	5.70281	5.61419	5.90406	5.83279	6.62707	5.50787	6.12036	6.16975	5.97433	5.63234	6.11805	5.61739	5.5539	5.4375	5.33154	5.34041	5.63325	5.80546	6.04049	5.70951	5.6427	6.38275	5.87412	4.92601	5.54648	5.90096	5.63401	5.53378	5.59302	5.32123	5.37805	6.05214
7892861	9.85372	10.1432	9.22782	9.12036	9.51265	9.77433	9.0941	9.97711	9.68787	10.1798	9.78301	9.91462	9.71213	10.4072	9.71378	10.1363	9.72726	9.96725	9.88054	9.81222	9.54369	9.41999	10.0205	9.77843	9.84573	10.1859	9.54348	10.082	9.43833	10.2158	9.50347	9.98209	10.4444	10.3163	9.71104	9.98243	9.24755	9.96224	9.47581	10.1807	9.8191	9.86247	9.87271	10.0175	9.35799	9.77688	9.3189	10.1628	9.99512
7892862	10.1457	10.2276	9.09015	9.35841	9.69712	9.69497	9.61918	9.58447	9.14079	9.41447	9.84966	9.8218	9.79452	9.6991	9.54768	9.83371	9.74976	9.86605	9.73345	9.96353	9.64188	9.53369	8.91995	8.95565	9.54631	9.51827	9.56337	9.319	10.0221	9.89274	9.3601	9.48084	9.44885	9.82319	9.67636	9.87224	9.67457	9.79649	9.83723	10.0748	9.37793	9.3016	9.87	9.31139	9.41641	9.3286	9.28823	9.24157	9.1462
7892863	7.83073	7.89987	7.16647	7.31671	7.22338	7.504	7.42116	7.23025	7.4249	7.18242	7.79338	7.64688	7.87294	7.86339	7.63516	8.40244	7.71212	7.38996	7.51997	8.20983	7.40373	7.41325	7.60315	7.36867	8.06387	7.92183	7.45872	8.13221	7.81037	7.60691	7.65671	7.88253	7.57176	7.5126	7.50822	7.81047	8.03365	7.03567	7.76876	8.03125	6.93337	7.68533	7.86213	7.27576	7.5845	7.43592	6.73443	7.30049	6.86885
7892864	3.44074	4.12492	5.00636	4.86449	4.17287	5.013	5.7269	5.8859	4.36322	5.09837	5.98649	4.6761	5.15457	3.33538	5.0897	4.83479	5.00513	4.46231	4.96686	4.77229	3.14618	4.16532	4.07717	3.979	3.80242	4.79753	3.30301	3.20882	2.73282	4.3123	3.29905	3.82477	4.85654	5.07657	5.23676	4.15321	4.75435	4.52037	4.15431	4.75132	4.97813	4.51008	4.186	4.31089	4.85091	5.39192	5.1603	5.3861	4.99686
7892865	10.1858	9.72811	10.4369	10.1558	9.68573	10.2234	10.1568	10.3525	9.61955	10.2681	10.2815	9.85642	10.3333	9.48622	10.5458	10.3588	10.0047	10.3215	10.4915	10.2877	9.99482	10.0427	9.92874	9.78641	9.58687	9.94164	9.29743	8.41357	9.68069	10.4816	9.36362	9.19817	9.57859	10.1151	9.93444	10.2017	9.68483	10.2492	9.55926	10.2705	9.53622	9.7451	10.1265	9.64149	9.85692	9.9255	10.0431	9.90138	9.54964
7892866	3.45628	2.88784	3.39482	2.90983	2.99261	3.03148	3.76179	3.18553	3.13895	2.89311	2.80423	3.60408	3.3125	3.01416	3.66507	3.3462	3.58061	3.23759	3.11956	3.04502	2.82791	2.5213	2.83108	3.32854	2.70892	2.42861	2.7745	2.49263	2.9051	2.98011	2.58712	3.40286	2.77425	2.84071	3.48959	3.20981	3.0472	2.7326	3.11021	2.75889	2.58745	3.0433	4.03088	2.62978	2.7973	2.73678	3.01726	3.26419	2.94864
7892867	3.94483	3.26076	2.81891	4.05002	3.11434	3.00706	3.59708	3.38269	3.0457	3.15282	3.52342	2.79036	2.89922	3.36177	3.2752	3.15143	4.26385	2.99935	3.81972	4.67414	3.7925	3.16303	2.7609	2.6638	3.68668	2.47654	2.49692	3.66234	2.87183	2.46295	2.87697	2.97928	3.53249	3.55824	3.88387	3.20816	2.68581	3.53351	2.82259	3.23144	2.74554	3.85738	3.33346	4.23219	2.69839	3.04805	3.46831	3.65236	3.66166
7892868	11.2253	11.5071	11.0173	10.8921	11.2551	11.3515	11.169	11.4553	11.326	11.2474	11.4655	11.5216	11.2329	11.229	11.5702	11.6541	10.8787	10.9046	11.199	11.1384	11.2515	10.9465	10.8981	10.984	11.2591	11.0854	10.8929	11.0867	11.0106	11.1803	11.3785	11.3707	11.8186	11.9805	11.2086	11.1658	11.441	11.1969	11.3193	11.4363	11.8631	12.1341	11.8771	11.9791	11.9798	12.0873	11.8853	11.5257	11.6068
7892869	6.39002	6.82771	7.58336	7.58354	7.3615	7.90347	7.45743	7.70247	5.99937	7.60838	7.68654	7.49641	7.51001	7.10183	7.66918	7.58921	7.13604	6.95176	7.07139	7.38799	6.56826	6.72727	6.96314	6.07891	5.37507	6.94396	5.59244	4.97929	5.97318	7.34634	6.40254	5.92962	7.33176	6.98724	7.0566	7.08614	6.17264	7.1102	6.62126	7.50244	7.1247	7.64702	7.25131	7.11116	7.04977	7.69006	6.72487	7.70501	7.08064
7892870	8.14993	7.21274	7.07366	7.03939	6.93698	6.89926	6.44762	7.58462	7.3971	7.09049	7.10282	7.49855	7.59816	7.21245	7.01606	6.7709	7.97234	7.18063	7.14465	7.35275	7.17844	7.65621	7.59728	6.99717	7.40112	7.73997	7.5694	7.37695	7.03001	7.55357	7.20715	7.26457	7.33236	7.04213	6.67451	7.15362	6.48387	7.46724	7.50697	7.6412	6.82505	6.73411	6.92236	6.57054	5.9299	6.2022	7.23516	6.77942	7.29812
7892871	7.1953	6.62064	8.38418	8.13953	6.95396	8.19458	7.69702	7.86552	6.72031	7.63127	8.4755	7.51891	7.90998	7.34336	8.47975	8.22874	6.67026	7.49975	7.92584	7.77497	6.29105	7.23334	6.85779	7.0345	6.69477	7.25102	6.52879	4.42116	5.89843	7.98724	6.55942	6.7124	8.44731	8.28509	7.39345	7.33532	6.74784	7.31134	6.78031	8.09374	8.08836	8.69572	8.70471	8.40654	8.25585	8.86178	8.30527	8.33169	8.40426
7892872	4.75201	5.03095	5.17458	4.82518	4.91817	5.15759	4.79612	4.96505	4.0525	4.43166	4.92947	5.42744	5.13953	5.29866	5.18083	5.46952	4.74579	4.94583	5.33163	5.39357	4.7786	4.43719	5.35121	4.79024	4.68157	4.67992	5.0118	5.08214	4.57444	5.24961	4.93394	5.04903	5.26166	5.3787	4.6987	5.20088	4.8716	5.01916	4.76166	5.24472	4.72189	5.05489	4.7635	4.86641	5.16891	4.9409	4.67791	5.15287	6.14111
7892873	3.39939	2.31222	4.6873	4.21566	2.62195	5.13349	3.70808	5.06191	3.93905	4.7813	5.67324	5.02388	5.54732	2.7654	5.1398	5.58095	3.38327	3.83859	3.48758	4.45056	4.55874	3.85941	4.44991	2.11604	2.34667	2.80485	2.72598	2.34519	3.707	5.9104	3.74885	2.51136	3.71335	4.29459	2.64549	3.98468	4.07147	2.93082	3.83734	3.43884	5.69877	4.59605	3.0719	5.40773	4.02667	5.8902	5.03757	5.3602	2.80466
7892874	2.97937	3.87942	4.51765	4.53879	4.04991	4.40704	4.26856	3.77455	3.39335	4.44179	4.71263	3.78535	5.12212	4.34091	4.5799	3.74338	4.17891	4.27506	4.2418	3.91584	4.12754	3.6753	3.33947	3.33476	3.4606	4.39724	3.86875	3.20606	4.17725	4.14795	3.6902	3.76237	3.2179	4.24658	3.74174	3.66436	4.20103	3.77998	4.23811	3.79579	3.40914	4.7097	4.16502	4.61248	3.56362	5.0194	4.22223	3.43445	4.41366
7892875	6.61002	6.7696	6.13573	6.31894	6.37247	6.44715	7.05971	6.75521	7.01862	6.78617	7.08787	6.72532	6.90868	6.74059	6.53527	6.18948	7.15308	6.4271	6.83459	6.93974	7.17627	6.61854	7.05701	6.73492	7.42039	6.89324	6.58093	7.19103	6.15417	6.43202	7.03324	7.27299	6.33653	7.08526	6.86717	5.91213	7.40776	6.44999	6.90286	6.96714	6.52252	7.05346	7.04983	6.78963	6.45845	6.2856	6.65769	6.38879	5.87884
7892876	6.85402	6.28633	8.036	7.36806	6.9379	7.39494	8.0815	7.14434	7.86614	6.86877	7.25281	5.47	6.88073	7.42317	6.83955	6.89982	7.98792	6.63479	7.89659	7.01477	7.12342	6.86482	6.59976	6.58355	6.65149	5.6932	7.94063	6.59225	6.18073	5.75436	7.2276	5.96185	8.57525	8.8537	7.7793	6.47219	6.05218	7.00182	8.04254	7.05536	8.82647	8.95161	9.21366	8.26495	9.4601	9.40859	8.43998	7.54951	7.82653
7892877	3.35672	4.43518	4.12557	3.75842	4.22384	4.60227	4.69236	4.06726	4.17778	4.02252	4.06948	5.0073	4.72813	3.9846	4.73427	4.87963	4.28889	3.97346	3.92781	4.16373	3.92393	3.5319	4.00608	5.08169	4.03678	3.84856	4.18347	3.62109	4.65652	4.53644	3.84865	3.58424	4.03161	4.17714	3.47021	3.95506	3.88653	3.80528	4.64845	4.52508	3.73658	3.91367	4.08543	3.65128	4.16377	4.53264	4.14566	4.59011	4.13691
7892878	5.44093	5.87837	6.65056	6.1916	6.53128	6.36457	5.78605	6.2826	5.19143	6.17993	6.23651	5.95523	6.03695	5.70455	6.98213	6.66262	5.11148	5.30191	5.61361	6.01819	5.31342	6.13158	6.36344	4.91463	4.35687	5.55385	5.05906	4.23046	4.74947	6.2452	3.81317	4.20159	5.5884	6.20035	5.81671	5.73047	5.26918	6.02397	4.36693	5.84096	6.13979	5.5374	6.17297	5.59053	5.76184	5.61264	5.56407	7.03371	6.11774
7892879	5.09513	4.07948	5.10719	4.37904	4.59572	4.93539	5.39414	5.62203	3.71458	5.39637	5.41024	4.14617	4.7924	5.83411	4.47601	5.09348	5.6231	4.37473	5.74751	5.02186	4.91507	5.02594	4.90326	4.2763	4.98986	4.08827	4.09769	3.11072	4.30953	5.59094	5.01344	3.90283	5.14814	5.2744	4.90122	4.97053	4.30483	4.53601	4.95877	5.24518	4.89912	5.46908	3.93331	4.6349	4.53733	5.82232	5.32194	5.18386	5.37175
7892880	10.1747	10.3173	9.6289	9.58967	9.82612	9.94488	9.46598	10.1497	9.9306	9.87188	9.9825	10.6427	10.1661	10.5684	10.2376	10.5781	9.92418	9.92753	9.99495	10.3728	9.95404	10.164	10.0255	9.98055	10.3175	10.4568	9.8836	10.1926	9.58773	10.3673	9.7076	10.4031	10.1877	9.89219	10.0896	10.1017	9.70966	10.167	9.89346	10.1113	9.63119	9.63309	9.7796	9.81694	8.95919	9.15568	9.21007	9.58714	8.94052
7892881	3.63477	3.66144	4.36929	3.25901	3.26972	4.48156	3.96304	4.08039	4.01059	4.17617	3.96348	4.00351	4.67216	4.87213	4.99504	5.76015	3.65131	4.50065	3.57023	4.52885	3.72266	3.97637	4.27457	3.05396	4.69348	3.79966	3.76168	4.68277	4.33722	3.76814	2.86192	2.88173	3.04636	5.05362	4.12743	4.61474	3.78559	4.55403	4.345	4.73766	4.43309	5.26292	4.66031	4.6861	3.95514	5.60119	4.24288	5.13372	3.04792
7892882	9.47952	9.3452	9.64633	9.53001	9.66722	9.58041	9.5932	9.53749	9.50191	9.48558	9.81552	9.11771	9.44981	9.72491	9.56975	9.44851	9.59656	8.90919	9.67526	9.44862	9.48592	9.18694	9.29733	8.68064	9.36184	9.61845	9.402	9.15631	9.37277	9.3316	9.58188	9.41288	9.20165	9.44283	9.60923	9.14835	9.18029	9.31715	9.44674	9.41261	9.29789	9.65795	9.39216	9.6016	9.63028	10.0666	9.08122	9.55664	9.67697
7892883	4.45418	3.37043	4.95886	3.76608	3.39822	4.267	4.43993	4.47281	3.86897	4.50659	4.88646	4.62849	4.53844	4.20861	4.79726	5.34775	3.99357	3.10732	4.04505	4.26927	3.8195	3.45048	4.00113	3.22698	3.0631	3.43521	3.9983	3.99378	4.27467	5.05562	4.24763	3.78046	3.32509	4.043	3.98896	3.92896	3.20559	4.1483	3.46255	4.9127	3.96311	4.68231	3.79785	4.84147	4.45655	4.35851	5.06235	5.00498	3.51931
7892884	10.525	10.4349	10.5854	10.6707	10.7071	10.4151	10.6566	10.5619	10.6652	10.7086	10.7741	10.3412	10.5835	10.2886	10.8424	10.554	10.5144	10.5494	10.7087	10.3981	10.5802	10.5557	10.4705	10.3671	10.1965	10.6178	10.3937	9.95508	10.4193	10.693	10.6673	10.6121	10.0133	10.4057	10.4513	10.5897	10.5893	10.4462	10.5662	10.4461	10.2214	10.5943	10.1632	10.4705	10.0808	10.3119	10.3816	10.3694	10.3473
7892885	4.37864	3.86512	4.15836	4.88211	5.2779	4.16085	4.16585	3.73104	3.78401	4.49547	4.28692	4.54134	3.71844	4.61199	4.18134	4.44575	4.00573	3.95516	3.68082	4.72641	4.15247	3.9286	4.04168	3.90195	4.53753	4.16955	3.60192	4.30149	4.27647	3.83625	4.36637	3.93669	3.70553	3.49286	4.74617	4.34485	3.98156	3.67917	3.7084	4.31819	4.35975	4.44397	4.081	4.17315	3.73398	3.59665	4.31332	4.90778	4.91485
7892886	5.27069	5.96968	6.03197	5.2724	5.03879	5.6027	5.16076	5.50845	5.26145	5.55024	5.26045	4.91347	5.4008	5.28199	6.10543	5.4603	5.88393	5.3713	5.61406	5.36276	5.37434	5.23683	5.48636	5.36413	4.94688	5.53728	4.99944	5.61642	5.87274	5.78677	5.2756	5.29323	4.63285	5.47147	5.78343	5.7291	5.39917	5.25651	5.60596	5.98145	5.34647	5.20815	4.78434	5.1753	5.56089	4.96789	5.09743	5.34523	4.69748
7892887	4.12221	4.16144	3.58016	4.10152	3.44024	4.20642	4.20543	4.68949	3.71008	4.48078	4.15639	3.26064	4.09266	4.17119	4.10511	4.0289	4.82653	4.10583	4.59173	4.81967	3.59698	3.51103	3.8615	3.78846	3.84515	3.6774	4.30338	3.87102	4.2207	4.46259	3.75015	2.97854	4.53255	3.93048	4.36234	3.93983	3.05983	4.28873	3.53159	4.27713	4.10703	4.40502	3.83496	3.36875	4.15641	4.73119	4.30704	5.10587	4.08919
7892888	3.5875	2.68116	3.19703	2.76408	3.76696	3.60456	3.29075	3.38453	3.38629	3.51131	3.94728	2.63238	2.57614	3.02896	3.12822	3.22649	3.75791	3.50969	3.12281	2.91837	3.13074	2.93282	2.69583	3.05498	3.05382	3.43887	3.21834	1.97872	2.56023	2.56497	3.29713	2.27168	2.97205	4.24153	2.7508	3.27267	3.02145	3.20369	3.71135	4.01089	2.98101	3.30671	3.2299	3.69411	3.77772	3.5538	3.1203	3.38384	4.89308
7892889	12.1165	11.8453	12.3732	12.2664	11.853	12.3348	12.1669	12.254	11.7496	12.2164	12.3941	12.0309	12.2182	11.6689	12.4563	12.2838	12.0759	12.2618	12.3482	12.178	12.0791	11.9482	11.9109	11.9263	11.5997	11.7895	11.4992	10.8742	11.9753	12.4409	11.9641	11.624	11.651	11.9237	11.9335	12.0583	12.028	12.2637	11.8351	12.0894	11.8927	12.0653	11.9646	11.8855	11.8759	11.975	12.0557	12.0158	11.8455
7892890	10.2785	10.3721	10.3391	10.3747	10.6168	10.5019	10.5762	10.4776	10.492	10.5242	10.4292	10.2333	10.2414	10.112	10.409	10.3081	10.2853	10.3843	10.4878	10.102	10.3462	10.2993	10.1381	10.3793	10.0927	10.3834	10.1735	9.86783	10.3098	10.4109	10.4174	10.3498	10.126	10.2858	10.217	10.4246	10.4039	10.4605	10.3084	10.3195	9.94605	10.1214	10.0637	10.2099	9.94289	10.0994	10.1437	10.0446	10.2808
7892891	11.9091	11.6208	11.9202	11.907	11.9122	12.1147	12.0638	12.2243	11.7427	12.0254	12.069	11.9815	12.2639	11.8585	12.0948	12.1486	11.9504	11.9444	11.9858	12.0519	11.7687	11.825	11.8452	11.6629	11.4578	11.6289	11.5696	10.8816	11.529	12.0371	11.5759	11.3981	11.8604	11.9335	11.8204	11.823	11.658	11.9893	11.738	12.0075	11.9214	11.9084	12.0131	12.023	11.8569	12.1603	12.0805	11.9757	11.4286
7892892	4.03924	4.13544	5.54267	5.11432	5.23799	4.54857	4.36846	4.27853	4.3252	4.53165	5.3382	4.69864	5.28962	4.21329	4.01561	4.54048	4.98945	4.88766	5.3788	5.04525	4.25091	4.17906	3.89097	3.88699	3.75528	4.14026	3.85717	3.91122	4.31956	4.4141	3.58506	3.29384	4.61943	4.43154	4.57321	4.8312	4.03208	4.88173	4.17942	4.14576	4.58588	4.86619	4.29524	4.87516	4.76866	5.05118	5.44542	4.99058	4.71558
7892893	8.48609	8.44853	8.05566	8.12484	8.53215	8.34025	8.49741	8.66028	8.6467	8.42089	8.55324	8.75435	8.61736	8.55008	8.42921	8.49345	8.30812	8.07246	8.71169	8.4479	8.69487	8.51822	8.21237	8.53933	8.42441	8.73713	8.61468	8.98838	8.39318	8.41395	8.76638	8.77265	8.5161	8.46708	8.17154	8.50858	8.40146	8.42372	8.17618	8.58408	8.42988	8.43737	8.45848	8.5904	8.53534	8.22144	8.4044	8.30063	8.72016
7892894	9.96719	9.98383	9.87086	9.89282	9.87616	9.94093	9.8919	10.3152	9.95788	10.0708	9.92014	10.2644	9.76948	10.0994	10.0286	10.2476	9.99517	10.1854	9.9865	10.0408	9.99034	9.91516	10.2722	10.3509	9.81232	10.2098	9.80948	9.86354	9.74373	10.3423	9.91937	10.2363	10.7899	10.9299	10.0294	10.1601	9.61729	10.2637	9.74746	10.068	10.6004	10.7109	10.8677	10.8045	10.3277	10.5679	10.5622	10.7523	10.7006
7892895	4.31252	4.37247	3.63276	5.01434	4.40944	4.31057	4.128	4.0383	3.85172	4.02517	3.3995	4.13762	3.55673	4.10959	4.06635	3.65164	3.76119	3.83252	3.66328	3.91007	4.02982	3.59009	3.69627	4.58699	3.79779	3.63467	4.05206	4.38437	4.06395	4.03985	4.05018	3.86695	3.5787	3.35685	3.78674	4.24227	3.42935	3.77234	3.44007	4.09925	3.88966	3.64418	3.83965	3.63295	3.55259	3.40422	3.88072	3.94024	2.67893
7892896	9.59029	9.72504	9.45604	9.48398	9.39424	9.31291	9.41161	9.19256	9.4855	9.2639	9.2909	9.6203	9.5531	9.56357	9.42117	9.57367	9.43547	9.78926	9.4949	9.68396	9.62802	9.81769	9.62198	9.76148	9.61056	9.66382	9.30807	9.84248	9.74253	9.70257	9.61428	9.79959	9.12111	9.28872	9.55981	9.50345	9.63453	9.55775	9.7434	9.82294	9.34599	9.48164	9.39682	9.36312	9.54926	9.25596	9.46824	9.36041	9.43585
7892897	6.78116	6.27683	6.14526	5.8587	4.72855	6.26474	6.94397	5.45209	6.0205	5.78498	4.14799	7.17315	6.63493	6.19295	5.62702	6.84898	6.53531	6.16653	5.83004	5.87107	5.96224	6.49285	6.36528	6.08004	6.79479	5.51542	3.77241	6.49685	7.13804	6.18452	6.91165	6.50666	6.9739	5.99454	6.38582	6.69758	6.86108	5.0771	6.78521	6.72432	6.03804	6.60332	6.28584	6.14196	6.52383	6.85266	6.35948	5.76834	5.89836
7892898	8.18384	8.4732	7.75369	7.69397	7.34814	7.45932	8.1813	7.66065	7.84586	7.3802	7.68949	8.41106	8.50978	7.5932	7.66085	7.8882	7.99122	7.9109	7.71361	7.79018	8.04701	7.93109	8.36628	8.25554	7.93359	7.95889	7.98771	8.68784	8.06188	7.67493	8.44451	8.40332	8.3496	7.84042	7.91649	8.41761	8.16373	7.98807	7.834	8.47014	8.32725	8.0759	8.12508	8.00829	8.16082	7.3523	8.14066	8.10051	8.02492
7892899	11.4241	11.2489	11.5679	11.6824	11.5155	11.7802	11.697	11.7484	11.2335	11.7569	11.7743	11.4672	11.3369	11.12	11.6962	11.5731	11.6916	11.8819	11.6955	11.5056	11.5256	11.5682	11.5437	11.4258	10.8607	11.0494	10.8997	10.6076	11.3606	11.902	11.1106	10.8643	11.2976	11.2937	11.3557	11.5196	11.3322	11.7575	11.107	11.5498	11.446	11.5368	11.3878	11.4532	11.2934	11.4869	11.5814	11.6354	11.2449
7892900	10.8539	11.1021	10.7464	10.6304	11.3061	11.6284	11.2663	11.4014	11.3008	11.2514	11.3925	11.1844	11.2197	11.3935	11.2435	11.288	11.5011	11.067	11.1366	11.0042	11.0534	10.6244	10.9383	10.8861	11.2031	10.9503	11.3075	11.3655	10.6212	10.8934	11.2931	11.2209	11.8509	11.5394	11.123	10.7939	10.8636	11.2883	11.2411	11.2495	11.7475	11.5683	11.451	11.3512	11.8633	11.8152	11.6891	11.4723	11.7096
7892901	10.6034	10.6751	11.3161	11.2072	11.1068	11.1096	11.1409	10.9936	10.6946	11.0642	11.0311	10.6049	10.4959	10.7417	10.8282	10.3511	11.2061	11.0532	11.0055	10.6234	10.8976	10.606	10.8475	10.8363	10.644	10.6848	11.0707	9.67784	10.7043	10.8473	10.8116	10.5701	11.2015	11.2879	10.8879	10.7839	10.5482	10.7027	10.8345	10.7404	11.1564	11.3981	11.3803	11.1897	11.5351	11.6018	11.3945	11.4993	11.5094
7892902	12.6912	12.5173	12.63	12.6637	12.7286	12.8131	12.8119	12.6085	12.6482	12.901	12.8995	12.1247	12.4862	12.4577	12.6279	12.4341	13.005	12.6926	12.7502	12.4894	12.8305	12.5717	12.6461	12.4657	12.6466	12.6969	12.7599	11.9601	12.8358	12.6821	12.8707	12.5438	12.3889	12.5252	12.7723	12.6401	13.0704	12.7338	12.9726	12.6068	12.7149	12.7852	12.5765	12.6765	12.8724	12.8072	12.7844	12.6573	12.9133
7892903	7.57035	7.22435	8.23273	8.21821	7.69079	8.74144	8.59433	8.5856	7.78524	8.56511	8.72064	7.699	8.54663	7.52402	8.19313	7.87574	8.43957	8.31806	7.70844	8.04342	7.80092	8.0624	7.91183	6.78178	6.13908	6.45016	6.67386	5.09316	7.16261	8.07506	7.4638	5.9893	7.49422	7.67281	8.07151	8.0206	7.2636	8.0287	7.47283	8.18634	7.92874	7.6418	7.95789	7.75358	7.98767	7.96313	8.35713	8.76328	8.38057
7892904	4.82267	3.94048	5.71167	5.38836	4.35231	4.74023	4.97265	5.8897	4.28899	4.83136	5.0224	4.55022	4.66465	5.44458	4.55645	5.6375	5.35063	4.63633	5.69877	5.37384	3.67908	4.00544	3.65068	4.3836	4.58563	4.57924	5.35971	3.93195	4.58236	5.53387	4.37251	4.34439	4.4998	4.54438	5.21257	4.83013	4.41003	4.70606	4.27605	4.99375	4.26676	4.88702	5.02799	4.49984	3.92925	5.2256	4.89886	5.01327	5.13879
7892905	2.60274	3.26483	3.19103	3.96198	3.52632	3.47006	3.28546	3.32173	3.07117	3.74275	3.89008	2.71179	3.97648	3.6552	3.84616	2.79509	3.85767	3.12651	3.90201	3.61837	3.24221	2.97432	2.68254	2.96752	2.94353	3.04622	3.19127	2.71262	2.56749	2.87198	2.88822	2.63825	3.37744	3.85522	3.18021	3.18907	2.76569	3.27722	3.14517	3.20456	3.35935	3.36428	4.46784	3.2447	3.65452	4.06405	3.66274	3.80189	3.10097
7892906	12.6627	12.7602	12.4176	12.4444	12.2005	12.5318	11.8121	12.3763	12.3503	12.3184	12.1325	12.3178	12.067	12.3669	12.3902	12.4391	12.26	12.4689	12.0713	12.2835	12.1579	12.5835	12.3945	12.3383	12.1477	12.3664	12.0814	12.4235	12.4665	12.7371	12.4208	12.8364	12.6428	12.585	12.2925	12.3404	12.073	12.5678	12.1104	12.6196	12.6291	12.725	12.326	12.5113	12.2864	12.2471	12.4146	12.58	12.7346
7892907	11.3658	11.5012	11.5351	11.4	11.9307	11.8763	11.8376	11.7852	11.8171	11.6578	11.858	11.835	11.978	11.8547	11.8212	11.907	11.7289	11.3408	11.5135	11.4372	11.6208	11.097	11.2805	11.4076	11.7546	11.4034	11.7226	11.8385	11.0783	11.3372	11.6975	11.6828	12	12.16	11.6543	11.6476	11.4951	11.4511	11.8478	11.6045	12.1511	12.1117	12.2083	11.778	12.14	12.3309	12.075	11.7205	11.828
7892908	5.2335	5.12615	5.65483	6.3808	5.61139	5.79498	5.81468	5.76609	5.46259	5.61933	5.96585	5.55014	5.47891	4.75004	5.12418	5.12493	5.32549	5.02478	4.67059	4.84263	6.06738	5.83372	5.76389	5.8209	4.31578	4.7575	4.45923	6.09449	5.17735	5.925	5.00499	4.94558	4.15487	4.26069	5.13504	5.61354	5.42618	5.59872	4.04105	5.04753	5.21915	5.54775	4.97089	5.56653	5.21321	5.2628	5.49238	6.08777	4.88264
7892909	6.68187	5.90021	6.35664	6.87671	6.23912	6.70602	6.13478	7.04671	5.27627	6.53633	6.27511	6.6789	6.08595	6.76718	6.36008	6.98306	6.41633	6.80902	6.66063	7.05641	5.73878	6.19727	6.33898	5.68328	4.86137	6.68505	5.36973	4.22634	6.00736	6.96211	6.06907	5.69633	5.95615	6.63983	6.05197	6.42759	6.13242	6.46363	5.97305	6.80557	5.62803	5.56345	5.85633	5.36409	5.85932	6.00388	6.51704	6.27446	5.23815
7892910	5.48785	6.52313	6.74503	7.40125	5.99155	6.3239	6.50783	5.77378	6.2389	6.11374	6.00449	5.9403	5.38212	5.354	6.11313	6.48078	7.17844	7.16238	4.59506	5.9403	6.51898	4.56916	6.16372	6.14045	4.72622	6.16195	6.57344	6.26723	5.55494	6.18452	5.74441	5.62315	6.77788	6.48007	5.91779	3.79621	4.39106	6.20623	5.6253	6.12837	4.90563	7.00793	5.9012	6.38048	6.71304	6.61516	6.6067	6.71202	6.80242
7892911	7.12187	7.49723	6.81647	6.70162	6.92639	6.75222	7.13268	7.07428	7.35622	6.97522	6.42185	7.64121	6.74746	6.91632	6.4002	6.87032	7.28166	7.16532	6.62544	6.92368	7.20084	7.42425	7.50622	6.85231	6.90707	6.9993	6.86679	8.25051	7.42279	7.18054	7.39244	6.73346	7.39077	6.8611	6.92429	6.39762	7.4145	7.02107	7.0038	7.035	7.77116	7.45231	7.31431	7.31637	7.56942	6.83693	7.13116	6.67939	7.17742
7892912	6.14532	5.34041	5.23861	4.62508	5.59432	4.98584	5.10491	4.33186	4.81137	5.44097	4.77675	5.26605	4.95661	4.6342	5.19728	5.15675	5.32463	5.25476	4.79813	5.01824	5.73982	4.93924	5.51247	5.69137	6.12134	5.43619	5.14045	5.96702	5.77473	5.17322	6.10195	5.78059	6.05085	5.55013	5.4542	6.08625	5.35302	5.83855	5.18837	5.20099	5.23164	5.84995	5.24838	5.30912	6.07607	4.94521	4.9243	5.73912	5.2489
7892913	4.10991	5.0502	5.42046	6.32577	4.87658	4.9192	4.91521	4.95024	6.09785	5.13491	5.99665	5.41816	6.58803	5.35169	6.1538	6.29607	5.24194	5.993	6.2097	5.64306	5.57364	5.26833	5.09108	4.84912	5.34982	5.16285	4.55559	4.96582	4.64154	5.25638	5.65233	4.35968	3.6544	4.48237	5.35577	5.15721	4.99825	6.5196	5.47131	5.04402	4.15373	5.5097	4.32929	4.68405	5.35794	4.39933	2.98252	6.334	5.08084
7892914	3.76913	4.65201	4.13833	4.09942	3.73578	3.66131	3.39814	4.71323	4.05743	2.99841	4.33428	3.97043	5.1226	4.5592	4.78217	5.41738	4.42895	4.75247	4.34614	4.0887	3.51004	3.15603	3.0076	3.09223	3.69996	3.96744	3.02717	3.69068	3.24429	2.71582	3.73245	3.47385	3.30518	3.92924	3.52992	3.49819	3.5463	3.97858	3.32551	3.55385	3.66995	4.06259	4.64311	3.25003	3.12227	3.11742	3.30601	3.73073	4.13451
7892915	6.38757	5.07331	7.05497	6.90911	6.7218	6.57519	6.87784	7.40254	6.20851	6.88378	6.97962	6.2865	6.47497	6.10293	6.92165	6.59689	6.79616	6.76912	6.66497	6.04791	5.96575	5.66943	6.00952	6.25875	5.70817	6.29805	6.34932	4.30045	5.97538	6.61011	6.11654	6.38284	6.63342	6.7082	6.10133	6.34264	4.87158	6.60621	5.5207	6.12303	6.76965	6.87673	6.71178	6.90347	6.94908	7.24764	7.14424	7.00506	7.18852
7892916	8.34189	8.16735	7.32303	7.34553	7.88316	7.73322	8.10353	7.8194	8.1545	7.74581	7.61277	8.26985	7.89352	7.95106	7.44199	7.62103	7.90807	7.93579	7.46096	8.06149	8.1592	8.14402	8.17487	8.18771	8.20307	8.05539	8.05382	8.80934	8.29446	7.82054	8.30502	8.29866	8.17134	7.64464	7.91837	8.09957	8.39434	8.07879	7.90925	8.12163	8.32907	7.89979	7.89382	8.156	8.21428	7.44525	7.97028	8.02584	7.84031
7892917	4.67392	3.93888	5.09477	4.69403	5.08755	5.92795	5.54019	5.65112	4.72212	5.62498	5.94145	4.00075	4.81757	4.69113	5.96419	5.14126	5.50887	5.28018	5.2934	5.12342	4.35037	4.25864	4.58614	4.77641	4.51424	4.51843	4.75072	3.56639	5.37655	4.69122	4.56514	3.96825	5.4125	6.21374	4.70144	4.72073	4.67936	5.60203	5.20761	4.51568	5.65417	5.74089	5.50662	5.31253	5.16124	6.59866	5.99616	6.25773	4.92089
7892918	5.4112	5.51615	6.6725	6.00113	5.88672	5.87181	5.92901	5.82353	5.6625	5.68106	6.2256	6.34457	5.44578	6.05415	6.43728	6.78289	5.5993	6.39806	6.22503	6.37768	5.71782	5.67221	5.85628	5.77561	4.96994	5.67293	5.33533	5.08862	4.90521	6.04454	6.03577	5.21371	5.7191	5.52667	6.03252	5.98083	6.18187	6.29732	6.02516	5.71792	5.8325	6.45451	5.97303	5.34565	5.25591	6.44568	5.94408	6.16205	5.68784
7892919	9.2663	9.53569	8.55227	8.61417	9.54591	9.89203	9.60507	9.67763	9.20888	9.5478	9.34031	8.61362	9.11485	9.1217	9.14623	8.9644	9.14261	9.21253	9.7483	8.77003	9.67059	9.2524	8.96298	9.50653	9.22428	8.81696	9.22503	9.37368	8.86866	8.68067	9.2889	8.86414	9.39997	8.90233	9.21276	9.09466	9.0081	9.18937	9.27205	9.19693	9.02569	9.54591	8.93752	9.25997	9.5867	9.0164	9.64048	9.77149	8.42712
7892920	7.3695	7.34547	8.04575	7.64255	7.98126	7.93163	7.92648	8.00414	7.60492	8.07622	8.50825	8.64728	8.01537	7.43955	7.93881	8.03775	7.82314	8.22804	7.46391	7.54647	7.64734	7.90625	7.6046	7.83751	7.75942	8.21054	7.2786	7.43222	7.48287	8.19095	7.41477	7.51947	7.63463	7.46822	7.516	8.16813	7.75058	7.94403	7.54954	8.03004	7.77657	8.10786	7.41095	7.90416	7.04172	7.82445	7.87262	7.30616	7.65983
7892921	2.77877	2.42449	2.91152	3.2541	2.24038	2.61968	2.32704	2.41393	2.3932	2.93697	2.7102	2.55097	2.64677	2.32676	2.39835	2.21753	2.95795	2.20175	2.24826	2.58274	2.29124	2.69208	2.93649	2.31336	2.78936	3.06813	2.47243	2.21768	2.64374	2.65673	2.51722	2.2591	3.09393	2.42519	2.62726	2.62455	2.71598	2.37776	3.13456	3.18974	3.00095	2.51335	2.74138	2.33053	2.63504	2.48524	2.67765	3.0018	2.56141
7892922	3.3187	3.93923	5.3482	5.0356	4.55603	4.73331	4.26838	5.0106	3.34556	3.9012	4.61901	3.95496	4.92691	3.81024	4.82591	3.73804	4.34721	3.93734	4.49866	3.76886	3.29879	4.01251	3.74072	3.73698	3.48629	5.04571	4.21224	2.96611	4.18966	3.59284	4.39266	3.7294	4.11667	4.94267	4.72577	4.29702	3.10341	4.07158	3.72495	4.45918	3.71003	4.49471	4.82898	4.05656	4.46545	5.11458	3.68308	3.96516	3.77258
7892923	2.62986	2.57663	3.02847	2.42911	2.4719	2.59804	2.44277	3.05311	2.373	2.89423	2.99749	2.66519	3.71891	2.80531	2.40119	2.65402	2.81448	3.26094	3.68003	2.82162	2.44667	2.35807	2.26026	2.37344	2.35071	2.60787	2.39724	2.34442	2.28745	2.26732	2.55902	2.84295	2.62334	2.50737	2.44886	2.51369	3.01214	2.57439	2.64723	2.44869	2.30651	2.96514	2.31482	2.44321	2.60079	2.6371	2.90329	2.38726	3.9168
7892924	11.178	11.0759	11.2422	11.0946	11.0835	11.3548	11.3325	11.3073	10.8884	11.5004	11.4277	11.0634	11.4933	10.7518	11.3302	11.5019	10.9061	11.3049	11.359	11.2169	11.1932	11.1545	11.2076	11.1673	10.8748	10.8945	10.7176	10.5729	10.9817	11.3298	10.9135	10.5577	10.9306	10.488	11.1814	11.4426	11.3418	11.1285	11.1551	11.2593	11.0776	11.2046	10.9237	11.1231	11.1271	11.0917	11.2841	11.2164	11.3664
7892925	10.0011	9.78254	9.15371	9.30232	9.75465	9.6964	9.82465	9.89724	9.8954	9.56929	9.7056	9.9791	9.9619	10.0604	9.83117	9.9402	10.1548	9.80535	10.0311	10.3637	9.90617	9.89262	9.99567	10.0282	10.2114	10.0567	10.1882	10.1554	9.73808	9.83798	9.68365	9.70611	10.2833	9.88078	9.90293	9.85529	9.95431	9.67437	10.12	9.88557	9.86841	9.89284	9.90698	9.91407	10.158	9.91339	9.92935	10.2766	11.1165
7892926	8.46881	8.07623	9.32151	9.23186	8.6268	8.92841	8.90222	8.89013	8.31116	8.87559	9.20784	8.78568	8.88845	8.06509	9.02207	8.85879	8.96257	9.03702	8.86721	8.75827	8.23463	8.50386	8.29482	8.35083	7.7213	8.20014	7.81847	7.32624	8.02699	8.87608	7.58949	7.34792	8.63643	8.96031	8.60246	8.82161	7.91742	8.90443	8.06126	8.66179	8.8207	8.74075	8.8063	8.73589	8.8017	8.98565	9.0004	9.4126	8.95621
7892927	3.17699	2.71082	2.78846	3.40113	3.00532	3.3014	3.60209	3.63555	3.61628	3.68584	4.66772	3.04919	4.45273	3.35643	4.04021	4.21572	3.14447	3.03364	3.45127	4.3112	3.19015	2.72269	3.91349	3.29496	2.50549	3.41397	2.77696	2.36924	3.15835	3.77746	2.98458	2.7748	3.49567	3.69361	3.85514	3.4382	3.32202	4.34151	3.55362	3.32462	3.56202	2.93193	2.99408	3.67154	3.26099	4.51402	3.46738	3.83683	3.92284
7892928	10.0231	9.95142	10.4946	10.4125	10.2325	10.6675	10.3764	10.5986	9.9489	10.4488	10.5047	10.2608	10.6744	10.0115	10.6181	10.506	10.2257	10.3887	10.5633	10.3815	10.0668	10.2691	9.94124	10.1342	9.72198	9.93715	9.74837	8.66453	9.83461	10.5504	9.69854	9.34309	10.1076	10.002	10.0891	10.2268	9.93404	10.4547	10.0198	10.3692	10.2518	10.2714	10.3014	10.2783	10.1521	10.4024	10.3446	10.4491	10.1891
7892929	3.19357	3.19406	3.84884	3.67971	3.15983	3.3994	3.57687	3.15623	3.30202	3.96884	2.983	3.20405	3.21994	3.17932	4.15265	3.52477	3.12617	3.25802	3.9846	2.97467	2.78876	2.58941	2.88764	3.08151	2.75846	3.35977	3.49608	3.2144	2.83017	3.37609	2.426	2.6706	3.20219	3.46239	3.42533	3.41535	2.99251	3.19942	3.48788	2.88206	2.65426	3.70296	3.28419	3.45231	3.61769	3.64916	3.93858	3.18226	4.4526
7892930	11.0653	10.8968	11.2342	11.4703	11.2566	11.3562	11.4197	11.4132	11.0378	11.2724	11.4173	11.3251	11.4769	10.9837	11.4634	11.3584	11.5174	11.4804	11.6077	11.3052	11.1818	11.2851	11.4417	11.2074	11.0805	10.9686	11.1981	11.6194	10.8804	11.3583	10.8738	10.7561	10.5968	10.5714	11.41	11.2305	10.9951	11.3433	11.2209	11.377	11.0442	11.1102	10.8275	11.0104	10.8682	11.0798	11.1483	11.1123	10.7782
7892931	5.39536	5.84363	6.70668	6.66875	5.49179	6.01743	6.40145	6.04944	5.79846	5.83315	6.14302	6.00746	6.28158	5.7786	5.95327	6.15384	6.06117	5.94298	6.05585	6.14026	6.22151	6.08915	6.2937	6.11202	6.32882	6.23594	5.62412	5.91364	5.7884	5.81271	5.95197	5.83615	5.39737	5.91082	6.06174	6.46939	5.80175	5.48642	6.15702	5.38216	5.88015	5.71645	6.09809	5.63971	5.51995	6.06381	6.26305	5.63085	5.42945
7892932	6.40335	5.70772	6.65827	6.8339	6.84128	6.88222	6.96049	6.94999	5.92008	6.67917	7.41685	5.98733	6.62863	6.45575	7.20315	6.9144	6.58449	6.35827	6.10269	5.66129	5.85568	5.9525	6.2377	5.43166	5.4928	6.33277	5.8772	5.48619	5.57233	6.37969	5.61294	5.66956	6.92856	6.78504	6.1712	6.10102	5.89946	6.33351	5.62304	6.20304	6.78838	6.98372	6.8717	7.09164	7.03892	7.12907	6.51338	7.11871	5.48966
7892933	5.90836	5.79665	5.91816	6.00657	5.44322	5.84007	5.86625	5.83662	5.1666	5.97588	6.71076	5.15189	6.39359	6.22854	5.9072	6.37508	6.2578	5.19295	6.0269	5.64389	5.39613	5.15988	5.45628	5.18677	5.51133	6.13822	5.54919	4.35268	3.90317	6.2245	5.7189	5.53402	5.78096	6.53818	6.06691	5.78149	5.4033	5.49101	5.25705	5.69902	5.1704	6.21986	5.58229	6.01597	5.16119	5.92283	5.96837	6.12969	6.21629
7892934	6.18117	5.82612	6.41314	6.56911	6.52032	6.21085	6.67014	6.47208	5.85223	6.17687	6.44948	6.80207	6.79966	6.2634	7.31253	6.60553	6.586	6.39749	6.40243	6.62246	5.50095	6.05069	5.99515	5.55895	5.76486	6.81319	6.19015	5.68662	6.02111	6.16947	5.67444	5.86257	6.27408	6.32253	5.52949	5.84413	6.16166	5.84522	6.05545	6.67041	6.71994	7.15478	6.03615	6.605	6.4772	6.86866	6.64996	6.50416	6.99107
7892935	9.43859	9.39303	8.47088	8.59066	9.67892	9.26949	9.31573	9.23212	9.45792	9.07072	9.08366	9.38791	9.337	9.38019	9.23789	9.38699	9.25814	9.07957	9.145	9.40951	9.52653	9.4674	9.62086	9.41322	9.43008	9.27067	9.33201	9.64602	9.27724	9.52595	9.51548	9.78518	9.38271	9.11782	9.20939	9.35319	9.61617	9.61922	9.5218	9.33845	9.43695	9.52868	9.08081	9.37951	9.40034	9.24704	9.56339	9.33445	9.31192
7892936	4.10066	4.79745	3.9564	3.6354	4.62559	4.13327	4.4118	4.26434	4.73318	4.1086	3.50056	4.55303	3.74249	4.13743	4.41216	3.58137	4.9549	4.15283	3.70139	3.88785	3.46619	3.4379	4.31948	4.38088	4.08095	4.15278	3.44129	3.85021	3.83584	4.20651	3.78213	4.02007	3.82971	4.90807	4.24921	3.79829	4.09883	3.65455	4.38041	4.26052	4.0649	4.20514	4.37085	3.95949	4.01069	3.98482	3.90344	3.78585	4.61734
7892937	7.08591	6.58363	7.29028	7.06471	6.20787	7.26698	6.98086	7.53813	6.5908	6.61965	7.16737	7.42447	7.31545	7.17283	6.99417	7.35018	7.1292	7.03358	7.44938	6.97908	6.89308	6.38545	6.7044	7.0629	6.50104	6.73464	6.13136	6.03292	6.65413	6.81015	6.92661	5.96208	6.59752	7.20096	7.00937	6.78969	5.70062	6.94711	6.50666	7.01459	7.21282	7.31099	7.23153	7.17998	7.21281	7.39354	6.71597	7.40621	6.22217
7892938	6.58618	6.4383	7.76059	7.54845	7.24431	8.01457	7.41786	7.93138	6.54677	7.93557	8.04455	7.80806	7.71216	7.07277	8.13225	8.16561	6.93928	7.09159	7.26178	7.7386	6.06122	6.98732	6.47798	7.03728	6.49166	7.42545	6.16489	5.30504	6.27699	8.06302	6.23066	7.3444	7.76153	7.30283	7.41272	7.82691	6.86307	7.86542	6.53567	7.73406	8.21323	8.11043	7.40718	7.82717	7.55513	7.70876	7.70723	7.98436	7.99807
7892939	9.41267	9.1884	9.43891	9.21078	9.45242	9.36812	9.20463	9.37053	9.23846	9.30439	9.30938	9.5315	9.42695	9.47471	9.13253	9.15761	9.30595	8.94846	9.32165	9.01947	9.32307	9.2005	9.2025	9.13859	9.29511	9.2541	9.34871	9.33609	9.32174	9.27347	9.35872	9.40933	9.09701	8.95776	9.49102	9.31296	9.00371	9.46005	9.26542	9.40084	9.15969	9.17055	9.01456	9.14752	8.77845	9.03708	9.07373	9.21885	9.43958
7892940	11.6726	11.4877	11.7704	11.9471	11.6275	12.0817	11.8607	11.9756	11.541	11.9402	11.9418	11.8569	11.9465	11.1369	12.1212	11.8725	11.6862	11.8896	12.1157	11.6313	11.68	11.7332	11.7341	11.5445	11.1759	11.2655	11.0585	10.2908	11.4745	12.1078	11.3843	10.9075	11.6543	11.5066	11.5099	11.7502	11.5014	11.9073	11.3961	11.9189	11.8739	11.8768	11.7654	11.8094	12.037	11.7745	11.9434	11.8759	11.6725
7892941	11.2787	11.2783	11.3777	11.1382	11.0536	11.5476	11.3107	11.4582	11.445	11.4052	11.7718	11.5085	11.6176	11.4324	11.7234	11.5621	11.4456	11.1858	11.3462	11.2582	11.3119	11.2677	11.0391	10.9704	11.4225	11.1909	11.5601	11.4635	11.2572	11.1537	11.7048	11.6	11.704	11.9407	11.5231	11.1979	11.3648	11.1322	11.639	11.4424	11.7953	11.9536	11.8714	11.7601	12.045	11.8904	11.9325	11.6712	11.9012
7892942	4.28518	5.06109	5.05922	4.49348	4.77217	4.38323	5.07493	4.50717	5.18544	4.81142	4.71944	4.18219	4.37346	5.12263	4.20445	4.3649	4.99834	4.9128	5.32106	4.45944	4.17899	4.55361	4.67742	4.52817	4.55033	4.78825	4.38902	4.16294	4.63125	4.64478	4.87105	5.12422	5.34133	4.24751	4.44791	5.21317	5.0038	5.07507	5.46135	4.63374	5.36007	5.10003	4.44403	4.37614	5.36671	5.10914	5.04284	5.0525	6.01602
7892943	2.43056	2.42955	2.36116	2.40391	2.41225	2.3324	2.3431	2.34115	2.41135	2.32564	2.35457	2.37111	2.35911	2.46857	2.37214	2.37522	2.38206	2.3385	2.40874	2.39902	2.38223	2.34594	2.32984	2.37119	2.48044	2.45831	2.50947	2.47428	2.38396	2.3721	2.44638	2.50957	2.40903	2.43568	2.34141	2.35682	2.50394	2.33037	2.46297	2.35745	2.30931	2.37613	2.34649	2.37124	2.36024	2.34769	2.33189	2.39798	2.70736
7892944	8.4144	8.24568	8.1601	7.92732	8.82478	8.51524	8.50941	8.45964	8.0672	8.37832	8.38147	8.40349	8.08455	8.15408	8.30057	7.99703	8.24604	8.35836	8.43025	7.83751	8.41279	8.31747	8.37603	8.49762	8.49147	8.53119	8.57068	8.55206	8.46927	8.58228	8.80935	8.59162	8.62974	8.42031	8.17869	8.56755	8.20861	8.5528	8.2591	8.4622	8.981	8.69963	8.457	8.78659	8.80577	8.55503	8.58404	8.63212	8.88163
7892945	3.22932	3.78199	4.25478	3.56009	3.69211	3.91087	4.01823	3.13336	3.16932	4.26445	4.3012	2.9121	4.71099	3.28579	4.12127	2.71475	4.19405	3.09601	3.7273	3.73815	3.1778	4.43278	2.82667	2.73897	2.70214	4.05869	3.04375	3.51963	3.63828	3.09222	3.16169	3.7393	2.78284	3.26125	4.24323	3.69809	2.91846	3.98223	4.39644	4.14731	3.4314	3.34238	3.17734	3.72524	2.34845	3.61607	2.95179	3.60965	2.926
7892946	4.87538	4.77657	4.77934	4.78287	5.2031	5.08212	4.82604	5.53298	4.60981	5.10886	5.94515	4.90955	5.38608	4.89787	5.98984	5.87616	4.86585	4.8096	5.69328	5.02893	5.06896	5.05646	4.71353	4.83785	5.21131	5.04382	4.3303	4.22427	4.25959	5.06428	4.9913	4.63651	4.97545	5.35574	5.22639	5.20365	4.78787	4.96415	5.17812	4.91015	4.847	5.07985	5.56037	4.99469	4.61967	5.04039	5.45124	4.61266	5.69185
7892947	10.6993	10.7081	10.6612	10.5749	10.6011	10.534	10.3699	10.5551	10.5454	10.5427	10.2745	10.4372	10.4506	10.6437	10.4411	10.6599	10.7138	10.8909	10.6092	10.6398	10.6462	10.9765	10.7618	10.6897	10.7636	10.7666	10.6915	10.3842	10.7242	10.755	10.6581	10.797	9.93973	10.4372	10.7258	10.7204	10.5496	10.5926	10.7364	10.6286	10.3957	10.4565	10.3562	10.5316	10.3364	10.6039	10.1758	9.84413	9.99519
7892948	9.93559	10.068	10.5076	10.4701	9.99006	10.6481	10.376	10.5909	9.92187	10.497	10.6882	10.5901	10.7202	9.94378	10.544	10.55	10.4034	10.4279	10.1401	10.2727	9.94906	10.182	10.107	10.0254	9.52886	9.92015	9.68134	9.35135	9.62494	10.435	9.6769	9.42372	10.2455	10.5214	10.104	10.2831	9.41579	10.3199	9.78813	10.3326	10.0489	10.2921	10.6452	10.223	10.3383	10.4641	10.4994	10.6631	10.243
7892949	3.51499	3.2543	4.83785	4.67424	3.71812	4.23303	4.66135	4.42814	3.68233	4.05259	5.18631	4.8295	4.54406	4.79979	4.89183	5.52523	4.35675	3.64954	4.97529	5.0003	4.19125	3.53593	3.14888	3.68231	3.83645	3.97214	3.27107	2.80511	2.96462	4.43836	3.70351	2.66588	3.73821	3.61879	3.62958	3.99117	3.1081	4.27237	4.76026	3.44199	3.33669	4.92932	3.85172	3.80402	3.42473	4.80199	3.7241	4.33641	4.08865
7892950	4.51092	4.1508	4.02635	4.38465	3.67857	3.51319	4.0141	3.93582	3.94075	4.12378	3.56463	3.5227	4.02161	4.12023	3.70797	3.85043	4.18772	4.41823	3.91128	3.8765	3.7815	3.67107	4.34177	3.6273	4.01507	4.42055	3.95224	4.02144	3.88132	4.36968	3.94099	4.59467	3.9935	3.91465	3.70212	3.99459	4.4077	3.85566	3.91968	3.5929	3.91139	4.62566	4.06545	3.45507	4.36398	4.21239	3.5922	4.22246	3.41537
7892951	7.12343	7.27264	6.73271	7.20152	7.56159	7.12992	7.6093	7.19306	6.95165	7.52653	7.26056	6.66949	7.23009	7.68014	7.90749	7.70926	7.51641	6.69448	7.87719	7.47907	7.04576	7.15974	6.60731	7.04874	7.02462	7.63026	7.43753	6.45264	7.02874	7.35923	6.39945	7.41563	7.04937	7.48008	7.75333	7.08293	7.58162	7.14489	7.83464	7.08165	6.45253	7.25517	7.16001	7.0702	6.65141	7.74679	7.62967	7.04749	7.00141
7892952	6.2476	6.14907	5.71652	5.84417	6.61241	5.90189	6.18349	6.82989	6.03163	6.8374	6.7835	6.41282	6.65466	6.31251	6.78265	6.73595	6.82757	6.67426	6.991	6.7771	6.62532	6.24667	5.99165	5.68025	5.88436	6.5645	6.37372	6.75551	6.55575	6.69555	5.82611	5.84818	5.54292	6.21448	6.40504	6.16741	6.63612	6.62367	6.24375	6.36501	6.48549	7.02392	6.70167	6.35377	6.68828	6.4925	7.04027	6.81842	6.47094
7892953	8.1382	8.12793	7.90321	8.00408	7.57053	8.13963	7.80779	7.88758	7.9087	7.69322	8.4138	7.74481	7.94228	8.41505	8.14644	8.40088	7.71001	7.67958	7.77463	7.74391	7.69166	7.55254	7.55697	7.62873	8.12193	8.1242	8.01285	7.93439	7.91329	7.56576	8.24461	7.8685	9.05723	9.16915	7.71511	7.90173	7.90025	7.94561	7.99298	7.47323	8.89661	9.12295	9.29429	9.10224	9.66445	9.29163	8.92529	8.19733	7.92056
7892954	9.94224	10.0436	8.95386	8.97448	9.27395	9.6447	9.02783	9.8317	9.59795	9.85919	9.54645	9.57014	9.10711	9.98679	9.31782	9.67263	9.65447	9.85566	9.37417	9.74519	9.14119	9.41082	10.1602	9.56065	9.74527	9.95425	9.38274	9.93931	9.33141	10.1613	9.47233	10.0928	9.94643	9.81321	9.81599	10.0838	9.42976	10.2091	9.29012	10.2307	9.50276	9.5704	9.4083	9.69015	8.80195	9.44522	9.57114	9.84794	9.49218
7892955	9.5057	9.52712	9.91862	10.0125	9.82035	10.3011	9.95969	10.257	9.53151	10.1561	10.1521	9.93595	10.3455	9.273	10.2121	10.0199	9.74064	10.3275	10.0714	10.171	9.89553	10.0734	9.7528	9.98037	9.47215	9.41542	9.12461	9.23231	9.69202	10.0705	9.54601	9.15695	9.78241	9.81681	9.65114	10.154	9.55324	10.2694	9.10002	10.0676	10.297	9.81563	9.97248	10.0295	10.2754	9.8275	10.4337	10.4175	9.94921
7892956	11.1562	10.6414	11.0457	11.0245	11.0768	11.1614	11.1168	11.2274	10.8894	10.9698	11.1451	11.0696	11.1359	10.7303	11.1528	11.1857	11.1391	11.1262	11.1036	11.16	10.9963	11.0353	10.936	11.0434	11.0609	10.9959	10.856	10.6708	10.9843	11.1869	10.8192	10.8601	10.9687	10.9857	10.8807	11.0455	11.081	11.047	10.8696	11.0657	10.9485	11.0781	11.1138	11.0226	11.0392	11.1666	11.2206	11.0212	10.9646
7892957	5.53168	5.55483	6.32653	6.51212	6.31263	6.48696	6.46907	6.5784	6.08044	6.36628	6.36641	5.94395	6.43623	5.63204	6.30643	6.26081	6.031	6.2025	5.82194	6.56152	5.72885	5.58037	5.90304	6.16575	6.03108	6.60246	5.89121	5.3685	5.76892	6.27439	5.51078	5.65704	5.98199	6.00209	5.95595	5.99902	5.08006	6.2634	5.78089	6.20051	6.10462	6.67631	6.00811	5.72108	5.85161	6.79664	6.20364	6.11919	6.33175
7892958	5.32177	3.31549	5.2361	5.78084	4.39431	5.42582	5.54245	4.71701	4.7196	5.02877	5.24953	4.1218	5.13883	4.99619	4.26183	4.84782	4.90349	4.67577	5.71147	4.51022	4.16657	3.47371	3.89991	4.7164	4.53199	5.31364	4.60776	4.57149	4.19744	4.3221	3.60279	3.21991	5.38016	5.35874	4.53637	4.20422	5.0711	5.42584	4.21217	4.88924	5.36977	5.78553	5.32463	5.51699	4.25684	4.92503	4.14853	5.76047	6.61076
7892959	7.05276	6.50615	6.74868	6.63529	6.64443	6.82543	7.61905	6.65997	7.18724	6.93347	6.65834	6.94377	7.26238	6.597	6.35047	6.56608	7.04468	6.86417	7.02231	6.45507	6.94704	6.96775	7.31938	6.96657	6.45618	6.30768	6.54495	6.93786	6.8033	6.79136	7.37863	5.79679	6.62088	6.91257	6.54637	6.83766	7.33356	6.81461	7.42244	6.77216	6.62136	6.88397	6.94742	6.94372	7.08655	6.67155	6.31076	6.81548	7.07087
7892960	9.75261	9.62019	9.75877	9.61185	9.42675	9.62995	9.63375	9.66227	9.37241	9.55248	9.74118	9.8625	10.3955	9.56564	10.0909	10.1245	9.47557	9.8019	10.3023	9.95184	9.65631	9.81383	9.58701	9.56131	9.43118	9.08276	9.25404	8.88234	9.63009	9.76611	9.35794	9.09276	8.8449	9.2917	9.9162	10.0826	9.80717	9.8763	9.68799	9.80505	9.03706	9.29448	9.92693	8.88882	9.54773	9.27188	9.64158	9.41763	9.02967
7892961	6.49257	6.87895	8.11462	8.21052	6.94198	7.90229	7.31366	7.25137	6.63838	7.27938	7.61845	6.66619	7.19978	6.89548	8.09047	7.69555	7.19386	7.29569	7.31898	7.07983	6.39514	6.05968	7.31709	6.6263	6.52272	6.64591	6.70306	4.45092	6.59584	7.56379	6.04986	6.31262	7.36619	7.64333	6.91059	7.33487	7.10081	7.2998	6.86785	7.7588	7.84256	7.39053	7.13446	7.5836	7.57376	7.43106	8.06142	7.70088	6.958
7892962	4.31816	3.55464	4.25028	5.52555	3.86009	4.69394	4.50858	5.32082	5.25568	5.16907	5.83804	3.6893	4.37053	4.4549	5.01697	5.17368	5.28989	5.13422	4.28127	4.36954	4.63523	3.60965	4.21035	3.76406	5.30084	4.70205	4.7002	4.06857	3.98124	4.61471	3.37369	4.04057	5.50999	5.54325	4.71707	5.03354	4.2028	5.45405	4.7984	5.1012	3.35579	4.16053	4.48405	4.36339	4.21317	6.61572	5.75978	4.7165	5.95075
7892963	3.69608	4.79988	4.3833	4.73978	4.50587	4.1589	4.15681	3.57541	3.812	4.51491	3.99314	3.59264	4.17928	3.97467	4.63393	3.9603	4.07619	3.45112	3.84254	4.08691	3.53691	3.85731	3.43181	3.77832	4.23752	4.10202	4.69683	3.42033	2.86935	4.6254	3.00748	4.12554	3.85501	3.52487	3.76331	4.07031	3.80003	3.88184	4.27282	4.14265	3.38857	3.80215	3.41871	3.7152	3.32876	4.04492	4.11882	3.56233	5.19568
7892964	3.65791	3.37467	5.48499	4.98158	4.82911	5.20222	4.74436	5.46408	4.23045	6.04235	5.75528	4.96337	5.69198	4.45394	5.5484	4.85672	4.7187	3.59677	5.10503	4.6015	4.51601	3.69401	4.32893	4.36399	4.29566	4.30059	3.72145	3.72724	3.66137	3.72579	4.79722	3.45369	3.62636	4.7846	5.74701	4.08746	4.31595	4.75421	5.21158	5.59033	4.71029	3.76471	4.6607	4.97069	5.01801	6.01149	4.94308	4.33915	4.34864
7892965	2.72357	2.32122	2.94805	2.67088	2.56093	3.42271	2.59651	2.53255	2.72337	2.81044	2.58274	2.35505	2.32519	2.20551	2.46504	2.44876	2.46668	2.70617	3.12514	2.35969	2.50672	2.47107	2.47184	2.38129	2.64508	2.39237	2.54008	2.2609	2.48248	2.74125	2.24493	2.9659	2.61054	3.04844	2.26385	2.24829	2.1018	2.07589	2.46574	2.39386	2.54411	2.19313	2.22627	2.64733	2.28804	2.35955	2.5274	2.46087	2.7265
7892966	10.8553	11.3117	11.1901	11.097	10.8859	10.9097	10.5988	10.8725	11.0319	10.856	11.1244	11.1421	10.8248	11.2236	11.031	11.1108	10.9431	10.8936	11.0189	10.8303	10.9059	10.9464	10.8049	11.024	11.0794	11.3796	11.1146	11.2583	11.0847	11.2317	10.9618	11.0908	10.9815	11.3362	11.0432	11.0444	11.0051	11.0191	10.9059	11.0341	10.8216	10.9278	10.8981	11.0776	10.9064	11.0545	10.9359	10.8692	10.6334
7892967	8.19061	8.70766	9.53132	9.49138	9.72144	9.45979	9.44407	9.25489	9.16449	9.34377	9.58182	9.0728	9.4815	9.20986	9.54299	9.00614	9.80795	9.15822	9.5052	9.21995	9.23633	8.77916	8.9409	9.20392	9.03127	9.18246	9.20608	8.29641	8.9259	9.0908	8.98046	8.67491	9.1148	9.41476	9.25718	9.09791	8.47621	8.96268	9.22744	8.93269	8.84523	9.57338	8.94348	9.19273	8.98912	9.61803	9.32164	9.2956	9.53552
7892968	8.69463	8.99561	8.82103	8.52261	8.54362	8.76243	8.72251	8.71251	8.90474	8.67759	8.80163	8.81871	8.83688	8.90006	8.90028	8.96076	8.75097	8.48776	8.51857	8.86345	8.78804	8.48724	8.60985	8.81053	9.099	9.19416	8.77068	9.42009	8.7994	8.61844	8.79825	9.33414	8.17329	8.32528	8.70931	8.84387	9.13967	8.29218	9.24805	8.65178	8.17901	8.29173	8.31629	8.21873	7.92594	8.34966	8.34268	7.82072	7.68828
7892969	11.1499	11.0355	11.5724	11.4458	11.2155	11.5929	11.3657	11.601	11.0257	11.4162	11.675	11.4338	11.7884	10.9522	11.7422	11.6938	11.4701	11.4796	11.5801	11.6454	11.2727	11.3901	11.2053	11.2919	11.0126	11.1299	10.7795	10.2177	11.0171	11.5908	11.1448	10.7505	10.9686	11.2234	11.3112	11.3609	11.1919	11.5338	11.1214	11.4351	11.1846	11.3115	11.3708	11.1714	11.1927	11.2397	11.3406	11.4659	11.2023
7892970	2.59976	3.93814	3.01807	3.07279	2.94823	2.88468	3.04663	2.89485	3.01502	2.90565	3.28628	2.54676	2.90391	3.20865	3.74844	3.12442	3.00091	3.20325	3.67913	2.85713	2.94786	3.79093	2.98603	3.00854	4.04454	3.16789	3.60694	3.78564	3.10085	3.12121	3.11646	3.41396	3.0726	4.33914	3.03322	2.8103	3.40311	2.86991	3.04704	2.86003	3.09898	2.99934	3.74962	3.13073	2.90049	3.26973	3.03651	2.94919	3.04168
7892971	2.45824	2.4081	2.35062	2.35385	2.38683	2.31213	2.36054	2.36603	2.42873	2.31419	2.33349	2.36938	2.33169	2.41145	2.38606	2.3682	2.37898	2.32419	2.39631	2.41739	2.35311	2.34252	2.30384	2.3672	2.44508	2.44714	2.50797	2.487	2.38473	2.35823	2.46827	2.48782	2.42282	2.45149	2.34352	2.30946	2.45095	2.30603	2.42844	2.34011	2.30817	2.37562	2.36832	2.38252	2.35655	2.37597	2.34185	2.40328	2.64732
7892972	10.8532	10.8123	10.7652	10.8877	10.5955	10.8817	10.5416	10.4789	10.648	10.5927	10.4669	10.6083	10.3883	10.9104	10.4894	10.6912	10.5811	10.5758	10.7364	10.6196	10.7208	10.6219	10.9023	10.6956	10.6867	10.6942	11.0165	10.4994	10.5023	10.553	10.365	10.5388	10.8119	10.7301	10.9875	10.7566	10.3254	10.5967	10.7275	10.527	10.6188	10.5539	10.6732	10.6194	10.7046	10.5452	10.5641	10.9715	10.8016
7892973	4.42228	4.679	4.664	4.63246	5.06614	4.76852	4.59348	4.53105	4.56474	4.37139	4.9979	5.20255	5.12794	4.5539	4.27818	5.03571	4.10418	4.39789	4.34999	4.91023	4.74401	4.06888	4.6322	4.21881	3.42638	4.85697	4.17547	4.50331	4.43844	4.60721	4.10754	3.5715	4.87968	5.02691	4.22893	5.07842	4.79096	4.20018	4.11239	4.68322	4.61059	4.91043	5.29716	4.06835	4.4588	4.65416	5.47185	5.0122	4.70816
7892974	6.00988	5.0627	6.26601	6.0035	5.26696	6.26393	5.50414	6.50126	5.29319	6.93929	5.94168	5.99278	6.20864	5.6948	6.67909	6.584	5.69041	6.3819	5.95463	6.76474	5.64722	5.62391	5.82552	5.75436	5.03541	5.04476	5.19915	4.12947	5.40963	7.21904	5.546	3.4184	5.87863	6.82899	5.28889	6.48131	5.35772	6.34245	5.18726	6.54162	6.71612	5.536	5.85443	5.50729	5.69829	6.52506	6.57783	6.96895	6.0195
7892975	2.80712	2.4527	2.13313	2.6732	3.09056	3.0255	2.27745	2.43635	2.31764	3.72835	2.36992	2.87751	2.15233	3.35	2.3156	2.74046	2.54646	2.90907	2.52067	2.11056	2.64773	2.37438	2.21282	2.51529	2.66069	2.07234	2.21719	2.66562	2.43944	2.96128	2.5781	2.24043	2.94058	2.94828	2.03082	2.27346	2.54858	2.76252	2.52804	2.50714	2.24465	2.99017	3.1814	2.47615	2.19905	2.99113	2.73306	3.05058	2.5074
7892976	3.10103	3.17721	3.33888	3.69836	3.91131	4.4536	4.1483	3.68191	3.62797	3.23324	3.29025	2.83358	4.09229	3.97049	4.85213	3.99695	3.38336	3.11533	4.93771	3.80062	2.65451	3.01852	2.89708	3.92971	3.62563	2.63235	3.54809	2.92731	2.69306	2.72807	3.14218	2.92759	3.02182	4.25147	3.38601	3.53687	2.81005	4.24634	3.64655	3.31298	2.47658	3.17532	3.5133	2.91161	2.51156	4.20254	3.28312	2.90698	3.32855
7892977	11.5647	11.9035	11.6321	11.5109	11.663	11.9966	11.722	11.8502	11.8288	11.8191	11.981	11.8824	11.6323	11.7158	11.7291	11.6511	11.4804	11.4102	11.3636	11.2165	11.5324	10.9969	11.3403	11.4196	11.4577	11.2501	11.4457	11.4475	11.2275	11.5059	11.5407	11.5917	12.2409	12.3435	11.6156	11.8093	11.249	11.7224	11.5508	11.8168	12.2912	12.3517	12.237	12.3179	12.4231	12.4934	12.5946	12.6173	12.549
7892978	6.04729	6.19429	7.12481	7.27755	6.25975	7.10875	6.88218	7.3851	6.36476	6.86335	7.05021	6.55099	6.91911	6.68539	7.27962	6.61369	7.02456	6.66972	6.39043	7.15648	6.29764	6.12418	6.34461	5.29187	6.18462	6.19319	5.21886	4.98799	6.37477	6.71172	6.23548	5.96346	6.15745	5.97673	6.88967	6.81235	6.39765	6.5968	6.57794	6.54762	6.45021	6.56395	6.48017	6.00935	6.35293	6.63195	7.1147	6.79311	6.62043
7892979	9.04035	9.056	9.61282	9.26386	9.05515	8.99321	9.49758	9.21908	8.83736	9.20712	9.37005	8.89892	8.88578	9.22642	9.22949	9.35087	9.50607	9.08994	9.35025	9.3697	8.78532	8.50781	8.71549	8.56332	8.74075	8.72476	9.2404	8.17426	8.61034	9.16144	8.91235	8.87392	9.88646	10.2483	9.25524	9.17834	8.70784	9.29169	9.03942	9.31094	9.84396	9.70837	10.094	9.44311	10.13	10.0675	10.0841	10.237	9.82349
7892980	4.50968	5.74458	5.92762	6.43541	5.93848	5.8472	6.00007	6.11407	5.10115	5.97284	5.78216	6.10948	5.76783	4.50579	5.57328	5.14161	5.30225	5.9298	5.74215	5.90551	4.69267	5.6015	5.65096	4.75998	4.48391	4.70898	4.21342	4.22288	3.71717	6.01269	4.19972	4.3122	4.74596	5.98512	5.33948	5.21004	5.05375	5.84473	5.52575	6.33157	4.01682	5.24431	5.27758	4.05941	6.01488	5.3243	5.71664	4.67362	4.85582
7892981	9.44722	9.53791	8.74574	8.6673	8.70315	9.16272	8.48539	9.44286	9.14849	9.38368	8.95044	9.23644	9.11034	10.1114	9.29566	9.57779	8.86297	9.41796	9.42967	9.68502	8.63818	8.76737	9.26945	9.17889	9.30361	9.57481	9.33551	9.32994	8.38574	9.82456	8.77966	9.80342	9.29026	9.37897	9.4225	9.38548	8.26901	9.57059	8.9218	9.61547	8.83044	8.76581	9.12586	8.9767	8.36088	8.86687	8.62327	9.26185	8.82093
7892982	2.44	3.54831	6.08723	5.11968	4.34337	4.34898	3.52002	3.68789	4.4473	5.45594	5.32585	4.40627	5.7578	4.74653	4.6545	5.43848	2.51765	4.70207	4.27808	5.38314	4.60962	2.95121	3.00903	2.4509	2.38562	5.03839	3.77241	4.21703	2.98538	3.32801	5.17544	3.06834	3.10765	4.49054	5.57727	4.94937	5.99055	4.69353	3.04159	3.62736	4.55136	5.94582	4.60962	4.59244	3.65334	5.31584	3.81591	4.61682	3.31056
7892983	11.2704	11.2949	11.3658	11.6143	11.7301	11.5889	11.6366	11.6255	11.3365	11.6682	11.9555	11.4191	11.6094	11.3454	11.9155	11.5258	11.7146	11.5948	11.551	11.1516	11.5879	11.4261	11.2384	11.2793	11.3255	11.6869	11.2852	10.5471	11.481	11.6629	11.4012	11.3589	11.4465	11.4775	11.4336	11.3495	11.4366	11.538	11.4337	11.5099	11.5105	11.6817	11.4555	11.5877	11.363	11.805	11.461	11.2892	11.5341
7892984	5.37908	4.31354	4.90896	4.83173	4.86696	5.21132	4.90809	5.39499	4.87232	4.88824	4.44678	5.37084	5.2021	4.40902	4.80945	5.26837	4.51577	5.15559	4.37032	5.26375	5.52598	5.39731	5.2207	5.61889	4.80722	5.39471	5.26688	6.10516	5.05405	5.43918	5.22018	5.6687	5.6233	5.32621	5.29799	5.31909	5.46409	5.24756	5.02285	5.18495	5.8659	5.52782	5.82077	6.02729	6.09908	4.80902	5.35958	5.31219	5.2969
7892985	4.71381	4.27339	5.73568	6.04037	4.20393	5.27964	5.43971	5.20638	5.07536	5.85751	5.68153	5.47565	5.73128	5.22537	4.91704	5.84861	5.91005	4.71821	5.73341	5.74605	5.38169	5.89483	4.83404	5.36612	5.16834	5.02261	4.45243	5.26154	5.63569	5.79235	4.91922	4.17295	5.37442	5.73771	5.05835	5.55663	4.80811	5.08867	5.6518	5.43287	4.54535	4.4329	5.27609	5.51662	5.52695	5.27952	5.30605	5.93787	5.29518
7892986	10.3169	10.4158	9.69826	9.49621	10.4773	10.5443	9.99416	10.5084	10.3715	10.3092	10.5591	10.6583	10.295	10.4278	10.1859	10.4579	10.0686	9.89987	10.0781	10.0312	10.3328	9.83981	10.0168	10.1786	10.5121	10.1045	10.239	10.9316	10.2255	10.2132	10.4228	10.7529	11.0869	10.8834	10.0407	10.2687	10.1664	10.2544	10.17	10.3593	10.8384	10.8635	10.659	10.9013	10.8832	10.8477	10.8521	10.7172	10.6384
7892987	11.8327	11.7158	12.3775	12.2771	11.9892	12.3125	12.0352	12.1423	11.8667	12.1605	12.2605	11.8907	12.3994	11.7394	12.3092	12.1201	12.1005	12.2299	12.3138	12.0949	11.981	11.9928	12.1216	11.9375	11.7137	11.871	11.442	10.9432	11.9611	12.2103	11.6815	11.583	11.6158	11.936	12.1002	12.2415	11.8034	12.1528	11.8975	12.0633	11.9711	11.8415	11.9476	11.8125	12.0564	12.0232	12.0445	12.0625	11.8237
7892988	2.37414	2.24942	2.5988	2.65015	2.67306	2.68355	2.43637	2.62311	2.36351	2.2871	2.78911	2.85478	2.50414	2.24516	2.20911	2.5531	2.45511	2.62586	2.81349	2.33832	2.58129	2.39194	2.38965	2.2036	2.05207	2.35328	2.51499	2.41138	1.97882	2.45574	2.39062	2.50486	2.51087	2.53068	2.46329	2.52331	2.42464	2.52847	2.57141	2.42382	2.45052	2.54141	2.44598	2.45631	2.42389	2.97051	2.80907	2.28835	2.8126
7892989	5.79594	5.89112	6.11103	5.51405	6.07998	5.65685	6.20119	6.24586	4.80571	5.85149	6.05427	6.40821	5.20288	5.64459	5.77483	6.0656	6.11183	5.65544	5.76382	6.19113	5.61247	5.89826	5.6281	5.67227	5.96656	6.19751	6.05184	5.6948	5.59101	5.43857	5.67793	5.23293	6.09323	5.91783	5.88847	5.58523	6.15022	5.52615	6.05979	5.92416	6.38537	6.08809	5.78045	6.62828	6.63419	6.19738	6.59695	5.82743	5.87295
7892990	5.79177	5.01929	5.17567	5.91843	5.66281	6.72913	6.29928	5.72426	5.4551	6.66221	6.273	4.51233	6.50615	5.38971	7.03325	6.66618	6.72591	5.46796	6.13569	4.70455	5.27923	5.6253	5.13761	5.66409	4.36961	6.33008	5.66727	3.94129	5.13131	5.4326	5.12569	4.63428	3.98602	5.36075	5.51183	5.86302	5.56692	5.29152	6.33629	5.61764	4.93665	5.10855	5.36075	4.77249	5.79799	4.94479	5.93233	5.95679	4.51261
7892991	8.49939	8.576	9.02222	9.08894	8.85873	9.08011	8.95315	8.94779	8.67543	8.99085	9.20222	8.48605	9.06614	8.16433	9.19663	8.87691	8.86931	9.16162	9.12782	8.94327	8.98846	9.03947	8.68144	8.41937	8.33867	8.31361	8.01967	7.33229	8.14861	9.09272	8.41775	7.87471	8.46927	8.64093	8.6224	8.87077	8.40723	9.11236	8.14787	8.76317	8.448	8.34535	8.68047	8.43151	8.58447	8.88239	8.88347	8.91946	8.77039
7892992	12.0187	11.9175	12.247	12.2367	12.0992	12.5423	12.3147	12.378	11.969	12.3919	12.4025	12.28	12.2006	11.4723	12.5802	12.2675	11.8936	12.3039	12.507	11.949	12.1001	12.11	11.9346	11.9474	11.481	11.7837	11.4141	11.147	12.0206	12.5638	11.7083	11.5153	11.8619	11.899	11.8305	12.253	12.0567	12.3802	11.6636	12.1507	12.3117	12.3778	12.0185	12.2522	12.3112	12.2794	12.3171	12.451	12.2293
7892993	9.75035	9.52153	10.0004	9.98935	9.69746	10.2796	10.1034	10.2347	9.62676	10.0478	10.2406	9.90932	10.0767	9.9602	10.106	10.0451	10.1563	9.88137	10.2068	10.0468	9.66624	9.61292	9.81109	9.58312	9.42672	9.36158	9.1882	8.50943	9.29917	9.95553	9.28281	9.33445	9.87626	9.92182	9.77371	9.9404	9.47157	10.0522	9.75618	10.1161	9.89283	10.0129	10.0871	9.85914	10.2103	10.054	10.1985	10.2594	9.83946
7892994	2.8732	2.566	2.31559	2.91459	2.72006	2.5034	2.51623	2.50608	2.68566	2.64336	2.95411	2.55581	2.29142	2.39542	2.85151	2.60272	2.42606	2.43871	2.77904	2.55641	2.28998	2.6483	2.54992	2.59129	2.89314	2.80179	2.44823	2.08427	2.7312	2.78597	2.47824	3.15198	2.51666	2.82509	2.9178	2.69117	2.48366	2.80559	2.48668	2.78091	2.45476	2.81076	2.46886	2.57881	2.86394	2.44021	2.36615	3.06813	2.79807
7892995	2.76847	2.39012	2.93431	2.96617	2.473	2.59046	3.35686	2.83828	2.64159	2.26691	2.45093	2.20206	2.92543	2.51891	2.72596	2.61239	2.46155	3.2043	3.78612	2.4208	2.89426	2.672	2.89671	2.54651	2.93963	2.59835	2.4856	2.65834	2.86669	2.32621	2.50037	2.27622	2.4009	3.08245	2.77832	2.71347	2.50361	2.92842	2.98255	2.157	2.71283	3.18535	2.35534	3.18799	2.92096	3.91554	2.82145	2.27151	3.50342
7892996	7.50736	7.46954	7.59903	7.84975	7.67731	7.77933	7.68534	7.48899	7.32534	7.92152	7.61364	7.55774	7.5342	6.88852	7.50546	7.60409	7.00811	7.58322	7.48416	7.38021	7.34589	7.39039	7.35596	7.40131	6.70739	7.26301	7.03437	6.93543	7.01315	7.4654	6.66169	6.7715	6.87236	7.71967	7.35634	7.48213	6.95202	7.58169	7.10187	7.54447	7.7394	7.27316	7.01723	7.58256	7.73949	7.49796	7.78123	7.73792	7.19522
7892997	3.82948	3.93425	4.04887	4.08025	3.85562	4.05472	4.83547	4.74599	3.89627	4.17376	4.51953	4.46856	3.99463	4.43309	4.88432	4.11341	4.17315	4.57557	4.27711	4.33177	3.60036	4.23902	3.42193	3.62757	3.84451	3.58777	4.13525	3.95933	3.48372	4.15337	3.98467	3.83678	3.94236	3.9836	3.85091	3.93045	4.17007	4.6869	4.0322	4.2464	3.88208	4.51197	4.23612	4.20063	3.69007	4.45318	3.07757	4.04308	4.26119
7892998	5.90203	5.23934	6.24947	6.3887	6.32338	6.76454	6.50011	6.91113	6.09433	6.36556	7.07078	7.23557	6.5696	6.30695	6.8712	6.64044	6.72589	6.32462	6.44027	6.25551	6.29165	6.04833	5.54161	5.2659	5.10661	5.88254	5.44183	4.9034	5.2486	6.64849	5.82475	5.03154	6.51017	7.04361	6.23351	5.78195	4.99225	6.07919	6.27832	6.13581	6.44172	6.26673	6.80048	6.6869	6.38798	7.16292	6.67815	6.95577	6.48972
7892999	3.45801	5.70256	3.39543	3.69874	4.98791	3.78668	4.46939	4.80283	4.54004	4.83026	5.12046	4.06939	4.53159	3.20112	3.59741	4.9064	4.83968	4.74212	4.06459	4.06123	3.98647	4.51574	3.79758	4.49956	4.301	4.43958	3.87658	3.84136	5.21435	5.03869	3.94463	4.82295	3.6519	4.35276	4.06884	4.53989	4.29782	5.14773	4.54777	3.68381	4.35365	4.02651	3.94207	3.14195	4.51308	3.82008	4.58854	4.82867	2.94159
7893000	6.79769	6.46432	6.61036	7.28165	6.44208	6.86018	6.93603	6.39349	6.38952	6.48652	6.63379	6.63228	6.37283	6.09532	6.24167	6.33379	6.42297	6.10237	6.13111	6.50061	6.28838	6.07837	6.1687	6.48287	5.86109	6.79086	5.93903	6.54864	6.73603	6.20289	6.46606	6.07411	6.40441	6.16549	6.74619	6.78356	6.33338	6.78151	6.05605	6.64945	6.82401	6.29432	6.72593	5.88718	6.71332	6.48569	6.83526	6.44011	5.95489
7893001	7.34845	7.52175	7.12226	6.35575	7.12353	7.46792	7.41028	7.59581	7.20807	7.42766	7.52768	7.13909	7.59913	8.18655	7.77916	8.09911	7.39945	6.99712	7.2451	7.17372	6.95986	6.03923	7.04653	7.20997	7.11634	6.85783	7.39493	7.06847	7.2379	7.62865	6.99962	7.26319	8.48511	8.92799	7.58731	7.17277	7.11143	7.32679	7.43766	7.70643	8.41723	8.17647	8.33356	7.92799	8.50861	8.45597	8.9696	8.65081	8.31455
7893002	10.3481	10.3268	10.3134	10.2597	10.8608	10.7561	10.7612	10.9002	10.7369	10.8223	10.9441	10.6646	10.8864	10.6686	10.9934	10.9331	11.0115	10.8033	10.9114	10.7847	10.9001	10.6404	10.5833	10.6277	10.7065	10.9497	10.6664	10.2409	10.7379	10.9168	10.7904	10.657	10.4883	10.9163	10.556	10.7632	10.6118	10.826	10.5688	10.8769	10.3849	10.4682	10.7698	10.5582	10.8237	10.9445	10.7778	10.6458	10.8268
7893003	5.93789	5.56652	4.6182	5.34216	4.66693	5.53191	4.74752	5.36912	4.97023	5.42863	5.16457	5.08577	4.79353	4.78861	5.07778	5.0411	5.08574	5.46959	5.33424	4.97637	4.98628	5.85791	4.92993	4.82823	6.01661	5.95957	4.98165	5.41306	5.33075	5.33863	4.76295	5.45612	5.33077	5.2372	5.08425	5.07793	5.46466	4.93964	5.0715	5.16264	5.01603	5.278	5.29397	4.78424	5.28888	5.0634	5.24653	4.9371	5.19137
7893004	5.10284	3.85529	5.90516	4.41123	5.67082	5.58484	5.27187	5.30912	4.31301	5.00482	6.05743	5.2767	5.5952	5.80763	6.01575	4.95141	5.71238	4.87047	4.93318	5.28499	5.18033	3.99695	4.3203	4.98967	4.09736	5.70563	4.88596	3.25768	3.54176	5.94538	3.65277	3.61422	5.28477	5.28232	4.64199	4.62029	4.50142	5.87472	4.11171	5.25829	6.20006	6.45671	5.12335	5.35062	5.04031	6.43198	6.91182	6.69677	6.6418
7893005	3.67939	2.92846	5.85211	4.11606	3.87185	3.49859	4.57468	3.50562	2.64446	4.53591	3.44174	2.7317	2.64198	4.6431	3.24498	3.5543	4.30192	3.65376	5.80901	4.41203	3.489	2.90969	2.84292	2.88344	3.95961	3.23111	3.03892	2.20175	3.39338	2.56356	3.41275	2.8628	2.46944	3.03416	5.19508	3.87606	4.18436	3.63256	4.42798	3.49197	3.02225	4.40253	3.68183	2.48812	5.13198	4.22152	5.23794	3.10895	3.79406
7893006	3.73968	3.9155	3.79351	3.94168	3.96978	3.40112	3.76426	4.43031	3.74916	4.42567	4.57175	3.91049	4.32307	4.55175	4.5886	5.18016	4.3818	4.24275	4.01906	4.54692	4.22702	4.33099	4.28476	4.67177	4.16517	4.23632	4.4155	4.13234	4.96126	3.59747	4.17568	3.47201	4.34523	4.3517	3.78921	3.73123	3.68078	3.46262	4.62958	4.40625	3.20944	3.9316	4.10674	3.86458	3.51813	4.17617	4.89695	3.94546	3.00959
7893007	6.92125	6.68556	7.84515	7.95738	6.97998	7.67623	7.32914	7.86623	6.49119	7.78224	8.21163	8.07366	8.08998	7.50052	7.95614	8.1838	7.49541	7.42621	7.54084	7.69868	6.58839	7.25654	7.25406	6.97084	6.85044	7.12369	6.53597	6.23389	6.47467	8.39268	6.89861	6.35352	7.87999	7.96798	7.6188	7.60218	6.66733	7.55604	6.63795	7.81554	7.77408	8.36432	7.91935	8.52129	8.06544	8.40766	7.65225	8.04671	7.59283
7893008	7.12355	6.92125	6.55393	6.43678	6.22719	6.02199	6.36	6.0554	6.02669	5.63134	6.11472	6.59941	6.53101	6.26931	5.9646	6.36771	6.4623	5.90611	6.21175	6.23627	6.41	6.835	6.45448	6.65097	6.08631	6.16505	6.49134	6.88379	6.87101	6.4096	6.99643	7.01237	6.84548	6.14953	6.54801	6.30103	6.55627	6.99451	6.26544	6.84569	6.2891	6.13827	6.89766	6.14829	6.40642	6.13346	5.52271	6.28489	6.7136
7893009	3.23336	3.16479	2.99072	3.47931	3.32393	4.08065	3.22709	3.72335	3.1718	3.76697	3.95408	3.43448	3.62621	2.7789	3.64473	4.09675	4.24925	3.57422	3.96803	3.15241	3.26045	2.51417	2.75826	3.1548	2.42522	2.75007	2.7049	2.45382	3.17329	4.00531	3.13666	2.66159	3.38451	3.8596	3.04378	2.97521	3.26942	3.03713	3.20976	2.78192	2.63077	3.04185	2.99171	3.12029	2.67623	3.60818	2.96196	3.62785	3.53031
7893010	5.49196	4.83548	6.57537	5.83371	5.77911	5.87141	6.46831	5.84377	5.6359	5.89033	6.54525	6.01221	5.94141	5.87563	6.28704	5.8861	6.80037	5.97289	6.36858	5.55122	5.8523	5.55906	6.14288	5.85392	4.96152	5.34428	5.15677	4.8555	5.29313	5.78671	5.03625	4.62488	5.54301	5.36166	5.94683	5.87544	5.07029	5.89424	5.17291	5.40223	5.75007	6.26337	5.47445	5.79917	5.66452	6.40409	6.31205	6.15876	6.18833
7893011	5.13865	5.01851	5.07283	4.72243	4.85513	4.80768	4.83506	5.28857	4.84277	4.67955	4.85478	5.10839	4.99212	4.39037	4.6128	4.32891	5.25679	5.00739	5.21736	4.30044	5.13062	5.29714	5.18998	5.40652	4.51098	4.92975	4.5989	4.80833	4.90057	4.90076	5.33647	5.09554	4.79924	4.88273	5.17441	4.53482	4.83619	5.33336	4.4593	4.82908	5.14636	5.03904	4.84605	5.09152	4.70546	4.5442	5.00226	4.80933	4.61314
7893012	9.58555	9.78869	10.0074	9.999	10.3394	10.2495	10.2504	10.2621	9.82435	10.3355	10.5544	10.1597	10.215	10.264	10.4431	10.309	10.316	9.98253	10.3611	10.073	10.0698	9.5904	9.8156	9.75203	9.9878	10.14	9.79925	9.23387	9.78675	9.96	9.97134	9.92148	10.4315	10.6022	10.0204	10.033	10.02	10.1723	10.1127	10.1531	10.3852	10.4809	10.4913	10.2925	10.2457	10.6547	10.4943	10.6707	10.5775
7893013	6.4506	6.24201	6.25726	6.84079	5.855	5.87827	6.19605	6.86594	6.00651	6.47473	6.57324	6.41908	6.978	4.75963	6.63141	6.89566	6.92444	6.61281	6.69755	6.99128	6.15964	6.31646	5.92929	5.88147	5.71579	6.27555	5.45661	5.72533	6.14426	6.7438	6.52531	5.43517	5.91388	6.55127	6.54631	6.32513	5.8444	6.28604	5.83075	6.42631	5.32176	6.3797	6.44255	4.84409	5.9458	6.26278	5.64194	5.68245	4.20062
7893014	4.55385	3.79999	5.69616	6.59401	5.57466	5.29576	6.12477	5.60892	4.46091	5.12473	5.76625	4.93037	5.77998	5.9006	5.08902	6.42254	5.97536	4.58238	6.42932	5.64359	4.75012	4.50347	4.24049	4.13071	4.21051	4.50963	4.4839	3.93669	4.285	5.14621	3.9089	4.13383	5.08427	5.3573	5.32573	5.11757	4.6436	5.84094	4.97267	5.36476	4.92788	5.46616	5.37857	5.05403	5.18364	6.2239	5.33447	5.29684	5.47576
7893015	11.9926	12.1743	11.9452	11.7448	12.2517	12.0754	12.3379	12.2337	12.1758	12.1994	11.9978	12.1683	12.3369	12.0252	11.8943	11.8442	12.2474	12.2855	11.9486	12.1652	12.1707	12.2025	12.2607	12.2361	11.8428	11.6046	12.2132	12.0115	12.0444	12.0267	11.9768	11.7484	11.9297	11.5116	12.3339	12.1252	12.0138	12.1027	12.3405	12.2265	12.0308	12.1158	11.8397	12.2323	11.8692	11.9864	12.1884	12.0973	12.1422
7893016	4.56701	4.11016	4.70978	5.10544	4.5228	4.69712	4.58554	3.8281	4.18367	4.34125	4.44145	4.15987	4.45479	4.49548	3.35399	3.7885	4.22559	4.38046	3.80498	4.079	4.53984	4.02815	4.27141	4.07999	4.33654	4.59001	4.8999	4.94064	4.71907	4.51728	3.96517	4.22497	4.52911	4.23649	4.687	4.08774	5.09094	4.38901	3.83449	4.70103	4.6503	3.92275	4.58025	4.08094	4.96307	4.14125	4.43447	4.46683	5.1507
7893017	5.58339	5.58401	5.30707	5.51592	5.68784	5.69523	5.50243	5.76029	5.13073	5.4929	5.90995	5.9729	5.85132	5.41135	5.70713	5.95059	5.54969	5.95839	5.60415	5.50213	5.58042	5.53155	5.20974	5.56919	5.55717	5.7406	5.80116	5.76821	5.40782	5.28579	5.50604	5.01861	5.50865	6.03591	5.27187	5.83617	5.23938	5.66951	5.73923	5.2895	5.0561	5.16012	5.7265	5.25476	5.45069	5.77193	5.30677	5.45853	5.38119
7893018	3.3748	3.91542	3.95351	5.33236	3.86778	4.95656	4.89042	5.12227	5.04402	3.73407	4.88541	4.88964	4.60875	4.63876	5.67039	4.71816	5.02661	3.97761	4.49282	4.42755	4.0149	4.34838	4.84934	5.47041	4.02884	5.0846	4.00287	4.71213	3.39236	4.628	4.49975	4.07009	4.42735	4.33058	4.55002	4.32084	5.18285	4.76794	4.12094	3.51289	4.58167	5.02982	3.43099	4.814	4.85846	5.14991	5.44254	4.20598	4.02936
7893019	5.85405	5.18534	6.49643	6.64519	6.13235	6.67328	6.40544	6.85302	4.76621	6.82697	6.76158	5.17928	6.55399	6.18422	7.28342	7.17109	5.74163	5.98223	6.64446	6.43804	3.9941	5.4585	4.74288	5.76761	6.08743	5.37638	5.67166	3.916	4.91836	5.93207	4.03141	5.45131	6.4973	6.62043	6.22332	6.25149	4.81372	6.4495	5.80183	6.30522	5.92425	6.92029	7.08439	6.29348	6.27924	7.39242	6.89102	6.8082	6.9037
7893021	4.61903	4.33663	4.66282	4.58522	5.07346	4.43784	4.86954	4.5816	4.56668	4.6507	4.37081	4.64163	4.47324	4.79736	4.2425	4.38652	4.78035	5.08061	4.51419	4.44049	4.7981	5.31497	5.31238	5.20206	4.37883	4.51055	4.63885	4.90905	4.87503	4.84347	4.62954	5.25498	4.87929	4.80605	4.21072	5.15639	4.93718	4.38951	4.51207	4.84438	4.67545	4.84863	4.8282	4.95523	4.89107	4.52109	5.24927	4.51958	5.06945
7893022	5.45265	5.4477	4.79225	4.44695	5.29048	5.25219	4.45453	5.77978	3.8029	5.79514	5.19683	5.54338	5.30966	5.12309	5.74921	5.83184	5.68787	4.37401	4.87856	5.42764	5.18474	5.08292	4.40894	5.06383	4.97633	5.88442	5.44838	5.46458	5.58567	5.3447	4.923	4.85578	4.93693	5.62485	5.01908	5.07195	5.92658	5.58283	4.76445	5.23046	5.33427	4.88903	4.87872	5.03323	5.818	4.80857	4.09658	4.79613	4.23946
7893023	9.37853	9.29195	9.2451	9.57721	9.62548	9.67175	9.68158	9.65571	10.0108	9.71144	9.47533	9.1866	9.44699	9.75995	9.60128	9.56947	9.68639	9.36617	9.83998	9.42857	9.6945	9.37114	9.35125	9.30189	9.33551	9.17329	9.59965	8.89357	9.35412	9.72803	9.37932	9.62454	9.32267	9.58676	9.82756	9.75427	9.21998	9.60199	9.7939	9.55017	9.38092	9.47492	8.97337	9.30852	9.53254	9.63175	9.83099	9.94755	9.72928
7893024	4.50524	4.35179	3.3606	3.5684	4.19807	4.75269	3.34879	4.12578	3.69018	3.23511	4.07396	4.9127	3.85506	3.64407	3.53258	4.38147	4.12747	3.83848	4.25292	3.90169	3.79858	3.85495	3.56027	4.51287	3.73823	3.96442	4.01168	4.87342	4.58091	3.53051	3.76569	3.31793	3.66736	4.25126	4.11029	3.34987	4.56063	3.11818	3.80345	3.67215	3.95097	4.4128	3.77535	3.76774	3.8892	3.3693	4.40344	4.16687	4.06208
7893025	8.22694	8.12469	8.17575	8.06374	7.75917	8.35787	8.1315	8.0887	7.83606	8.28147	8.49191	7.87645	8.20267	8.10737	8.34294	7.99176	8.39862	8.07323	8.28662	8.66099	8.12111	8.03714	8.05829	7.35817	8.26819	8.25957	8.10748	8.32832	8.25956	8.37568	8.4111	8.30809	7.44131	7.79714	8.35509	8.05472	8.07791	8.09139	8.55258	7.92124	7.51689	7.84978	7.7754	7.63228	7.56503	7.75285	8.04432	7.75837	7.68895
7893026	7.76345	7.69821	6.84852	6.86701	7.3238	7.0975	7.48769	7.21454	7.58077	7.13558	7.00705	7.68875	7.30971	7.37786	6.86433	7.07218	7.3265	7.35084	6.98672	7.48472	7.58307	7.65334	7.63568	7.58691	7.69973	7.46287	7.48831	8.28821	7.67166	7.28656	7.72608	7.69743	7.57723	7.10769	7.31238	7.46439	7.78761	7.48804	7.37546	7.52309	7.74982	7.3246	7.34629	7.55875	7.66447	6.90155	7.40319	7.41205	7.3278
7893027	5.43544	5.69694	6.26057	5.91	5.48671	6.20962	5.885	6.68001	5.75265	6.01948	6.45392	6.1186	6.48497	5.33229	5.77601	6.38341	6.15654	5.91525	6.0436	5.70278	5.55883	5.28537	5.56039	4.81194	5.49579	5.33325	5.66778	5.65753	5.78627	5.56041	5.66891	5.66938	5.44859	5.36616	5.63269	5.70943	5.86868	6.15165	6.01965	5.67506	5.28049	5.51276	5.31479	4.89234	5.27748	5.8376	5.73642	5.76114	6.54991
7893028	4.17806	2.96877	6.58875	6.85597	5.39368	6.48335	5.39847	6.4002	4.49982	6.27931	6.55821	5.26136	6.3703	5.06525	6.71114	6.38996	5.28775	4.73464	5.18142	5.17888	4.70624	4.22582	5.12061	4.56521	3.49952	4.47271	3.5901	2.84109	3.8895	5.8738	3.61841	4.26165	6.02509	6.17508	4.89166	6.62518	4.12262	5.73246	4.3519	5.52509	5.54402	6.435	6.0939	5.61653	6.01157	6.7616	6.76061	6.76596	6.94945
7893029	11.5059	11.448	11.2159	11.0905	11.3186	10.972	11.1998	11.1873	11.3193	11.1197	11.0596	11.4205	11.6224	11.7047	11.274	11.5612	11.2939	11.6172	11.4468	11.688	11.3543	11.6588	11.4086	11.2441	11.6783	11.6565	11.7015	11.9208	11.3225	10.9978	11.1522	11.481	10.7679	11.0264	11.1247	10.8583	11.4572	11.2403	11.4597	11.2835	10.811	11.0703	11.4342	10.988	10.9908	10.6436	10.9386	11.0193	11
7893030	6.59057	7.01286	7.86081	7.69279	7.20382	7.25069	7.66837	7.1418	6.47559	7.39914	7.38255	6.44445	6.97727	7.0439	7.04913	6.50937	8.10462	7.18063	7.48452	6.86017	7.51648	6.99581	6.86272	7.02919	7.22042	6.89713	7.42367	5.05995	7.19576	6.70716	7.11245	6.80684	6.90723	6.49685	6.86963	7.31877	7.70725	6.98762	7.67499	7.15332	7.07427	7.3435	7.551	6.74008	7.72604	7.57609	7.83818	7.01359	7.82748
7893031	9.42603	9.45388	8.80068	8.81711	9.19732	9.1019	8.98201	9.02073	9.16185	9.26213	8.60948	9.23946	9.41085	9.38803	9.48872	9.56476	9.4525	9.23013	9.12308	9.01435	9.48694	9.32319	8.88158	8.74726	9.59636	9.78694	9.29832	9.14883	8.76686	9.01673	8.84799	9.32142	8.88601	9.01343	9.40314	9.05042	9.60053	9.63384	9.38488	8.98775	8.25373	9.09195	9.05901	9.09139	8.26087	9.22523	8.74893	8.59214	9.05082
7893032	6.55968	6.8478	5.55023	5.43718	7.39819	6.82519	6.97876	6.64208	7.0882	7.40213	7.09853	6.74408	6.83857	7.30337	7.10253	7.27985	7.06238	6.41768	6.73252	7.05285	7.038	6.26742	6.80924	6.90748	6.74355	6.77664	6.76297	6.82228	6.64059	6.78386	6.80757	6.91465	7.409	7.05135	6.8622	6.73101	6.71991	6.36411	6.88272	6.78061	7.1123	7.13371	6.64175	7.03305	6.68497	7.16063	7.15307	6.94544	7.41343
7893033	8.07909	7.65178	8.32322	7.64438	8.41306	8.41785	8.71662	8.84383	7.4743	8.56795	8.7802	8.65063	7.94087	8.09159	8.8459	8.67024	7.7854	8.78656	8.29641	8.13864	6.89695	7.84981	7.77284	7.55763	7.58849	7.75547	7.06988	6.08098	7.16238	9.0421	7.37529	7.63106	8.57651	8.95492	7.12609	8.41543	7.51465	8.55684	7.06814	8.74706	9.21489	8.6943	8.84013	9.11205	8.6758	8.73878	9.05109	9.44696	8.65371
7893034	5.24089	4.73191	5.91341	6.67371	5.43747	5.45919	5.12697	5.72699	5.19688	5.80153	5.70791	6.2489	6.0492	5.54635	5.83517	5.78331	4.76639	5.47814	5.48182	5.67587	4.12587	5.02548	5.10659	4.06013	5.1744	5.9503	4.02795	5.08149	5.09798	5.86404	5.10429	4.54024	5.5385	5.74525	4.81217	5.43235	5.40013	4.95727	5.21125	5.40673	6.18758	5.64494	4.45734	5.58971	5.71737	6.03458	6.17518	6.09055	5.62224
7893035	6.50241	6.00765	6.51659	6.80541	6.24366	6.37502	6.45239	6.5687	5.60507	6.62818	6.29089	5.92982	6.26857	5.83012	6.2982	6.42814	6.37271	6.72935	6.13954	5.97452	5.47627	5.79334	6.41704	5.72813	4.97349	6.03112	5.89984	5.92607	6.0668	6.76525	5.74881	5.94137	6.19894	6.37042	6.04138	6.40606	5.75874	6.3003	6.23729	6.37917	5.95229	5.99589	5.98698	5.46105	5.84279	5.84196	6.56431	6.66455	6.41343
7893036	7.62643	8.46588	7.06747	7.70125	7.79083	7.93756	7.29305	8.03722	7.90878	7.92416	7.52277	8.54808	7.33023	8.63708	7.69986	8.49676	7.39522	7.93008	7.2726	7.83813	7.5533	7.86625	8.37737	8.26624	7.89277	8.20171	7.88791	8.24353	7.91337	8.33538	7.86597	8.69484	8.43705	8.28065	7.73406	8.12217	7.63276	8.40946	7.74725	8.39057	8.08222	7.00849	7.822	8.27637	7.66401	7.98572	7.97344	8.13592	8.024
7893037	6.69588	6.11252	6.48628	6.70443	6.53246	6.02369	6.54201	6.39558	6.49914	6.67783	6.90671	6.86295	6.52263	6.50271	6.26563	6.66312	6.85219	6.05184	6.82401	6.41423	6.49744	6.36044	6.54438	6.63341	5.13208	6.00374	6.96083	6.96513	6.81751	6.30362	6.77565	5.86572	6.3002	5.7867	6.82772	6.29726	6.01999	6.38721	6.80302	6.19843	6.84854	6.27402	6.36295	7.00035	7.16733	6.83767	6.59003	6.80715	7.13762
7893038	4.81278	3.73547	3.43173	2.82328	3.46233	3.11258	3.57055	3.92561	3.58877	3.28238	4.66306	2.69512	3.56024	3.81723	3.84905	3.6887	4.15548	3.96513	3.44959	2.44793	4.08664	3.44304	3.40514	3.37469	3.4295	3.38672	3.35499	4.22939	3.45289	3.01717	2.85157	2.99996	3.57227	4.12146	3.68602	3.46833	3.26826	3.4255	4.87582	4.21807	3.25134	3.47332	3.41783	3.45314	4.27446	4.7758	3.14161	3.68507	3.98635
7893039	10.4544	10.2576	9.97518	10.0898	10.4204	10.4733	10.2182	10.2763	10.3864	10.1337	10.4483	10.8241	10.5268	10.842	10.4459	10.7832	6.13019	10.4214	10.1998	10.5917	10.4218	10.2203	10.6073	10.4473	10.6997	10.5965	9.98349	10.9474	10.7185	10.8773	10.5595	10.9225	10.4173	10.4222	10.2997	10.478	10.3702	10.652	10.0535	10.3663	10.8131	10.7802	10.3472	10.6349	10.5368	10.1278	10.4497	10.5844	10.2572
7893040	6.42458	6.64326	8.06211	7.89935	6.71597	6.84163	7.0981	7.10162	6.61402	6.66518	7.59225	7.6312	7.53281	7.04145	7.4725	7.80139	6.77843	6.82604	7.03743	6.8806	6.48394	7.01603	6.76014	6.79436	6.53316	7.15649	5.791	5.12489	6.13237	7.59663	6.63944	5.40714	7.11742	7.06268	6.87108	6.99596	6.88074	6.76735	6.03444	6.90357	6.90123	7.60264	7.16845	6.89706	6.84716	6.92129	7.08402	7.33029	7.0702
7893041	3.55776	3.14037	2.89753	3.34331	3.2538	3.53522	3.07941	2.7626	3.08344	3.02736	3.71367	3.89882	2.91685	2.99454	3.35878	2.97198	2.84262	3.06195	2.52093	3.4947	2.68109	2.75074	3.0258	3.11609	3.34439	2.74979	2.53788	3.27115	3.31336	4.03294	3.32029	2.9991	3.62813	2.87648	2.9907	3.3654	3.722	3.26187	3.0077	3.11565	3.11148	3.5197	3.00386	3.0135	2.89338	3.1079	2.9651	2.89639	3.99947
7893042	9.06534	8.94814	9.66916	9.69378	9.69143	9.91405	9.75174	9.89344	9.43083	9.46745	9.53098	9.4942	9.83472	9.07124	9.71898	9.60353	9.62769	9.62382	9.86075	9.64511	9.36908	9.77625	9.58063	9.54554	9.14446	9.20122	9.09067	8.16141	9.14259	9.62426	8.95277	9.04718	9.47479	9.54643	9.21474	9.65145	9.32469	9.52923	9.08654	9.72476	9.74353	9.80212	9.51796	9.79848	9.84719	9.82596	9.77189	9.90891	9.57336
7893043	6.24312	6.18407	6.64068	6.31972	6.69128	6.41883	6.67653	6.40574	6.30391	6.63531	6.72252	7.16674	6.46687	6.46411	6.67737	6.88868	6.79067	6.66297	6.50056	6.32275	6.36745	6.89495	6.43169	6.42757	6.09764	6.58517	6.38623	5.60079	6.23197	6.46132	5.98314	6.21477	6.34639	6.54883	6.28325	6.34581	5.9291	6.766	6.57436	6.27492	6.26665	6.84865	6.46438	6.12877	6.55547	6.68154	6.54018	6.69599	6.82103
7893044	2.89508	2.61512	2.85948	2.59935	2.46846	2.3242	2.51024	2.41062	3.0504	2.52927	2.34008	2.93507	3.29825	2.6652	3.11156	3.46848	2.43398	2.46217	3.19111	2.71156	2.53223	2.44702	2.40926	3.27549	2.28537	2.44734	2.5463	2.38491	2.70884	2.14657	2.44259	2.77355	3.54406	2.64106	2.68669	2.97493	2.85057	2.63319	3.21665	2.6385	2.4034	2.57508	2.39533	2.49508	2.33843	2.52772	2.4245	2.72482	2.95504
7893045	2.53079	2.60011	2.3201	2.44331	2.64471	2.43647	2.33007	2.62438	2.16975	2.67255	2.72897	2.08462	2.7651	2.81487	2.67741	2.92682	3.47354	3.02356	2.25235	2.55851	2.41972	2.23337	2.21895	2.83887	2.93818	2.4239	2.53065	2.6818	2.17588	2.35387	2.35369	2.18786	2.39783	2.2358	2.66974	2.53537	2.6581	2.87331	2.62342	2.6321	2.75064	2.47891	2.64935	2.30551	2.18768	2.93021	2.82349	3.21726	3.15808
7893046	4.03667	3.89542	4.52414	3.95729	3.79743	4.33002	4.13542	4.91168	3.69698	4.14069	4.13213	4.02983	4.76244	4.62867	4.83383	4.21341	4.47151	4.5798	4.73419	3.91743	4.1637	4.57414	3.8279	3.29596	3.57177	4.15894	3.81058	2.76496	3.99038	4.70619	3.7647	2.94958	4.02359	4.73291	5.11038	4.51198	4.62303	4.13994	3.63468	4.47148	4.08143	3.45838	4.65441	4.74089	3.42722	4.82501	4.25641	4.05623	4.60411
7893047	5.48624	4.89748	6.49779	6.36627	4.90796	6.10737	5.35077	6.4183	5.20161	5.75045	6.39654	6.88771	6.88465	5.74612	6.86047	7.01006	5.64759	5.82527	5.60831	6.47271	4.91787	6.08772	5.00615	5.68867	5.60314	5.07798	4.84512	5.5035	4.56595	6.59627	5.00042	5.48339	4.50564	5.83954	5.48493	6.07657	5.52978	5.79389	5.34866	5.25417	5.40546	5.57433	5.76797	5.23221	5.25985	6.00323	6.14252	5.50229	6.06905
7893048	6.73589	6.18732	6.43623	7.27305	6.82334	5.99612	6.44401	6.82798	6.25906	6.46234	6.63913	6.19837	5.83239	5.87627	6.5652	6.22863	6.64448	6.67148	6.45438	6.2298	6.1887	6.81422	6.37489	6.33463	6.30774	5.74192	5.62362	5.90425	6.31648	6.50253	6.35485	5.96115	5.85218	6.04316	6.01389	6.28457	6.73296	6.61738	6.29215	6.27479	6.29315	6.50929	6.47903	6.83373	6.54511	6.83714	6.60339	6.62674	6.05954
7893049	5.6769	3.83489	5.52919	4.68754	4.88454	5.13656	4.19677	4.5337	2.92906	6.19984	5.24029	4.68909	3.98956	5.80671	4.14923	4.96558	4.82157	5.20129	3.33858	5.29234	3.6987	3.75486	3.48633	3.79463	3.61812	4.36344	2.85452	2.65789	3.38102	5.12946	4.89733	3.51052	3.75844	6.32193	5.04793	5.89087	3.972	4.94671	4.06229	4.90146	3.98522	4.46731	5.24323	3.92357	3.22807	4.27213	4.71478	4.31082	5.14143
7893050	10.8829	10.9513	11.2863	10.9871	11.0589	11.1704	11.1731	11.1135	11.2176	11.1315	11.4672	11.5899	11.2447	11.1018	11.1143	11.2187	11.241	11.1627	10.9107	10.6625	11.2877	11.405	10.7245	10.9766	11.2417	11.1159	11.3184	11.6468	11.1462	10.9568	11.6022	11.4211	11.7688	11.8329	11.2545	11.0489	11.057	11.0248	11.3415	11.0577	11.7371	12.0207	11.9108	11.9503	12.3666	11.938	11.8293	11.5326	11.9799
7893051	6.41498	7.06192	6.44737	6.53003	6.80377	5.43982	6.23675	6.25563	6.61171	6.86883	6.26376	7.03939	7.11246	7.12148	6.67225	7.21705	6.71058	7.66235	7.21863	7.07289	7.44004	8.37223	7.76546	7.2918	8.39747	7.70998	7.94355	8.5047	7.14032	6.29571	6.98719	7.41633	4.66168	6.04746	7.09941	6.73136	7.22933	6.36554	7.32108	6.9012	6.24422	6.0925	7.09481	6.3273	6.32008	5.95204	6.10255	5.64978	5.63738
7893052	4.8895	4.00689	4.77361	4.16166	4.31088	4.53267	4.03431	4.29644	4.09637	4.77494	3.97226	4.55848	4.29053	3.77279	3.87527	4.73798	4.53237	4.56612	4.10811	3.92765	4.3425	3.70549	3.96252	4.74613	4.78155	3.76438	4.15333	4.22509	3.79986	4.27314	3.80636	4.56291	4.55602	4.60062	4.3574	3.53762	3.90232	4.66558	4.77145	4.67099	3.83028	3.87962	4.0342	4.32998	3.58068	4.4345	4.06711	4.86226	4.53748
7893053	3.40734	3.57477	3.84936	3.3773	3.8718	4.20297	3.99903	3.5486	3.34565	3.76636	3.51835	3.7742	3.57662	3.56951	4.28549	3.89936	3.95014	4.19115	3.26407	3.4729	3.18294	4.24579	3.50885	3.43692	3.99505	3.35855	3.90076	4.19593	3.67332	3.3214	3.35095	3.62861	4.00223	3.42629	3.96995	3.31178	3.75743	3.10773	3.04282	3.50024	3.56587	3.49291	3.34262	3.61056	3.89657	4.25718	3.984	3.14735	4.85541
7893055	4.79042	4.91828	5.42925	5.37848	4.83161	5.73793	5.18659	5.78248	4.52038	5.72065	6.06907	4.87853	5.52229	5.50256	5.878	5.9847	5.11827	5.38316	5.30689	5.1955	5.24346	5.62068	5.11395	4.87303	4.08028	5.13299	4.3472	4.26186	4.34649	5.98858	3.89621	4.3973	5.65402	4.68168	4.71537	5.58249	4.42156	5.42552	4.79354	5.3495	4.80351	5.05312	5.34785	5.20681	5.09108	5.46987	5.17904	5.8827	5.78778
7893056	5.27984	5.80825	5.67739	3.94432	5.32742	5.42721	5.15383	5.25792	4.5594	4.89395	5.84879	5.45569	5.87331	3.46765	5.60323	5.89693	4.53468	4.79617	4.16019	5.03127	4.91491	5.17258	4.48889	4.6843	5.80932	5.62728	4.80175	5.02709	4.87266	5.55494	4.00912	5.08867	5.26448	5.38819	4.94399	4.12446	5.7625	4.98346	4.67657	4.14793	4.55136	4.397	5.41659	4.59205	5.07618	4.77439	5.87993	5.31689	4.13512
7893057	2.61315	3.09352	2.84945	2.86392	2.84271	2.42888	2.55327	2.66907	2.88921	2.73679	2.59194	2.99469	2.85416	2.46824	2.50839	2.64875	2.77598	2.19533	2.50532	2.71429	2.5355	2.50973	2.60092	2.45221	2.75273	2.55577	2.54128	2.89087	2.82685	2.8389	3.01821	2.53837	2.72048	2.69722	2.81976	2.39307	2.55015	2.41948	2.62034	2.56296	2.40286	3.11192	2.34915	2.70753	2.67644	2.48826	2.39218	3.0743	2.76114
7893058	8.74026	9.20179	9.01712	9.05624	9.04183	9.10002	9.0693	9.34467	9.10361	9.15266	9.26998	9.60521	8.91487	9.17495	9.38137	9.49017	8.84747	8.93903	8.56375	8.53015	8.85933	8.35962	8.98668	9.01896	9.12495	8.62147	9.07585	9.28073	8.80541	9.1775	8.77891	9.24653	10.5805	10.7472	8.74616	9.12445	8.74508	9.08515	9.0965	9.19988	10.6407	10.2154	10.6512	10.3331	10.6164	10.6458	10.5173	10.2756	10.1917
7893059	5.86879	5.93842	6.59714	6.27997	5.90728	6.02819	6.55201	5.95714	5.78525	5.5491	5.91935	6.23235	6.24269	5.96838	6.52494	6.41928	6.33846	6.21237	6.38284	6.6163	6.5079	6.29367	5.99112	5.93371	6.46812	6.08298	5.76742	6.08996	5.78525	5.89776	6.28931	5.52886	5.156	5.40792	6.15002	6.12972	6.20681	6.01333	5.93178	5.82046	5.33464	6.46795	6.27292	5.43195	5.02581	5.63298	6.19816	5.8099	6.20367
7893060	4.72167	3.59264	4.94088	4.34121	5.08756	3.97143	4.26532	3.98497	4.67141	4.35704	4.71478	3.68478	4.67667	4.13007	3.95951	4.95565	4.56703	4.84817	5.32969	4.8188	4.33349	3.96771	3.6291	3.69192	5.1691	4.24643	4.41137	4.70221	4.60459	5.10227	4.46532	5.43937	3.79837	4.6816	4.08143	4.47309	4.62098	4.4786	4.84995	4.4457	4.39307	4.24543	4.84763	4.27986	4.15772	4.8373	4.28232	5.56427	4.67365
7893061	9.40808	9.65348	8.7784	8.85455	9.40485	9.11497	8.94025	9.36121	9.51475	9.31677	8.97041	9.7061	8.90002	9.45351	9.27224	9.35209	8.92873	9.27762	8.84625	8.97594	9.07198	9.20564	9.47748	9.35394	9.38446	9.51233	9.05364	9.2349	9.21291	9.78241	9.11524	9.85287	9.3618	9.38815	9.33684	9.53546	9.07838	9.42568	9.16752	9.14855	9.0994	9.40534	9.08019	9.35018	9.04424	9.39765	9.49251	9.63746	9.46151
7893062	4.59678	3.47047	4.25788	3.84613	4.77632	4.63872	4.07761	5.08492	3.66032	3.88106	5.2347	3.37819	3.73481	4.14583	4.40438	4.1044	3.38072	3.81257	4.85251	3.71164	3.9381	3.4592	3.24478	3.99323	3.37154	4.48283	3.92061	3.20144	3.2363	4.5024	3.48267	3.98527	2.97307	4.03017	3.75858	3.75337	3.54332	4.16117	3.90024	4.02034	3.58176	4.17849	4.13722	4.56981	4.30328	4.99317	5.09358	4.00934	5.12483
7893063	6.01888	5.98685	7.18992	6.78615	5.48111	6.54069	6.8939	6.56351	6.07757	6.50666	6.61555	5.83807	6.51485	6.12787	6.4957	6.10523	6.62901	6.47037	5.78018	5.43471	5.94496	5.76315	6.2273	5.64231	6.42667	5.95898	6.48917	4.72512	5.94997	6.38561	5.75434	5.37429	7.19503	6.80662	6.22421	6.07776	6.19473	5.89324	6.49612	6.20779	6.8252	7.5059	7.32871	6.71801	6.9039	7.07174	6.55328	6.35443	7.09426
7893064	7.46259	7.57178	7.01952	6.72584	7.46002	7.58137	6.92952	7.87309	7.65271	7.37791	6.90061	7.57625	7.41341	7.78782	7.57526	8.02212	7.03858	7.34834	7.16648	7.58479	7.40559	7.60674	7.46531	7.49969	7.01921	7.40423	7.33111	7.70948	7.31221	7.84221	7.839	8.33996	7.31443	7.43052	7.50208	8.23565	7.56227	7.60295	7.70799	7.63176	7.35296	7.27802	7.05371	7.23805	6.20178	7.27759	7.3407	7.40155	6.74406
7893065	4.43391	4.57598	5.17417	6.44825	5.22717	5.89077	5.35294	6.06964	5.17918	5.69057	5.71781	4.38775	4.39971	4.97001	5.45903	5.55059	5.15026	4.8112	5.44479	5.14808	5.30258	4.3185	4.28118	4.43325	5.20583	4.99815	4.99421	3.64001	3.83319	4.76084	4.96746	4.67998	5.32032	5.14577	5.09766	5.66217	4.10385	5.27153	4.99857	5.15768	5.20276	5.89204	5.79813	4.48882	6.06854	6.45217	6.55334	6.01521	5.57086
7893066	2.46483	2.3003	2.90828	2.69316	2.52656	2.94446	2.34323	2.53459	2.27535	2.6843	2.49268	2.87267	3.1881	2.74525	2.49654	3.14741	2.7349	2.30559	2.4651	2.55595	2.53164	2.36712	2.48905	2.4156	3.15686	2.66041	2.61629	2.96308	2.69974	3.46053	2.42062	2.82765	2.40723	2.39938	2.61832	2.26841	2.76056	2.28124	2.80324	2.61417	2.41179	2.12397	2.56966	2.76664	3.0951	3.24177	2.36879	2.59577	3.14748
7893067	7.80726	7.52471	8.06654	7.95941	8.37068	8.23368	8.18817	8.35063	7.87292	8.0701	8.23335	8.08789	8.27098	7.47268	7.48946	7.13198	8.18345	8.44293	7.18206	7.8137	8.14811	8.05669	8.19375	8.08572	7.23546	7.35819	8.00303	6.62749	7.3616	7.958	7.95157	7.12025	8.5154	8.05381	7.81618	7.57321	7.10725	8.27911	7.52679	7.61575	7.72591	8.14608	8.01192	8.17741	8.31225	8.53228	8.34774	8.48477	8.22876
7893068	6.95143	6.85642	7.04884	7.42551	7.37664	7.4293	7.75319	7.5246	7.23335	7.71116	7.17722	7.7025	7.35964	6.76835	7.10293	7.04534	6.60023	7.53353	7.47847	6.72594	7.17975	7.21138	7.30326	6.67702	6.36175	6.55326	6.91742	6.02275	6.45583	6.95227	6.40415	6.37977	7.55379	7.39027	6.94291	7.06531	6.0642	7.29136	7.06976	6.93027	7.53697	7.68803	7.20907	7.7517	7.48644	7.97396	7.52556	7.53328	7.1206
7893069	6.99653	6.96386	7.39078	7.30309	7.45388	7.52681	7.26743	7.44051	6.95015	7.25168	7.46954	7.19929	7.6175	7.013	7.55657	7.29073	6.78112	7.31996	7.09532	7.32737	7.25804	7.6883	7.46721	6.72958	6.81027	7.24036	6.85974	6.59103	6.46373	7.36175	6.96541	5.86372	7.55794	6.9469	6.97899	6.90639	7.01269	7.30192	6.70746	6.7995	7.19814	7.70357	7.31073	7.45797	7.30827	7.6631	7.312	7.51205	6.96396
7893070	9.52872	9.58322	9.48547	9.44439	10.0647	9.88053	9.7579	9.80169	9.80057	9.80585	9.76523	9.7412	9.97608	9.60081	9.87335	9.85747	9.63387	9.48119	9.73308	9.7292	9.71268	9.5982	9.72091	9.70264	9.65091	9.75339	9.44762	9.46536	9.62789	9.82266	9.82398	9.7665	9.45263	9.80153	9.81809	9.68946	9.72689	9.53996	9.96921	9.35622	9.71247	9.88747	9.57537	9.88405	9.63415	9.74238	9.72595	9.41851	9.87771
7893071	6.45191	6.63387	6.00854	6.91453	5.65933	6.57236	6.71998	6.29737	6.30249	6.54969	5.43712	6.54515	6.21452	6.06326	7.0157	6.50305	5.51371	6.37804	6.54053	6.31752	6.69629	6.63768	6.3084	6.40549	6.00666	6.46181	6.49147	5.81008	6.73302	6.36333	5.89852	6.55432	5.85431	6.16728	5.98691	6.24652	6.88769	6.63704	5.9503	6.48565	6.22098	6.18525	6.12993	6.39338	5.87717	6.03553	6.52303	5.25382	6.24637
7893072	5.59875	5.84161	6.32492	5.70626	5.95879	6.57319	5.78882	6.48839	5.47661	6.4612	6.23147	6.76346	6.06234	6.10881	6.24227	5.54432	5.41782	6.32778	5.94598	5.28927	5.34297	5.29798	5.66812	6.3516	4.64725	5.11831	5.38203	5.34968	5.67239	6.6195	4.78196	5.69523	6.37805	6.72129	5.90745	6.17113	4.94541	6.53067	5.13496	5.83162	6.70574	7.08464	6.14583	6.3653	6.52004	6.69774	5.90895	6.78225	6.09824
7893073	9.02899	8.89889	9.07524	8.98784	8.86485	8.94829	8.86506	8.84772	8.85779	8.87758	9.04366	9.23641	9.18042	9.13055	9.00452	8.94999	8.87192	8.80591	8.84422	8.65542	9.13876	8.8335	8.94044	8.70059	8.90262	9.02442	8.83959	8.83712	8.84977	9.23233	9.07739	8.87061	8.7479	8.63429	9.11253	8.95497	9.09298	8.80182	9.04814	8.79698	8.58691	9.06622	8.40302	9.00262	8.52303	8.85611	8.16636	8.9251	9.19389
7893074	7.43908	6.92392	7.82946	7.68624	7.48299	7.33969	7.33545	7.22469	6.55501	7.5476	7.50048	7.26027	6.83548	7.37636	7.57838	7.01241	7.08523	7.4941	7.46188	7.07768	6.77711	6.62879	6.89662	7.00966	6.6988	6.80535	6.92543	6.32749	6.87742	7.27953	6.97918	7.13792	7.37333	7.54936	7.31389	7.60373	6.50594	6.75679	6.70888	7.4994	7.174	6.40185	7.09875	6.98542	7.4342	7.57086	7.43769	7.60042	7.46191
7893075	11.2864	10.7011	9.54823	9.6493	10.1701	10.5797	11.0247	11.2693	10.8761	10.6866	11.0512	11.3129	11.2791	10.7893	10.8107	10.9678	10.9685	10.5837	10.8432	11.2966	11.1584	10.5866	10.7123	10.7026	11.427	11.2122	10.5221	10.9594	11.1296	11.0693	11.5139	10.942	11.4329	11.1919	10.8866	11.2996	11.0134	11.2872	10.5071	11.0476	10.902	10.677	11.5017	10.6544	11.0169	10.0664	11.0475	11.0344	11.1231
7893076	3.32337	5.29676	5.22394	4.97919	4.84364	6.0547	4.88003	6.08348	4.62666	5.06677	6.27582	5.95683	5.73014	5.23602	5.85075	6.20785	5.01929	4.35969	5.48643	5.48416	4.56192	4.72622	5.25643	4.72776	4.65212	3.92173	4.96299	2.88636	2.98538	6.44278	5.17544	4.70879	5.76679	5.48408	5.0771	4.93505	4.21276	4.43002	4.53297	5.62931	5.13643	4.69578	5.55205	5.16032	5.125	4.50569	4.30192	5.80317	5.7663
7893077	13.1018	12.9802	13.2651	13.3419	13.0127	13.271	13.1024	13.2247	12.9104	13.235	13.268	13.0868	13.0986	12.7249	13.3313	13.2255	13.0205	13.2874	13.31	13.0489	13.0259	13.1778	13.0498	13.135	12.8181	12.959	12.7475	12.3028	13.0514	13.2947	12.872	12.6581	12.6627	12.9154	13.0196	13.1575	13.0114	13.2209	12.8973	13.0724	13.0462	13.0546	12.918	13.021	12.8448	13.1133	13.0675	13.1391	12.9748
7893078	2.65674	2.88979	2.21184	2.59694	2.24867	2.65114	2.64233	2.6466	2.9121	2.39287	3.17707	2.39155	2.51789	2.55857	2.51238	2.33451	2.63781	2.21689	2.68603	2.43661	2.14901	2.51088	2.50535	2.39334	2.3187	2.38321	2.58525	2.53289	2.43461	2.59013	2.4709	2.49884	3.08993	2.58242	2.59962	2.87857	3.16788	2.23733	2.86711	2.74336	2.59694	2.60581	3.01282	2.61569	2.34529	2.48559	2.51167	2.72671	3.94311
7893079	9.80263	9.83324	10.0376	10.038	9.85827	9.95547	9.89554	9.88187	9.90815	9.98076	9.86772	9.80895	9.81279	10.2244	9.83368	10.09	10.1317	9.85718	9.90943	9.96826	9.98712	9.9637	9.88882	9.89883	9.95933	10.0162	10.2639	9.73296	9.85714	9.96933	9.70971	10.1757	10.0459	10.3386	10.206	9.85244	9.80348	10.0748	9.96708	9.87064	9.88365	10.0419	9.93357	10.0661	9.85674	10.0083	9.95812	10.0714	10.1168
7893080	3.5132	3.94376	4.14765	4.18467	3.73168	3.68589	3.4337	3.70571	3.73503	3.90959	3.45485	3.03788	4.37815	4.52805	3.89091	3.76063	3.83079	3.72277	3.97628	3.40052	4.24135	3.49347	3.44771	3.58644	3.92407	3.18445	2.56402	3.63105	3.90006	3.72179	3.45526	4.04728	2.78341	3.47944	3.17065	3.20875	2.9903	3.17182	2.88595	3.52274	3.18532	3.65331	3.67256	3.31423	3.72345	3.74543	2.70337	3.28142	4.04215
7893081	11.2891	11.4901	11.1738	11.2364	11.3856	11.7222	11.5968	11.4714	11.4953	11.6125	11.5902	11.5803	11.4523	11.7135	11.3751	11.5539	11.7594	11.5753	11.5593	11.5869	11.4588	11.5198	11.625	11.5366	11.6529	11.5692	11.444	11.4061	11.1175	11.6153	11.3944	11.5027	11.8129	11.7723	11.6963	11.7623	11.333	11.5803	11.6241	11.5847	11.5599	11.5819	11.5483	11.4537	11.5956	11.7645	11.6179	11.8368	11.6572
7893082	5.41638	5.6637	5.11487	5.03878	4.71359	5.80064	5.48541	5.32064	4.86737	5.38856	5.49154	5.73427	6.06006	5.58711	5.4737	5.55714	5.60264	5.88817	5.65295	5.15892	5.03894	5.44555	5.31818	5.57485	5.71894	5.91663	5.91958	6.21705	5.52945	5.66672	4.35334	5.0638	5.91521	5.6419	5.28835	4.79584	5.39626	5.12142	5.24072	5.19106	4.85429	5.84215	5.5539	5.36829	5.44164	5.58509	5.37725	5.22407	5.38398
7893083	5.26763	3.84413	5.07839	5.11617	4.62675	5.32502	4.63804	5.27274	4.22065	5.21617	4.89554	4.53693	5.52627	4.73888	5.48532	4.55344	4.07121	4.20058	4.07382	4.42607	4.30372	4.51685	4.4272	4.06819	3.1947	3.74403	3.77311	2.93366	3.99001	5.29087	4.13151	3.38985	4.66646	4.67727	4.96002	4.46322	3.67869	5.00989	4.2642	4.18275	4.97418	3.97003	4.2343	4.47666	4.72942	5.11597	4.8366	5.65853	4.85403
7893084	7.85582	8.00822	8.47244	8.45919	7.75649	7.8724	8.07081	8.96718	8.01091	8.51117	8.61797	8.38677	8.36613	7.65668	8.3699	8.2554	8.11277	8.7515	7.94627	7.57373	7.69613	8.44033	7.91237	7.61373	7.81431	8.23014	7.42183	7.06155	7.62243	8.78004	7.85315	7.38717	9.19569	8.99479	7.79004	8.72593	7.65242	8.44297	7.55287	8.65851	8.83822	9.25875	9.07676	8.79383	9.03198	9.01109	8.76148	8.91806	8.85053
7893085	9.73176	9.70053	10.3535	10.4222	10.1327	10.6152	10.4927	10.821	9.94549	10.3951	10.7609	10.3253	10.4304	9.57995	10.5877	10.5599	10.3318	10.5217	10.5563	10.3659	10.0651	10.0146	10.0671	10.0914	9.50415	9.73698	9.56347	8.12884	9.96615	10.5481	9.68519	9.12523	9.62044	10.1189	9.9189	10.2276	9.89327	10.5466	9.78937	10.2601	9.99136	10.0667	10.3974	9.66885	10.0301	10.2497	10.4676	10.5226	10.0264
7893086	8.17749	8.05321	7.72172	7.11896	8.36157	8.30662	8.46139	8.77348	8.39207	8.40384	8.57804	8.17665	8.50874	8.44169	8.39654	8.66967	8.56949	8.425	8.35224	8.48731	8.16422	8.55173	8.4706	8.28226	8.46722	8.63755	8.51012	8.78168	8.42058	8.86767	8.76113	8.84277	8.04387	8.4113	8.0702	8.65776	8.73887	8.65978	8.84949	8.55224	8.0174	7.78632	7.89891	7.61307	7.91001	8.02856	7.64369	7.50783	7.61308
7893087	10.2759	10.3216	10.5884	10.6401	10.6624	10.6912	10.5571	10.5354	10.6754	10.8277	10.3498	9.96607	10.2927	10.5286	10.5446	10.2458	10.6521	10.3413	10.5118	10.3755	10.4296	10.548	10.7246	10.5011	10.3823	10.469	10.3297	10.1721	10.3992	10.3669	10.1642	10.2188	10.496	10.4087	10.7234	10.5911	10.18	10.4908	10.6074	10.3679	10.3936	10.5614	10.5439	10.6736	10.2739	10.6001	10.3348	10.3322	10.2285
7893088	4.17815	3.83621	6.67489	5.56132	4.64365	5.9899	6.23709	5.53203	5.01046	4.93616	5.89591	4.62088	5.594	4.89673	6.23766	5.25194	5.76386	5.28382	5.28215	3.87784	4.66749	3.99194	4.63984	4.77318	5.48846	4.47862	5.3803	4.61764	4.69971	4.22904	3.27707	3.15895	4.968	4.18562	5.42367	4.34109	4.37264	4.94774	5.43112	4.9312	4.81315	5.15696	4.17853	4.37339	5.37024	5.50802	6.28031	5.38977	6.29159
7893089	6.99845	6.8817	7.3731	7.31083	7.34932	7.3835	7.59551	7.19641	7.34805	7.28985	7.46531	7.22175	7.08985	6.72621	7.30467	6.89948	7.54552	7.4558	6.93414	7.11131	6.80508	7.24884	7.55965	7.23345	6.88494	7.27058	7.29246	6.82215	7.06707	7.54775	7.05074	6.64773	6.83598	6.96121	6.95937	7.10989	7.50633	7.29489	6.81544	7.52781	6.58339	7.32691	7.14065	6.78573	7.13016	7.05931	6.86866	7.46429	7.20469
7893090	12.2952	12.4436	12.2245	12.0824	12.5058	12.6616	12.6811	12.6246	12.3682	12.3454	12.526	12.3218	12.4769	12.5665	12.4455	12.4599	12.527	12.4425	12.328	12.1225	12.3375	11.9199	12.0891	12.152	12.4062	12.1586	12.5386	12.3676	12.002	12.1349	12.3084	12.2645	12.6819	12.7106	12.2858	12.2567	12.3058	12.4187	12.4102	12.2738	12.7599	12.4758	12.754	12.5861	12.7308	12.799	12.5887	12.6618	12.5777
7893091	8.56723	8.93395	9.22428	8.67076	8.42762	8.19587	8.57465	8.64016	8.7742	8.68477	8.16944	8.18195	8.48239	8.76623	8.5367	8.46439	8.60716	7.71979	8.60588	7.71439	8.80356	8.71692	8.0071	8.03641	8.61887	8.44483	9.02587	8.78615	8.7742	8.18575	9.29718	9.0964	9.97793	9.90542	8.99714	8.83656	9.02285	8.62339	9.46501	8.55521	10.8246	10.6807	10.4176	10.1658	10.7414	10.3464	9.83654	9.38912	9.53597
7893092	4.81434	4.86265	4.8967	4.98198	5.37976	4.61687	4.39779	4.05638	4.16593	4.60483	4.36448	4.70801	3.72517	3.58659	4.37343	4.03274	5.092	5.13309	4.30836	4.159	4.75819	4.87862	4.03381	5.32334	4.67579	4.44728	3.75922	4.76918	4.84899	4.4185	4.6308	4.17866	5.49171	4.20653	3.9815	4.9771	5.24598	3.9219	4.43419	4.89371	4.35031	4.51973	4.44746	4.67475	4.61195	5.21559	4.54124	4.56947	4.86114
7893093	4.8634	4.00785	4.09868	4.18128	4.14466	3.21608	4.48088	4.12847	4.10001	4.50666	4.43624	4.38182	3.75518	4.0653	4.14443	4.65356	4.66213	4.0249	3.83174	4.62566	3.21868	3.63508	3.38966	3.8513	4.61793	3.90035	3.63908	2.80222	4.70429	4.77225	3.06904	3.9209	3.513	2.91098	4.309	4.87536	4.03192	3.1945	4.15465	3.84228	3.42104	3.25731	3.87379	3.50886	3.27727	3.55637	3.49362	4.43926	4.5305
7893094	11.4529	11.6043	11.5551	11.5243	11.7545	11.7749	11.7063	11.6456	11.6855	11.7192	11.7421	11.3742	11.5875	11.5261	11.6089	11.4962	11.564	11.5321	11.5876	11.4136	11.6607	11.7446	11.6742	11.7426	11.5411	11.6589	11.688	11.6422	11.7263	11.6464	11.7021	11.6553	11.5647	11.4026	11.6331	11.562	11.5372	11.5754	11.6193	11.6993	11.5902	11.6443	11.1802	11.6924	11.5398	11.707	11.6057	11.4593	11.6849
7893095	4.75845	4.84024	4.8152	4.6926	4.39816	5.17859	4.8733	5.51274	4.5242	4.96344	5.54309	4.82146	5.58555	4.61001	5.53587	5.34948	4.96235	4.89463	5.03206	5.02396	4.52795	5.24736	4.95454	4.49263	5.11486	5.03693	4.40359	5.39839	4.99986	4.94523	4.36609	4.66402	5.0721	4.48342	4.91321	5.22479	5.44222	5.28051	4.99151	5.15496	4.50948	4.50712	4.55259	4.78969	4.11076	4.35181	4.37902	3.74327	4.65519
7893096	10.1453	9.67261	10.4458	10.5233	10.2011	10.4699	10.3863	10.557	9.77281	10.5439	10.4757	10.2401	10.4144	9.50533	10.4875	10.3733	10.3168	10.5376	10.4048	10.1481	10.2082	10.2861	10.3537	10.2073	9.39515	9.88574	9.61447	8.66705	9.90598	10.5338	9.90184	9.18032	9.67003	9.94071	9.94505	10.2169	9.83757	10.417	9.87491	10.275	10.1212	10.0372	10.0041	9.89412	10.0094	10.2865	10.4231	10.6252	10.2649
7893097	7.90893	8.00427	8.26152	8.2501	8.66677	8.58839	8.64198	8.82517	8.57916	8.81389	8.98878	8.17679	9.17149	8.90028	8.79243	8.9399	8.82079	8.40725	8.60851	8.44931	8.3468	8.20375	8.63688	8.48299	8.34865	8.51441	8.61063	8.25455	7.90386	8.52806	8.02843	8.62305	8.45047	8.48459	8.82256	8.84874	8.09465	8.63944	8.56772	8.53401	8.03882	8.68536	8.41543	8.35335	8.25598	8.97648	8.67606	8.94695	8.6717
7893098	5.61239	4.95963	6.83397	6.2776	5.8297	6.19529	6.13124	6.04658	5.218	5.77729	5.93545	5.23987	5.93003	6.0253	5.80498	5.42915	5.8804	5.80889	5.91628	5.6908	5.80359	5.24467	5.9973	5.61879	6.07413	5.2489	4.65101	4.71898	5.61152	5.30627	5.2368	5.1665	6.43034	6.05664	5.68789	5.86676	4.64717	6.06185	5.85598	6.21484	6.48242	6.0854	6.51555	6.54459	6.79281	6.0223	6.09673	6.00904	6.05164
7893099	5.52128	4.83885	4.92378	5.40223	5.45524	5.14729	5.89454	6.05052	5.79035	4.93171	4.88995	5.53161	5.27386	5.3117	5.21556	5.50035	5.86174	5.3577	5.48322	4.35589	5.14118	4.52319	5.58457	5.35776	4.89104	3.89758	5.04219	5.77046	4.7785	5.6824	3.98492	5.1212	4.34342	6.11805	5.99746	5.10064	4.27019	5.11901	5.63944	5.18459	5.16814	5.92766	6.22212	6.37464	5.97609	5.73177	6.10066	5.43318	4.45616
7893100	5.73093	6.05063	6.94571	6.79815	6.23808	6.62351	5.65683	6.29173	6.28957	6.64697	5.9709	6.55676	6.7385	5.82476	6.58457	7.22737	6.93154	6.40835	6.66873	6.40402	6.41215	6.38768	6.4667	5.15928	6.23359	6.49295	6.06117	6.25208	6.55737	6.52574	6.45918	5.88834	6.40149	6.39004	5.81398	6.48705	7.06719	6.1033	6.69028	6.11132	5.95606	6.23116	6.36045	6.49919	5.6485	6.05079	6.52016	6.59807	5.63866
7893101	12.3543	12.2317	12.7288	12.8076	12.5117	12.7171	12.4989	12.7508	12.222	12.7367	12.7551	12.4378	12.6012	12.165	12.8632	12.6258	12.5093	12.8295	12.7542	12.4805	12.4835	12.5883	12.4161	12.407	12.1753	12.332	12.1057	11.3184	12.2756	12.7938	12.0507	11.8899	12.0325	12.2282	12.4537	12.5507	12.3873	12.6275	12.344	12.4959	12.0685	12.346	12.2845	12.2517	12.1647	12.4939	12.266	12.3699	12.1729
7893102	3.73124	2.60793	4.60204	5.56985	4.97056	4.99331	4.67217	5.09125	3.97415	4.86766	5.79233	4.90544	5.1905	3.93104	5.56574	4.84741	4.14162	4.73478	4.70987	3.96621	3.2732	3.69127	3.23689	4.09132	2.76122	5.09154	4.102	2.96452	2.98589	4.88824	3.72831	3.06814	4.29077	5.06511	3.56454	4.08914	3.53424	4.7144	4.57023	3.84663	3.90928	4.79337	4.0155	4.98411	4.48729	5.15106	5.48538	5.16493	5.3258
7893103	12.5487	12.683	12.4732	12.4938	12.4211	12.5223	12.3027	12.4286	12.4729	12.4102	12.446	12.6417	12.4677	12.7054	12.4975	12.6197	12.3924	12.5107	12.5718	12.4682	12.5572	12.3797	12.5366	12.5973	12.5275	12.4983	12.5518	12.4947	12.3871	12.4575	12.4274	12.5485	12.4296	12.3792	12.7158	12.7339	12.2747	12.6145	12.5532	12.4776	12.1591	12.3091	12.2822	12.3336	12.3021	12.4586	12.269	12.3451	12.3343
7893104	7.60476	6.61351	7.72363	8.22152	7.75555	7.97588	7.61426	7.91665	6.79429	7.81114	7.74605	7.52805	7.85448	7.18834	8.15449	7.67487	7.53976	7.21952	7.99373	7.65619	7.35228	7.38975	6.89645	6.89937	7.07964	7.45259	7.22999	5.80408	7.26003	7.77024	7.19428	6.66659	7.3811	7.63969	7.25581	7.35444	6.95877	7.6101	7.10633	7.5274	7.64686	7.51933	7.53746	7.59323	7.297	7.69507	7.60838	7.58773	7.42372
7893105	9.30854	9.10697	9.73123	9.69586	9.37484	9.66017	9.62931	9.70675	8.9207	9.53553	9.71284	9.42358	9.67756	9.07743	9.9454	9.82321	9.64952	9.78533	10.1324	9.63228	9.42132	9.51505	9.40899	9.24085	8.71368	9.3646	8.81837	7.74114	8.96559	9.63892	8.85079	8.57644	8.95482	9.18394	9.12025	9.37775	9.08582	9.60121	9.18439	9.47975	9.28826	9.4128	9.41331	9.34471	9.34953	9.56275	9.58255	9.50093	9.29914
7893106	7.59707	8.1052	8.14802	7.97745	7.99019	8.10908	8.04958	7.81251	7.80228	8.03194	8.09196	7.89805	7.85438	7.39625	7.71516	7.73336	8.34004	8.16803	7.9329	7.81634	8.26909	8.30789	8.13782	8.07847	7.68357	8.33243	7.90986	8.16815	8.48206	8.20907	7.58391	7.6885	7.36497	7.78083	7.68685	8.12857	7.99029	7.98726	7.57792	7.94447	7.91456	7.96511	7.77931	7.89613	8.11565	7.71326	7.78155	8.04604	7.35911
7893107	3.31862	3.68367	3.48807	3.69241	3.18225	2.91026	3.46327	3.29249	2.94595	3.54202	3.63765	3.52468	3.5804	3.48626	3.40175	3.20465	3.56439	3.28627	2.98348	3.63019	3.34277	3.17548	3.40211	3.42412	3.26784	3.72423	3.25837	3.26705	3.38395	3.37739	2.93297	2.54532	3.94149	2.90138	3.73669	3.85926	3.25432	3.42956	3.0573	3.03836	2.84041	3.07402	3.26346	3.40843	2.67644	3.25546	3.70063	3.05138	2.22005
7893108	3.05999	4.09636	2.78134	2.79741	2.2101	4.09636	2.51136	2.17607	4.4473	2.5822	3.14167	2.01258	3.07901	2.7874	2.13507	2.20738	2.14239	2.32402	2.1556	2.1959	2.1023	2.63619	2.8978	3.06539	3.7758	2.69127	2.17896	2.05539	2.98538	3.47759	2.69662	2.9659	2.12695	2.1023	2.27584	3.23626	2.18357	2.61132	2.21762	2.42099	2.64642	1.88749	2.13661	1.95636	2.6869	2.05063	2.9904	2.2659	3.31056
7893109	4.48948	3.51376	4.51521	3.85991	4.09992	3.96732	3.96097	3.96905	4.59877	4.89396	5.08377	3.36885	3.71004	3.43485	5.13972	4.19593	3.99973	4.46339	4.88956	4.98032	3.5919	3.17012	3.25004	3.91547	2.77088	3.6082	3.73261	3.36488	3.39518	5.24243	3.41377	3.83557	3.96908	3.90661	5.17114	3.38264	3.24008	4.88183	3.7439	4.58501	3.6724	3.60756	3.85989	4.38924	4.08774	5.01007	4.10225	5.38633	4.09727
7893110	4.50235	3.51163	3.94379	3.81299	3.65321	4.62701	4.6909	4.85219	4.58834	4.69371	5.15588	4.17768	4.57324	4.18706	3.81301	4.21793	3.85395	3.9106	4.55991	3.62571	3.60089	4.55624	3.89696	4.10058	3.71591	3.24655	3.55525	4.75652	4.35987	3.58327	4.05546	3.46662	3.4252	4.02107	4.29144	4.42737	3.83869	3.3462	3.76217	3.88118	4.40688	4.7657	3.61797	3.80916	5.10891	4.95183	4.22575	4.22855	4.64275
7893111	6.11845	5.33812	6.81044	5.76569	6.19282	6.01388	6.63893	6.58931	5.89245	6.02121	6.73537	6.15936	6.50368	6.2805	6.21703	6.36567	6.28322	6.24882	5.87696	5.61741	5.30671	5.07801	5.51091	4.77625	5.44833	6.40752	5.51257	3.7481	4.4217	6.00145	5.27157	4.14721	6.47521	6.57738	5.40131	6.00332	5.52332	5.97038	5.06191	6.3501	6.04991	7.14628	6.13223	6.76774	5.86664	6.66695	6.36261	6.12319	6.78653
7893112	4.66844	5.0801	5.26072	5.91035	5.21761	6.31648	5.44802	6.41481	4.48244	5.80302	5.84653	4.61816	4.81123	5.22157	5.47411	6.16033	5.42271	5.9363	5.17013	5.00749	4.84401	4.68492	5.06913	4.4936	4.69707	4.83778	4.48583	3.08829	4.63614	5.61719	4.49694	4.60064	5.51907	5.96892	5.03124	5.06897	4.56545	5.57625	4.85515	5.62979	5.49048	5.76393	5.5907	5.20701	4.48574	6.26933	6.09361	5.94984	6.52998
7893113	7.99029	8.14061	7.59934	7.7909	7.96609	7.92018	7.78779	7.93337	7.97849	7.76529	7.9795	8.20559	8.03893	7.94918	8.10893	7.93085	8.15059	7.89747	7.82466	8.41334	7.96075	7.99065	7.96455	7.63532	8.65564	8.22988	8.19819	7.9795	8.37778	8.27626	7.95372	8.2416	7.96309	8.00416	7.99595	8.05122	8.73915	7.95043	8.06847	8.11813	7.91138	8.06928	7.81175	8.0693	7.41014	7.93721	7.90174	7.68631	7.31788
7893114	4.9098	5.64112	5.77718	5.67486	5.13067	4.64582	4.92409	4.73177	3.85956	5.03092	5.08811	5.23569	5.34615	5.40328	5.65825	5.23922	4.99613	5.36807	5.19977	5.33041	5.69858	5.64528	5.43688	5.05993	5.02114	5.72186	4.93379	5.83363	5.28947	5.0797	4.48998	5.3142	5.33392	5.0326	4.85267	5.214	6.22328	5.66933	4.92543	5.64982	5.47007	4.78104	5.00339	5.45454	5.16311	4.89307	5.09369	4.75925	4.0431
7893115	4.37884	4.18874	6.08229	5.97525	4.18622	4.93402	4.56866	5.54024	4.22972	4.68319	5.31971	5.37572	4.89748	5.10921	5.71124	5.22889	5.70052	5.17285	4.90325	5.35124	4.42863	3.43668	3.53375	4.07193	3.00042	4.04046	3.98633	2.87521	3.20002	5.41254	3.0231	3.00947	4.04782	4.28323	4.51312	3.18334	3.99135	5.2981	4.31151	4.10269	3.95997	4.68588	4.35177	3.7787	3.43624	5.37516	4.44157	3.94819	5.54845
7893116	9.13442	8.7598	8.62788	8.8317	9.07	9.06028	9.21504	9.14984	9.066	9.07571	8.96414	9.13005	9.37529	9.06257	9.07376	9.08653	9.24669	9.56926	9.31912	9.27861	9.23926	9.30272	9.28516	9.20626	9.00994	8.71038	8.98826	9.2024	8.70959	8.97816	9.03745	8.41043	8.71069	8.64916	9.20403	9.50241	9.00344	9.15111	9.44652	9.06488	8.74505	8.8583	9.01029	8.74535	8.99123	9.05053	9.26238	9.00948	8.547
7893117	3.18459	2.66808	2.78134	3.00369	3.05934	2.85863	2.64246	3.05212	2.78047	2.96215	2.82734	2.36834	2.4989	2.9356	2.65975	2.46498	3.25837	2.62683	3.06294	2.37789	3.05727	2.6261	2.9193	2.75457	2.62518	2.52346	3.16979	2.73548	2.8303	2.85405	2.82736	2.70247	2.7304	3.03187	3.18333	3.34781	2.77592	2.84908	3.18817	2.87484	3.37188	3.47201	3.22583	2.85622	2.61247	2.57949	3.00968	3.74149	5.02282
7893118	7.12837	6.81983	7.7476	8.0589	7.46427	7.70395	7.20891	7.28568	7.31641	7.27694	7.99978	7.84308	7.82664	7.84724	7.7557	7.97022	7.159	7.48893	7.80353	7.68166	7.35723	7.53716	7.45789	7.00962	7.88112	7.83655	6.70019	6.46501	6.68295	7.5093	7.35954	6.8289	6.72844	7.34439	7.23894	7.17326	7.38701	7.57423	6.98237	7.15779	6.87065	7.89435	7.56387	7.32985	7.23251	7.74447	6.49309	6.67314	7.11432
7893119	4.51802	5.26329	5.6906	5.89048	5.30609	6.07063	5.8699	5.59169	5.40629	5.91343	5.64719	5.79144	6.94104	5.78024	5.99608	5.93617	5.98136	6.02997	6.47429	5.88448	5.66239	5.75154	5.31057	5.47036	4.53844	5.02141	5.66289	4.90254	4.81427	5.05525	4.86523	4.9908	5.35994	4.84115	6.52807	5.60995	5.05591	5.9587	6.47697	5.5385	4.63164	5.33308	5.65341	4.70336	4.64349	6.07142	4.84915	5.84148	5.45819
7893120	5.08032	6.10101	6.03546	5.72146	6.13211	5.74395	6.15736	6.30412	5.80702	6.22296	6.04464	5.46186	5.69939	6.07077	6.06357	5.86518	6.11861	6.09318	5.79365	5.8424	5.67642	5.7708	5.39528	5.7648	5.49653	5.97748	5.64989	5.98101	5.3293	5.96667	5.58972	5.6708	6.22211	6.04414	6.10692	5.81018	6.36752	5.92538	6.19939	6.12305	5.67703	6.21056	5.41627	5.44745	5.91499	5.78422	6.13965	5.96785	6.32403
7893121	9.51049	9.20931	9.75361	9.82675	9.64198	9.93386	9.82313	10.0664	9.37194	9.74455	10.0623	9.78305	9.91176	9.09819	10.0492	9.75261	9.82349	9.97837	9.72835	9.6718	9.73539	9.61794	9.76743	9.44024	9.22156	9.0757	9.16209	8.01168	9.08702	9.87655	9.08261	8.69721	9.16723	9.5612	9.48154	9.76727	9.29794	9.96899	9.14866	9.70308	9.36167	9.70784	9.81893	9.57274	9.71114	9.48208	9.67508	9.84225	9.3068
7893122	8.30257	8.40969	8.46327	8.59445	8.1465	8.08076	8.16698	7.99534	8.27429	7.91852	7.92637	8.8085	8.80973	8.35672	8.4573	8.27218	8.11998	7.98706	8.01828	8.14352	8.31457	8.14938	7.92373	7.98264	8.14879	8.43264	8.1921	8.56076	8.22232	8.65338	8.4606	8.57261	8.30306	7.70914	8.53835	8.25507	7.75477	8.17666	8.21262	8.10425	7.93337	8.12412	7.92732	7.6071	7.94141	7.6734	7.60477	7.52056	7.68551
7893123	6.48573	7.07622	7.71169	7.90915	6.59704	7.81248	6.83687	7.54616	6.04508	7.1373	6.98542	7.45695	7.30542	7.12697	7.14699	7.5234	7.53862	7.41941	7.21038	6.98567	6.5918	6.79287	6.63412	6.52546	7.06853	7.50259	6.60649	5.95458	6.74469	7.5832	6.26173	6.84762	7.52045	8.0026	6.5859	7.33251	6.50374	7.05497	7.05749	7.00769	7.32644	7.65722	7.71987	7.76039	6.80192	7.46284	7.00292	7.60845	7.33341
7893124	3.61243	3.09483	3.34341	4.24956	3.12199	3.33015	3.98516	3.84905	3.77233	3.19127	3.34174	3.32043	3.33668	3.3142	4.39455	3.72852	3.7804	4.32208	3.15913	3.65436	3.05944	2.78892	2.72679	3.53387	2.69569	3.00764	3.52889	2.88511	3.2514	3.21021	3.09215	3.18678	3.40827	4.14466	2.95418	3.25671	2.87443	2.69845	3.67076	3.47658	3.02192	4.15965	2.8116	3.0375	3.35654	3.7122	3.29673	4.31916	4.51865
7893125	7.66761	7.4762	8.22841	7.99853	7.53101	7.66021	7.5536	7.65585	7.86392	8.13801	7.97267	7.97713	7.96879	8.04942	7.8876	8.06668	7.74723	7.41726	7.36807	7.83606	7.46914	7.72321	7.72555	7.78265	7.74223	7.47981	7.62627	7.74459	7.57642	7.76438	7.84611	7.75278	7.94275	7.13121	7.99565	8.05374	7.37539	7.53784	7.97506	7.59358	7.56473	7.79983	7.92386	7.75399	7.80244	7.6611	7.12923	7.17425	7.2888
7893126	3.8581	3.84605	4.18538	3.75687	4.70251	3.80607	4.47382	4.71286	3.70688	4.30272	4.08209	4.05886	4.54902	4.05825	3.60027	4.14237	4.93193	4.42767	4.40512	3.96894	4.04843	3.6643	3.92648	3.72048	4.04364	4.29154	4.52793	4.33307	3.81452	4.04381	3.30831	3.70868	4.37375	4.69534	4.439	4.12176	4.567	3.94942	4.69984	4.38289	4.05246	3.92452	3.76272	4.08422	5.11487	4.35016	4.43277	3.79649	6.17359
7893127	3.84543	4.11273	3.38753	4.50209	3.43029	3.00611	3.41073	4.65654	3.40615	3.44078	3.33224	4.88879	3.60227	3.38206	3.8009	5.1661	3.45618	3.5419	4.36216	4.65263	3.80432	4.21701	3.66131	3.39218	3.90403	4.06242	4.28139	2.80172	3.79966	4.43463	4.25643	3.33535	4.2869	3.78122	3.75304	3.42815	3.49208	3.18639	4.36305	4.18786	3.15997	3.86338	4.6442	3.64454	3.3824	3.87833	3.9747	3.37252	2.36063
7893128	7.23413	6.98119	7.25767	6.9648	7.1615	7.40099	6.98116	7.03635	7.08091	6.96325	7.54861	7.17394	7.24056	8.36127	7.23035	7.43766	7.71405	7.53022	7.46258	7.63308	6.58246	7.0136	6.96227	6.356	7.70873	7.28052	7.50704	7.29254	6.72851	7.10628	7.05093	7.08768	7.32695	7.97161	7.68798	7.3619	6.76098	7.10167	8.30401	7.21035	6.89192	7.24715	7.28606	6.79415	7.12345	7.2355	7.13364	7.64354	7.61935
7893129	3.94272	3.31049	3.53393	2.93462	3.75155	4.07357	3.69955	4.41062	3.25607	4.58755	4.19246	4.96921	3.83468	3.41147	4.06838	4.71574	3.48637	3.21448	4.93497	3.63513	3.28884	2.72568	3.10167	2.72242	3.85987	3.28146	3.9963	2.72188	3.38856	3.25416	3.08608	3.26241	4.38067	4.33342	3.23909	3.01056	2.92061	3.63744	3.56594	3.40923	3.92587	4.08949	3.80901	4.19036	3.32335	4.68664	4.04615	3.89338	4.09461
7893130	11.1503	10.934	10.5199	10.6151	11.014	11.003	11.1333	11.1921	11.086	10.8513	11.0411	11.1793	11.3667	11.3575	11.0656	11.2734	11.5202	11.0128	11.3645	11.6054	11.1688	11.0302	11.2185	11.1734	11.3785	11.2202	11.4079	11.202	10.8892	11.0338	11.0086	10.96	11.4454	11.1421	11.2112	11.1627	11.0397	11.0441	11.4089	11.0298	11.1655	11.1614	11.2117	11.1302	11.3976	11.2141	11.2322	11.5027	12.3502
7893131	11.0829	10.9888	11.4397	11.2193	11.1173	11.2142	11.1161	11.1479	11.1032	11.1523	11.2701	10.9444	11.0302	11.5731	11.175	11.0885	11.3717	11.2552	11.416	11.1382	11.1977	10.9917	11.0031	10.9532	11.3373	11.1388	11.2927	10.7835	11.3448	11.2598	10.9273	10.9234	11.193	11.4576	11.2231	11.0804	10.8589	11.1151	11.2854	11.0589	11.0178	11.5818	11.4338	11.3953	11.1612	11.4292	11.3587	11.1812	11.3542
7893132	4.37747	4.5889	4.182	5.08395	5.21929	5.18897	4.79864	4.94674	3.84701	4.895	5.02258	5.22776	5.44309	5.37801	5.44062	5.66791	4.20924	4.30498	4.95564	4.88984	4.42743	4.90712	4.59953	4.83699	3.80559	3.80863	3.04977	3.05572	3.3548	4.53907	3.01966	4.37501	5.38055	5.0221	5.25671	5.18834	4.62671	4.82501	3.52572	5.0642	4.47721	4.6633	5.15404	5.11964	4.37246	5.00022	3.86008	5.76208	4.5008
7893133	10.9133	11.073	10.596	10.3918	10.5928	10.7539	10.6744	10.7606	10.8096	10.6265	10.6532	10.9833	10.6558	10.6119	10.8431	10.9991	10.3571	10.6156	10.5834	10.716	10.6004	10.6614	10.5871	10.7066	10.7961	10.5214	10.4915	10.9104	10.8069	10.7732	10.9958	10.8845	11.1714	11.3357	10.7886	10.7466	11.1412	10.7602	10.6951	11.0181	11.4478	11.4503	11.3073	11.4954	11.5538	11.3559	11.2503	10.9143	10.8905
7893134	7.10903	6.61553	7.40858	7.54467	6.91918	6.88286	7.36042	7.15912	7.0223	6.98991	7.07199	7.12653	7.09566	6.55513	7.22899	7.25061	7.10461	6.78613	6.58767	6.98102	6.90055	6.61162	6.58033	7.21425	6.42098	6.57436	7.00528	6.62481	7.02569	7.55509	6.75864	6.65074	7.43572	7.33082	6.93826	7.11539	6.78372	7.32845	6.98163	7.01287	7.43068	7.20435	7.41278	7.26104	7.2131	6.7925	7.26089	7.54113	6.9847
7893135	2.37701	2.83985	2.84066	2.72617	2.81818	3.10874	3.02786	2.95579	2.76598	2.29159	3.80695	2.27808	3.20459	4.58332	3.41091	2.37779	2.76033	2.72439	2.20738	2.6401	3.08124	3.55117	2.7874	2.93426	2.38562	2.69127	3.35499	2.17896	3.2161	2.78453	3.5168	2.9659	2.7478	2.1023	2.80172	2.7042	2.59346	2.42419	2.68954	2.63107	2.0108	2.33341	3.11357	2.93889	2.02665	2.57172	2.64309	2.38171	3.84636
7893136	4.40777	3.03062	4.21859	3.63875	4.28542	4.78833	4.80199	5.14321	3.27708	4.93785	5.70439	4.00539	5.4976	4.28147	4.62394	5.65402	4.04099	4.57604	5.16329	4.23141	4.30604	3.62308	3.95805	2.98578	5.44476	4.49621	4.14912	3.41935	4.05649	5.17832	2.65031	3.95049	4.67712	5.15964	3.62702	4.03674	3.29263	4.18088	3.91503	3.64385	4.65291	4.7392	5.05388	4.01675	4.55148	4.89912	5.50368	4.4395	4.51177
7893137	3.24975	3.16241	4.16021	3.80016	3.46407	3.73521	3.33699	3.34311	3.11746	3.86936	3.86296	4.78715	4.21292	3.59316	3.71976	4.1174	3.32979	3.45571	3.88067	3.56196	3.67029	3.37258	3.71127	3.45628	3.57086	2.80753	3.35292	3.3817	3.36299	3.70351	4.2524	4.45358	3.14155	3.68663	3.66353	3.31017	3.59388	4.03012	3.94485	3.94428	3.16204	2.99798	3.4209	3.61748	3.49613	3.23497	3.38382	3.96876	4.38189
7893138	12.4481	12.355	12.5375	12.4549	12.6648	12.5952	12.7034	12.4731	12.5248	12.6081	12.5527	12.2581	12.3678	12.4679	12.4948	12.3312	12.6777	12.3946	12.6729	12.494	12.6096	12.3955	12.4423	12.5808	12.4933	12.3756	12.5374	12.2486	12.4279	12.3206	12.5677	12.3102	12.3077	12.3127	12.6333	12.6274	12.588	12.5702	12.7895	12.3552	12.3431	12.4888	12.3791	12.402	12.5142	12.7103	12.3759	12.3131	12.5315
7893139	12.0263	12.2112	12.0087	12.0025	12.2042	12.1115	11.8433	12.0482	12.2041	12.074	12.0557	12.3842	12.2633	12.34	12.2364	12.4184	12.0966	12.0063	12.0813	11.9293	12.1301	12.1327	12.0055	12.2017	12.1287	12.3772	12.0469	12.5395	12.1923	12.3933	12.0286	12.3167	12.0281	12.0361	11.9981	11.8214	12.0624	11.9646	11.922	11.8463	11.6283	12.1547	12.0114	12.2493	11.7006	11.592	11.759	11.7205	12.0282
7893140	12.1603	12.1273	12.2908	12.4739	12.27	12.5353	12.4072	12.5368	12.1256	12.5387	12.5145	12.1513	12.4306	11.9026	12.5484	12.3797	12.32	12.4677	12.4861	12.3822	12.0876	12.2864	12.2441	12.2582	11.8406	12.0627	11.9525	11.4443	12.0292	12.4655	12.0302	11.7213	11.9821	12.1303	12.0827	12.2371	12.0895	12.4268	11.9201	12.397	11.897	12.089	12.1713	12.1307	12.1235	12.2565	12.2221	12.2009	11.9139
7893141	6.40322	6.18413	6.96838	6.94767	6.5067	6.83388	6.63505	7.22969	6.26227	6.55126	7.75411	6.99114	6.83125	6.30316	7.07721	6.98733	6.68762	6.79208	6.76934	6.16836	6.25459	6.26286	6.10005	6.13609	6.51401	6.72187	6.14445	5.57418	6.07217	7.00503	6.03421	5.75109	7.89575	7.72781	6.69425	6.71414	5.25163	6.79063	6.08691	7.3729	6.74261	7.55721	7.40905	7.4064	7.61541	7.40983	7.57246	7.78448	7.53039
7893142	3.95928	4.03741	4.45669	4.31403	3.38528	4.04409	4.44249	4.30563	4.16671	4.65078	4.22757	4.07975	4.51826	4.54869	4.31793	4.68547	3.91714	3.95119	4.74791	4.834	2.82599	3.32116	3.88339	3.58385	3.68158	3.84814	3.40947	2.88806	3.11009	4.52853	3.04674	3.29025	4.96901	4.54693	4.06262	4.1932	3.26771	5.1332	3.55121	4.54797	4.18786	4.10888	5.09411	4.59321	3.82315	4.80103	4.41749	5.2128	4.76745
7893143	6.18296	5.19227	7.29695	7.0219	5.62281	7.1731	6.21003	6.65153	5.95148	6.62956	7.31432	6.65036	6.98391	6.53599	6.74335	6.32997	6.05357	5.74077	6.44597	6.67434	4.42735	5.40545	6.51151	4.37369	4.89092	6.16745	4.29996	3.68493	5.10586	6.52349	5.47329	5.43886	6.81662	6.41655	6.22202	6.4289	5.52327	5.82544	6.05111	6.42185	6.47615	7.01067	6.49387	6.64624	6.69911	6.94087	6.96523	6.86165	6.21098
7893144	3.25093	5.03273	4.00481	4.7691	3.84799	3.68441	3.5714	3.98923	2.75999	4.54408	4.66059	4.45632	4.16734	2.7637	3.78721	4.46438	3.7134	3.60098	3.28531	2.70355	2.77661	4.61659	4.04481	4.12657	4.10257	4.31792	3.08959	2.64573	2.9852	3.75672	2.68562	2.63774	2.32684	3.0525	3.71662	3.9373	3.89932	3.66034	3.23432	3.30121	3.83592	3.19424	3.24854	3.66089	2.78867	3.18867	4.02134	2.9862	3.31837
7893145	5.4487	5.17434	4.71558	3.90552	5.66281	4.88879	5.47653	5.41981	5.58347	5.03962	3.92173	5.98988	4.76292	5.06609	4.26009	5.6054	5.76523	4.65288	3.97719	5.48506	5.10403	4.62412	5.508	5.71178	5.81956	5.97983	5.29615	6.40747	6.13019	6.0649	5.67573	5.81994	6.47579	5.71178	5.04337	5.76367	3.43045	5.30918	4.99091	6.0769	6.89873	5.137	5.31848	5.92339	6.66869	6.02864	6.68897	6.58719	7.39509
7893146	5.33315	5.53954	5.02612	5.38405	5.26685	5.49093	5.45931	5.5642	5.28356	5.4195	5.38382	6.22948	5.88645	5.70592	5.91413	6.20828	5.62961	5.71272	5.54027	6.10121	4.7593	5.55923	5.33313	5.47613	5.10342	5.23008	4.68505	5.75622	5.70139	6.33734	5.01673	5.3043	5.23578	5.76766	5.35872	6.25893	6.03947	5.52774	5.21257	5.98737	5.82243	5.05115	5.48177	4.85164	5.01451	5.08917	5.22095	5.66848	5.322
7893147	12.6551	12.5441	12.8897	12.7956	12.6655	12.8482	12.7565	12.8335	12.4498	12.8131	12.9047	12.5734	12.7269	12.4072	12.918	12.744	12.6739	12.9234	12.8658	12.7594	12.7483	12.6628	12.6542	12.6361	12.392	12.5692	12.412	11.6373	12.559	12.886	12.4841	12.2253	12.3296	12.4666	12.6434	12.6207	12.576	12.8634	12.6189	12.6859	12.4878	12.607	12.4494	12.4878	12.4586	12.5893	12.6659	12.6086	12.5661
7893148	8.77786	8.67405	9.29653	9.41176	9.04459	9.32634	9.40815	9.4541	8.84274	9.20813	9.34739	9.1731	9.33908	8.75315	9.48554	9.17974	9.13043	9.58815	9.51688	9.19193	8.98054	9.10757	9.01773	9.06465	8.5588	8.91148	8.69152	7.77431	8.61997	9.45625	8.70069	8.5548	8.82426	8.80076	8.9816	9.21483	8.7054	9.366	8.72909	9.41939	8.96177	9.13762	8.97437	9.13875	9.43578	9.19743	9.26627	9.30082	9.30502
7893149	3.51773	3.03526	5.31354	4.61957	4.3035	3.78499	3.7084	4.31226	3.39372	3.67826	4.79643	4.24857	4.54264	3.83003	5.40393	4.30151	3.77332	4.80445	4.66917	4.51695	3.28099	4.20721	3.48652	5.08346	3.7267	4.36966	4.04913	3.91402	4.53676	5.11043	4.437	3.58329	4.18803	4.2584	3.7973	4.53098	3.76912	3.84824	2.92471	4.51605	3.75125	3.48986	4.82446	4.61743	3.29436	3.74374	4.09812	5.31564	3.75175
7893150	5.07746	3.96163	4.66388	4.97024	4.56081	4.48882	4.64763	5.66609	3.99968	5.53257	5.27904	5.94653	5.41735	5.0987	5.95708	5.81316	4.28163	4.46317	4.63588	4.9274	3.7317	4.46933	4.02749	3.75864	4.40003	4.65083	4.10118	3.43218	4.35641	4.48703	4.67916	4.08819	4.97575	5.02124	4.91926	5.12042	4.43028	5.00075	5.16664	4.70211	4.89619	5.69922	5.05153	5.34446	4.34071	5.16429	5.292	5.10974	4.51637
7893151	7.0751	6.90303	6.50277	6.39109	6.50783	6.63996	6.39796	6.5535	6.37801	6.44979	7.34467	7.07354	7.11247	6.70474	6.47859	6.9017	6.9999	6.79268	6.388	7.12209	5.99937	6.47414	6.75551	6.13353	6.40425	6.36757	6.09284	6.88806	6.71724	6.82746	6.831	5.72107	6.30227	6.50517	6.75344	6.52181	6.39648	6.43741	6.69383	7.00208	5.73803	6.73588	6.706	5.90314	6.16951	6.14711	6.75915	6.16492	5.96802
7893152	11.3425	11.2039	11.2962	11.3178	11.2715	11.4299	11.4961	11.4573	11.3438	11.4655	11.6474	11.5431	12.0335	11.2613	11.8327	11.8595	11.7219	11.7539	12.0032	11.8736	11.5654	11.493	11.4865	11.5767	11.2528	11.1998	11.4382	10.7171	11.018	11.5039	11.1262	10.5855	10.8102	11.2527	11.5789	11.4318	11.3286	11.5289	11.5877	11.543	10.7821	10.9232	11.378	10.7755	11.0377	11.1304	10.9974	11.0324	10.8585
7893153	10.0669	10.2118	9.95855	10.2362	10.5742	10.363	10.5937	10.5449	10.4976	10.5947	10.5025	10.2553	10.3807	10.1206	10.5531	10.42	10.2901	10.2821	10.6143	10.1816	10.2679	10.2566	10.1958	10.2934	10.2692	10.2704	10.0512	9.69491	10.1703	10.4174	10.3953	10.3075	10.1614	10.2987	10.2234	10.4904	10.3776	10.3267	10.3146	10.2345	10.0403	10.0347	10.0295	10.1914	10.1729	10.2134	10.1207	10.2415	10.2864
7893154	6.23079	6.52575	7.58955	7.899	7.02305	6.98833	6.96292	7.53971	5.73075	6.77484	7.65897	7.17475	6.80472	6.85476	7.04702	7.22119	6.71089	7.42899	6.77121	6.41417	6.45789	6.71276	6.88266	6.37385	6.39768	7.20286	5.97152	4.80713	5.67556	7.21916	6.75297	6.71611	7.43994	7.64683	6.70954	6.7867	6.36931	7.00895	6.38553	6.85869	7.40404	7.7516	6.98383	7.52822	7.57112	7.46237	7.42044	7.38907	7.1388
7893155	4.67682	4.52146	5.9288	5.04895	5.40327	5.00051	5.02446	4.90638	4.43549	5.24771	5.28906	4.46913	4.75842	4.20371	4.75788	5.34264	5.61513	4.51168	4.62147	5.10018	4.18434	4.71643	4.64479	4.29453	4.61556	4.67759	4.71651	3.90191	3.88024	5.58268	4.61416	4.71204	4.02858	4.49517	4.8743	4.66272	4.09233	4.7439	5.19475	4.5331	4.86296	4.09553	4.08077	4.80786	4.99189	5.26807	5.07635	4.26752	4.77304
7893156	6.00882	6.22665	6.54065	6.07334	5.78216	6.63975	5.87878	6.56537	6.30482	7.0466	7.3885	6.68902	6.77233	6.87588	6.96258	7.22641	5.78054	6.69041	6.17519	6.81601	5.58336	5.84678	6.54061	6.39188	5.67821	6.40958	5.3875	4.43159	5.65575	6.88505	4.71146	5.18644	6.59362	6.75141	6.19234	6.49046	4.05977	6.0587	6.23774	6.81385	5.93216	6.37356	5.91561	5.52442	6.04127	5.91939	6.09783	6.39425	6.51543
7893157	2.93756	2.70244	3.20609	2.79771	3.15458	2.98426	3.33841	2.92201	3.011	2.67196	3.10899	3.10446	3.12328	2.79579	3.43168	2.8461	2.92731	2.95115	3.35778	3.01343	2.74937	2.9143	2.84002	2.95215	2.93721	3.12208	2.77603	2.53891	3.34268	2.84899	2.98106	2.85498	2.44204	2.73525	2.84335	2.88343	2.89698	3.44275	2.93702	2.75616	2.73515	2.8688	2.94414	3.01249	3.70353	3.09527	2.85773	3.1664	3.1048
7893158	6.28016	5.87161	6.91823	6.47468	7.24001	6.56298	6.66189	6.38182	6.3698	6.73217	6.07299	5.82452	6.92321	5.90082	6.60771	6.42926	6.45861	6.35738	6.69559	6.73806	6.67557	6.88711	6.52851	6.38309	6.69802	6.42017	6.17675	6.57709	7.07983	5.94096	6.80805	6.62564	6.36116	5.64151	6.03152	6.67922	6.34176	6.2654	5.59284	6.30816	6.2353	6.79131	5.91962	6.79221	6.27984	5.92415	6.57542	5.8485	6.49577
7893159	4.94363	4.81879	6.27209	5.59531	5.80933	5.89038	6.78752	6.03675	4.94111	6.30723	5.96814	5.26142	5.0147	5.46198	5.82868	5.816	5.76849	5.22936	5.52737	4.89841	5.01946	4.65536	4.89555	5.18716	5.09103	5.45183	5.21313	4.44972	4.63133	5.13183	5.02357	4.77685	5.85584	6.36092	5.01657	5.7722	5.33806	5.41284	5.0456	5.72054	5.7995	5.76696	6.12224	5.28885	6.05052	6.71219	6.25538	6.04821	6.17976
7893160	10.0362	10.1722	10.4742	10.4384	10.4441	10.4162	10.3621	10.3989	10.3262	10.4318	10.5369	10.73	10.2488	10.3188	10.4041	10.2296	10.1787	10.3861	10.1036	9.84946	10.1542	10.3812	10.0747	10.3118	10.0748	10.3413	10.0564	10.4522	10.3243	10.4366	10.4406	10.2246	10.9922	11.1018	10.2992	10.0554	9.94559	9.98394	10.2093	10.0304	11.031	11.1797	11.0894	11.2099	11.0284	11.2078	11.2088	11.0952	11.234
7893161	2.92723	3.72639	2.69237	2.90537	3.30752	2.71688	2.44685	3.46074	2.94963	3.48245	3.48625	2.85028	3.88728	3.41301	2.70226	3.78106	2.50082	3.14279	3.1572	3.23354	2.40726	2.60533	2.42595	2.67592	3.02797	3.30494	2.64681	2.61881	3.01916	3.13668	2.89748	2.94765	2.42457	3.79198	2.6075	4.18908	3.03234	3.5052	2.38094	3.30352	2.72151	2.51651	3.24618	3.05225	2.65002	2.77547	2.91398	3.29466	4.93495
7893162	4.19235	3.52801	4.3154	4.49168	4.48377	4.59227	4.4039	4.98906	4.23556	4.17499	5.0446	5.17068	4.45614	4.97339	4.51095	4.72167	5.04262	4.04768	4.72225	4.00236	4.25927	4.26876	4.48718	4.34657	4.23937	4.01923	3.93961	3.79155	4.52708	4.69368	4.24728	3.46226	4.53122	4.14394	4.80319	4.65164	5.09884	4.32302	4.1835	4.21121	4.38571	4.2754	4.76829	4.87643	4.92727	5.2828	4.76993	5.17683	4.55712
7893163	3.11773	3.371	2.86585	3.71885	2.72136	3.26172	3.10484	3.14133	2.81507	3.21632	3.4128	2.76503	2.7004	2.71941	2.81673	3.06028	3.66492	3.22622	2.49601	3.08281	2.66113	3.05514	2.60547	2.40111	3.14176	4.14593	3.51694	2.5127	3.20357	2.87488	2.6901	3.02913	3.47181	3.58255	3.30891	2.94643	2.49363	2.79094	3.35938	2.78864	3.13992	4.2652	2.6925	3.37903	2.62108	3.48629	3.93011	3.56443	4.55721
7893164	10.5589	10.2096	10.4819	10.0683	10.5808	10.6408	10.8427	10.3064	10.2958	10.5644	10.5382	9.78495	10.5214	10.7651	10.4042	10.3224	10.8418	10.5468	10.8448	10.6661	10.4521	10.2898	10.1085	10.3763	10.1765	9.97841	10.8473	9.83806	10.0746	10.2237	10.3968	9.66871	10.4564	10.574	10.8958	10.1868	10.0507	10.3998	10.9097	10.4236	10.4586	10.5527	10.2498	9.95364	10.9591	10.779	11.0022	10.8182	10.6171
7893165	6.01638	5.6796	6.89423	6.51826	6.79381	6.57717	6.26395	6.53578	5.70102	6.50342	6.89824	6.66388	6.55154	5.80617	7.27786	7.01913	5.95661	6.28558	6.56545	5.75321	6.17809	6.13412	6.17836	5.68339	4.72096	6.27753	5.40052	4.91641	4.65152	6.6431	5.44537	4.91933	6.68713	6.80438	5.34345	6.69091	5.38966	6.5574	6.12023	6.56353	6.46731	6.27432	6.79545	6.56373	6.44853	6.82439	6.63127	7.22444	7.11004
7893166	3.9	3.2691	4.0864	4.00122	4.26002	3.4913	4.23839	4.00309	4.25033	4.11373	4.06382	4.28067	4.07459	4.03215	3.90803	4.2124	2.84896	2.82528	3.40597	3.90812	3.48382	4.69016	3.71063	3.43429	4.30357	3.31364	3.64084	3.66543	2.56594	3.72466	3.67417	4.05081	4.20551	3.70855	3.77886	4.53395	3.38485	3.42773	4.09466	3.59589	3.69718	4.09536	3.69704	3.98596	5.12883	3.99624	3.72807	3.98335	3.16309
7893167	4.81397	4.42004	4.4846	4.88	4.86617	5.07083	4.76535	5.62871	5.33698	4.88256	4.60802	4.40042	4.91416	3.61467	4.58548	3.43379	4.34091	4.9236	4.46648	3.35595	4.83035	5.22381	4.83661	5.15426	4.51141	4.98668	4.39281	4.94312	4.69349	4.44729	5.37273	4.93099	4.6807	4.70682	5.02914	4.45168	4.95938	5.13837	3.95828	4.76334	5.79182	5.37059	4.66177	5.47389	5.56632	5.33299	5.71365	5.17576	5.28055
7893168	6.82516	6.6406	8.07877	8.0295	7.17307	7.89681	7.80222	8.12656	6.95048	8.08089	8.20944	7.07515	7.42266	7.00322	8.02793	7.83479	7.4858	8.0619	6.9687	6.95967	6.79587	6.85101	7.12982	7.16335	4.90153	6.37842	5.75492	5.29794	6.32176	7.87357	5.92915	5.64185	7.84516	8.33795	7.30749	7.70613	6.85119	7.89819	6.5047	7.76265	7.9732	7.68298	8.39811	7.61888	8.31057	8.26153	8.57472	8.8235	7.79879
7893169	5.09774	5.36062	6.49357	5.72606	5.59585	6.33118	6.12794	5.9586	5.82095	6.0289	6.67191	5.47607	5.6232	5.23383	6.59773	5.87171	5.57055	5.92998	5.64536	5.96266	4.35962	4.95025	5.07382	5.56375	4.19513	3.8171	5.43739	4.42826	4.78506	5.92216	4.41844	4.10332	4.74026	5.67449	5.63594	5.32788	5.75358	4.8227	5.79201	5.8166	5.18229	5.41887	5.47361	4.34308	5.78309	6.04961	5.41734	6.38479	6.09456
7893170	5.13078	6.04465	4.96906	5.43718	6.21024	5.18975	5.53781	5.5625	5.70393	5.49889	5.48737	5.84598	5.60054	5.22749	6.32594	5.78529	5.8107	5.65359	5.76802	5.46469	6.09279	5.90809	5.17437	6.43121	5.81301	6.5673	6.10595	6.30577	5.56519	6.04384	5.82711	5.91922	5.42491	6.05523	5.85112	5.73175	5.56581	5.39902	6.51323	4.82915	5.54888	5.065	5.6949	4.97094	4.77635	5.19737	5.89151	5.31971	4.77973
7893171	5.6805	4.51766	6.68501	5.89807	5.77559	6.69592	6.52597	7.0204	5.36457	6.51357	6.75224	6.15044	6.39109	5.72873	6.89099	6.16772	6.70983	6.15164	6.1102	5.68539	5.64919	4.49088	5.64007	4.17505	5.68654	5.42315	4.14917	3.45324	5.03115	6.52756	4.96889	4.76669	6.45873	6.71986	5.90771	6.0462	6.14161	6.05576	5.61027	5.60674	6.445	6.37978	5.87314	6.48786	6.37404	6.53905	6.85151	6.93667	6.61148
7893172	6.94277	6.78039	7.83298	7.88561	7.59697	7.90989	8.00388	8.07414	7.38839	7.88676	7.93216	7.6842	7.26926	7.1466	7.85688	7.27153	7.4689	7.58565	7.04616	6.95224	7.30984	7.07817	7.25419	6.97542	7.07294	7.69593	6.73813	5.84486	7.54691	7.74998	6.79414	6.45007	7.64279	6.98818	7.16685	6.93414	6.23384	7.46191	6.42457	7.79677	7.65128	7.86593	7.57079	7.85679	7.75128	7.45181	7.79885	7.928	7.94096
7893173	12.2724	12.1723	12.29	12.433	12.3878	12.2479	12.3088	12.3885	12.3919	12.5004	12.3294	12.1649	12.2137	12.4223	12.3964	12.2066	12.6003	12.5005	12.465	12.2364	12.3461	12.4261	12.5066	12.381	12.3589	12.4186	12.426	11.9798	12.4718	12.5558	12.2881	12.3681	11.9053	11.9528	12.2437	12.2875	12.235	12.4365	12.3007	12.3915	11.8041	11.9931	11.6693	11.8745	11.845	12.0048	12.1133	12.0416	12.2026
7893174	3.03095	3.66069	3.59267	3.24461	2.92538	2.90085	3.27676	3.37698	3.23826	3.15336	3.56691	3.07081	2.96601	3.61033	3.20161	2.96598	3.09798	2.87258	3.09171	3.06658	2.80028	2.35527	3.18683	2.75313	3.57459	3.4148	2.88241	3.04315	3.15714	3.19112	2.92264	2.99356	3.43766	3.12258	3.47871	2.8325	2.99319	2.88264	3.0385	3.20727	3.07965	3.18181	3.84094	3.24484	3.30524	3.45486	3.38389	3.22258	3.46398
7893175	6.19266	7.55244	6.92043	6.82449	6.34232	6.70969	6.30501	5.62358	6.74937	5.43309	5.88836	6.58166	6.7827	6.35378	6.79307	6.94199	5.58876	6.44714	7.07822	6.93038	6.12686	6.33918	6.25172	5.2919	7.23488	7.15063	7.24596	6.68238	6.24031	6.46189	6.6716	7.39786	5.50194	5.84585	6.85082	6.10236	6.76233	6.68753	7.14645	5.9653	6.24045	6.02734	5.94478	5.92339	5.68318	5.47842	5.69059	6.19614	4.19876
7893176	3.30203	3.10336	4.27035	3.77686	2.59346	3.20624	2.93693	3.04397	3.43029	3.05494	3.08196	2.51676	2.4699	2.81402	2.78278	2.79318	3.10992	3.40909	2.4348	2.67587	2.99873	2.76237	2.5412	3.06546	2.70271	2.90834	2.5285	2.24903	2.66899	3.07264	2.52356	2.29508	2.70126	3.7713	3.12171	3.14675	2.56429	3.12457	3.07788	2.93531	3.02445	2.61749	2.63807	2.74509	3.00442	3.40422	2.75108	3.18615	3.33778
7893177	5.91427	4.35757	4.27962	4.14638	5.33682	4.61125	4.75556	4.78436	4.4473	4.85844	5.5993	5.51866	3.99356	5.14202	5.48032	5.11736	3.88966	3.80448	5.10403	3.08471	3.89845	5.27432	5.71219	3.46275	4.85986	5.19669	5.39274	5.27322	4.76292	5.22114	4.25643	5.98821	5.60454	6.39757	4.51764	5.69551	3.03064	4.35859	4.67657	3.8607	4.32897	5.37856	5.58567	4.64478	4.19379	5.86599	5.37449	4.26009	5.03392
7893178	2.80331	2.85855	2.79797	3.30004	2.78293	3.07724	3.28257	3.3528	2.76729	3.14331	2.85364	2.82201	2.78749	3.26831	2.88265	3.07025	3.42637	3.58481	3.30421	2.94331	2.9625	2.41314	2.96676	3.22074	2.71457	3.11936	2.90684	2.5575	2.92449	3.62503	2.84811	3.04258	2.47409	2.8115	2.87898	3.38251	2.59861	3.01816	2.5797	2.89815	2.93121	3.0434	3.42091	3.03691	2.82499	2.82009	3.55041	3.08549	3.01614
7893179	4.1901	4.55258	5.46586	5.50592	5.55457	5.5919	5.61864	4.58415	5.59245	5.17256	6.14466	5.26242	5.74269	5.13452	5.72075	5.98559	5.71154	5.36965	5.26213	5.54466	5.19171	5.25541	5.35294	4.97057	4.84764	4.96928	4.71308	4.79481	5.02248	4.79991	5.053	4.56704	5.04052	3.94444	5.20691	5.27768	4.34014	5.18507	5.04948	5.14227	3.66937	5.87319	4.49694	4.59968	5.58989	5.31616	5.39789	4.09894	3.34756
7893180	5.43193	6.34876	6.81554	6.56602	6.0676	7.00993	6.3683	7.07467	6.12043	6.74059	6.99253	6.90236	6.98378	6.26304	6.93265	6.81717	6.68647	6.46184	6.39416	6.39528	6.50471	6.94879	6.4433	5.99341	5.88436	6.34802	5.85734	5.16352	5.52869	7.16082	5.93365	6.28342	6.51299	6.52485	6.40261	6.72881	6.46919	6.76819	6.35114	6.99499	6.51846	6.43515	6.83944	6.54719	6.12798	6.89018	6.6901	5.98969	6.50783
7893181	8.65949	8.87495	8.06859	7.89388	8.26043	8.45727	8.28467	8.65971	8.69204	8.81784	8.70335	9.41765	8.6726	9.00149	8.79159	8.93081	8.49307	8.28673	8.2325	8.53518	8.70778	8.87808	8.67036	8.34751	8.76979	8.84749	8.292	8.97112	8.65267	8.77148	8.49855	8.83991	8.74168	8.74104	8.61121	8.62811	8.60354	8.34647	8.84924	8.69465	8.60707	8.80248	8.75719	8.82163	8.25552	8.49503	8.79159	8.74678	8.70566
7893182	5.50725	6.04558	6.01095	6.51498	6.11555	6.48477	6.57849	6.23932	5.38006	6.25008	6.45071	6.4895	6.35348	5.56477	5.63761	6.24993	5.77545	6.32696	5.99408	6.21781	5.84331	5.88237	6.5058	5.8619	5.89617	6.36834	4.71929	5.75828	6.28905	5.74793	6.10496	5.54793	5.66556	5.58393	5.33088	5.83767	5.78871	5.42427	5.66208	5.73298	6.09971	5.88009	5.94709	5.95766	5.38607	5.84227	5.79549	5.67793	5.82743
7893183	5.3835	3.64709	4.84596	5.72776	3.71944	4.37064	4.38748	5.0246	3.86904	4.63645	5.57988	5.65087	3.60597	4.41641	5.11543	5.02495	5.5312	5.37231	5.29663	5.01312	4.94461	3.99776	4.74014	4.0052	4.01029	4.71906	5.00385	3.63407	4.93729	4.90472	5.39248	4.16041	3.82735	3.25965	5.0132	4.83139	5.52645	4.73499	4.85685	4.93167	4.14611	4.07037	4.47423	4.70156	4.27507	4.78006	5.24554	5.03913	6.16706
7893184	9.64418	9.53121	9.67153	9.46297	9.69932	9.70438	9.64279	9.50038	10.0767	9.44853	9.59693	8.43269	9.43804	9.31004	9.18837	9.05502	9.44428	9.27263	9.39547	9.4115	9.76443	9.34219	9.36834	9.20759	9.28048	8.9667	10.1352	9.1676	9.62155	8.77337	9.78882	9.56648	10.7714	10.8984	10.0455	10.0612	9.96986	9.73753	10.2771	10.0558	11.2654	11.0961	11.224	10.6416	11.763	11.3071	10.7607	10.2432	10.2782
7893185	4.39453	5.28049	6.04085	5.79198	4.67796	5.73279	5.33353	5.03129	4.92033	5.97849	5.62659	5.41727	5.40457	4.32418	5.1877	5.30611	4.8177	4.83474	4.92927	5.05591	4.67204	4.65397	5.73099	4.38052	4.50668	4.85647	4.04998	4.30666	4.98095	6.17236	5.34962	3.67633	4.49811	5.58259	5.36435	4.67854	5.76275	5.71806	4.43322	5.20271	5.58648	5.28012	5.13482	5.29612	5.27785	5.18636	5.2473	5.49968	5.52561
7893186	4.07653	4.02352	4.39631	4.92711	4.88979	4.2064	4.56421	5.51234	3.912	3.99939	4.78148	3.93895	4.40065	3.88591	4.83044	4.34467	5.27473	3.902	5.03041	4.14581	4.28628	3.52181	3.61598	4.01414	4.07967	4.68141	4.0562	4.08012	3.39487	4.26303	5.30135	3.56398	4.25257	4.09651	3.8521	4.41727	3.78085	4.38014	4.77044	4.22213	4.10755	4.5222	4.48557	3.93453	4.10788	5.13957	4.58722	4.79521	4.92711
7893187	9.63376	9.8436	8.74316	8.77056	8.95007	9.08459	8.33302	9.31915	9.17417	9.35921	9.05463	9.52084	8.70768	9.75725	9.30291	9.68204	8.95305	9.5248	9.22454	9.803	8.86906	9.08707	9.43174	9.57487	9.28883	9.73636	9.2246	9.68273	9.09007	9.8565	9.10058	9.87964	9.59858	9.81308	9.16398	9.19083	8.88774	9.43771	8.78164	9.717	9.05614	9.32301	9.37696	9.28951	8.56011	8.94739	8.82137	9.08116	8.66495
7893188	5.60209	5.78404	7.0555	7.14932	6.60955	6.74383	6.51357	7.06162	6.39547	7.02904	7.30113	6.74206	7.01295	6.43525	6.93446	7.0051	6.6302	6.71998	6.68565	6.7347	5.99432	5.59779	6.46979	6.33013	5.8961	6.2305	5.90941	4.54422	5.05415	6.56783	5.9901	5.31857	6.39001	6.59535	5.91382	6.50033	5.43404	6.62171	5.98443	6.8294	6.69876	7.12087	6.27826	7.15982	5.80465	7.00581	7.0323	7.18026	7.16531
7893189	12.871	12.6968	12.9255	13.0237	12.855	13.0405	12.7586	12.8949	12.6465	12.9145	12.9713	12.7706	12.7728	12.6286	12.9938	12.7775	13.0554	12.98	12.8955	12.8472	12.8913	12.8247	12.886	12.9042	12.5479	12.5502	12.4982	12.2848	12.8522	12.9522	12.6834	12.6661	12.6107	12.6616	12.8234	12.9128	12.7966	12.8695	12.7446	12.9314	12.962	12.8473	12.8292	12.9936	12.8509	12.9869	12.9748	12.8041	12.5315
7893190	5.59633	5.54736	5.91746	5.4287	5.43011	5.40165	5.47653	5.77149	5.68713	5.14696	5.46712	6.65395	5.61515	5.12957	5.22518	5.50589	5.1654	5.71313	4.97518	5.98117	5.82427	4.70248	5.14058	5.2224	6.09242	6.00513	5.66073	6.1758	5.7065	5.96162	5.83799	5.20736	5.85864	5.83025	5.42198	6.08018	5.68459	5.90643	5.63725	6.16844	6.20888	5.70505	6.11804	5.74347	5.82923	5.67643	6.28882	5.33809	5.27632
7893191	9.91492	9.70509	10.2117	9.94488	10.0125	10.2268	10.4075	9.96295	10.2548	10.2968	10.3787	9.95711	10.1659	10.1693	9.98904	9.95127	10.3039	10.0468	10.2659	10.118	10.0659	9.85243	9.58257	10.0404	9.88524	9.70053	9.66172	9.77164	9.75684	9.71621	10.1545	9.70664	10.0253	9.9849	10.2644	10.0047	10.0364	9.87259	10.5238	9.87437	9.87053	9.69645	9.79519	9.85189	10.0222	10.3451	9.98652	9.9236	10.3533
7893192	3.74903	3.73185	3.70016	3.78491	4.17044	3.97076	3.59114	3.70894	3.55515	3.9378	4.05189	3.91806	3.75013	3.19764	3.76692	3.65186	3.65624	3.20662	3.06752	3.64241	4.03753	4.83183	3.36304	3.95887	3.98398	3.72119	2.68331	4.98295	3.87415	2.92051	3.88559	2.8268	3.12627	3.92589	3.65367	3.4221	4.32157	4.29748	4.04609	3.32129	3.84937	3.64736	3.55957	3.2767	4.37907	2.99419	4.05912	4.14137	3.43399
7893193	3.85542	3.27037	2.84066	3.09348	4.34337	4.15431	3.52002	4.01419	2.76598	4.4473	3.20051	4.08357	2.84066	4.00401	4.09549	3.10765	2.89392	3.47884	3.9161	2.57262	4.21355	3.3483	3.84636	4.29922	2.89314	4.09862	3.35499	4.21703	2.43514	3.54601	3.61182	4.36029	4.5345	2.69304	3.36646	5.05854	4.39106	3.48634	2.55824	2.79741	2.64642	3.17532	2.48885	2.87649	2.6869	3.26292	3.23626	3.1024	4.91458
7893194	11.1299	11.1932	11.1984	11.1338	10.7525	11.1228	11.0448	11.3511	11.3125	11.0832	11.3646	11.2101	11.1288	10.977	11.2197	11.2084	10.899	11.0331	11.1834	10.8697	11.0244	11.0092	10.8433	10.9372	11.1026	10.8653	11.2227	11.0084	10.9716	11.0585	11.3624	11.1011	11.7266	12.0314	11.0869	11.3225	11.0287	11.245	11.1531	11.233	11.9279	11.9956	12.0869	11.8045	12.3202	12.0655	11.6587	11.3657	11.1887
7893195	3.45801	4.17669	3.6978	4.35675	4.01221	4.74858	4.61202	4.93073	3.06734	4.42973	4.5694	2.7156	3.2648	3.85239	4.59877	4.826	4.11346	4.37039	4.2534	3.53576	3.66646	3.94197	3.34863	3.80079	4.81767	3.872	3.3954	3.36215	3.83348	4.84773	4.02397	3.6554	4.04833	3.59854	3.68515	4.53789	5.50012	4.94644	3.58255	4.0029	3.00716	3.93631	4.85676	3.75255	4.09644	4.9525	5.52679	4.92001	4.89647
7893196	10.101	10.0383	10.2873	10.1014	9.63444	10.043	10.4299	10.1748	9.39808	10.2855	10.2194	9.58166	9.7567	10.0257	10.3177	10.2683	10.2746	9.85507	10.2903	10.3604	9.67798	9.28547	9.62307	9.64137	9.64048	9.54092	10.0165	8.65063	10.0104	10.1244	9.54963	9.8024	10.8234	11.0192	10.1814	10.1352	9.83584	10.3481	10.1541	10.2199	10.782	10.7202	10.7708	10.5243	11.0207	10.885	10.9575	10.8647	10.478
7893197	2.53263	2.86605	2.38993	2.83538	3.31094	3.18045	2.91788	3.13097	2.36049	2.562	3.16237	3.10142	2.90281	3.5084	4.51492	2.44114	3.15061	2.88778	2.89274	2.91715	2.7744	2.26855	2.93492	2.45609	2.46168	2.75793	3.37523	2.52851	2.32965	3.23429	2.20827	2.43614	2.82025	3.13239	3.0482	2.73603	2.5854	2.68024	3.00842	2.88634	2.58228	3.15444	3.07879	2.69212	2.86761	2.78387	2.72348	2.85359	3.80894
7893198	2.73299	2.49991	2.40104	2.39095	2.25653	2.50177	2.99121	3.06826	2.71698	2.5324	2.08268	2.39613	2.41912	2.309	2.68774	2.16035	2.22665	2.70774	3.15363	2.86479	2.45694	2.06642	2.30699	2.70354	2.6284	2.71496	2.30879	3.23331	2.48572	3.20908	2.59564	2.39869	2.73656	2.36648	2.43383	2.22788	3.11435	2.20061	2.3804	2.6491	2.28505	2.81877	2.32956	3.09736	2.4991	2.23412	2.21354	2.69571	4.28767
7893199	2.68185	2.53372	2.68763	2.68453	3.13275	2.74539	2.68365	2.2388	2.66798	2.48324	2.52876	2.88303	2.71091	2.75755	3.29376	2.26494	2.71192	2.79617	2.44019	2.85894	2.56948	3.05099	2.69045	2.78497	2.58027	3.30701	3.3654	2.6211	2.61204	2.5387	2.8091	3.31626	2.65277	2.67615	2.47516	2.54402	2.98639	2.22592	3.48375	2.96509	2.64525	2.64656	3.00794	2.59377	2.83265	2.56079	2.53174	2.76002	3.52249
7893200	2.49162	2.38747	2.46865	2.41573	2.34337	2.36253	2.65217	2.35758	2.62687	2.84167	2.95341	2.44161	2.58387	2.64309	2.53606	3.14591	2.34138	2.59896	3.01384	2.84982	2.68799	2.3009	2.40807	2.53924	2.73081	2.6695	2.87533	2.351	2.50766	2.36254	2.21903	2.53891	2.68488	2.24409	2.76338	3.3705	2.26461	2.41103	2.48114	2.35669	2.71017	2.67551	2.73577	2.91884	2.61744	2.73632	2.80286	2.56112	3.05194
7893201	9.54378	9.76083	8.9712	8.73666	9.82434	9.89428	9.39392	9.81852	9.84826	9.53381	9.83706	9.45269	9.494	9.91211	9.90528	9.95204	9.73932	9.42739	9.62629	9.5649	9.43476	8.97072	9.28051	9.32166	9.7738	9.63329	9.66036	10.2354	9.41367	9.60355	9.99571	10.3246	10.048	9.93353	9.42475	9.39477	9.72227	9.49258	9.48387	9.71288	10.0069	9.94116	9.74023	9.71358	10.0459	9.96191	9.78387	9.5603	9.94125
7893202	6.29078	6.6331	7.70951	7.65686	6.94368	7.66121	7.31864	7.88354	6.71672	7.40258	7.40965	7.80137	7.75468	7.2579	7.70834	7.33459	7.06892	7.51384	7.03778	6.83924	6.59932	7.39062	7.15302	6.76369	6.10586	6.66127	6.44527	5.37534	6.53986	7.47233	6.44685	6.54593	7.52453	7.67221	7.55178	6.47274	6.45493	7.57123	6.69772	7.20868	7.31671	7.62995	7.69084	7.79458	7.01669	7.90807	7.82045	8.13699	7.3485
7893203	2.85917	3.17	5.1302	4.02996	3.49137	4.60727	3.71409	4.16904	3.89899	4.40544	3.5442	3.1792	2.51591	2.76334	3.23536	3.2937	4.59444	4.41538	3.79136	3.2351	3.02022	2.86701	2.81933	2.67079	2.49411	2.74311	3.62191	2.82868	2.34117	2.51522	2.43683	3.51022	3.53613	2.19436	4.18292	3.46736	3.32729	3.69916	3.02036	3.59142	3.0179	3.21612	2.71258	2.74927	3.33755	4.96946	3.2261	5.45929	3.25981
7893204	5.06355	4.16816	5.71421	5.8454	5.28596	5.50038	6.57484	6.0322	4.92692	5.08653	5.87395	5.58451	5.89108	6.38308	5.9464	5.17048	5.68895	4.89682	4.73955	4.72775	5.24391	5.39815	5.08746	4.79813	4.82614	5.61754	5.373	2.9537	4.38342	5.99788	5.24569	3.67218	5.1889	5.23015	5.43945	3.55043	5.1001	5.59606	6.01593	4.81168	5.53165	6.63312	5.22144	4.46716	4.43762	5.59739	6.17162	6.25903	5.92529
7893205	11.4552	11.5464	11.8685	11.8663	11.5375	11.8762	11.7229	11.3561	11.759	11.8818	11.6057	11.2707	11.6096	11.6081	11.4467	11.3316	11.6413	11.4683	11.5519	11.4226	11.4793	11.6058	11.6371	11.6457	11.5563	11.248	11.4063	11.3386	11.4131	11.4768	11.5622	11.3593	11.5527	11.6311	11.6471	11.4838	11.1885	11.5813	11.5661	11.6028	11.3331	11.7219	11.5489	11.7106	11.4258	11.6813	11.2134	11.6482	11.7823
7893206	5.03412	3.43435	6.62089	6.39781	6.03939	6.18126	6.22583	6.25812	5.18834	6.17791	6.97976	4.41584	6.748	6.11843	6.60286	6.43815	6.07159	5.41557	6.42005	5.25731	5.46182	5.03624	4.40572	4.79228	5.51715	4.84749	5.62326	4.6199	4.87143	3.62868	5.39142	4.03026	5.23027	6.02799	6.04351	6.11166	5.06534	6.27927	6.39554	5.56896	5.70325	6.40695	6.14577	5.21186	6.38317	6.52584	5.52164	5.88982	6.69195
7893207	7.44356	7.46358	7.38091	7.45569	7.30509	7.46123	7.30603	7.33515	7.00305	7.50035	7.57081	7.33208	7.55497	7.05883	7.72013	7.39239	7.07908	7.58054	7.05073	7.48625	7.0133	7.55997	7.23219	7.60658	6.79004	7.45496	7.03489	6.96926	6.94318	7.85955	7.36997	7.11677	7.35971	6.97082	7.45572	7.56587	7.35249	7.59506	6.88022	7.61651	7.17974	7.43421	7.24731	6.82687	6.90269	7.29836	7.47472	7.33352	7.4981
7893208	10.0557	10.1726	10.4111	10.0867	10.6486	10.5646	10.6634	10.3576	10.3691	10.1279	10.5014	10.4247	10.163	10.4783	10.2726	10.3593	10.3189	9.9972	10.2007	9.89136	9.97663	9.60905	9.83822	9.89494	10.2351	9.53254	10.3923	10.3387	9.87759	9.56494	10.2433	10.2985	11.3656	11.444	10.1605	10.0006	10.2269	10.1244	10.4687	9.9738	11.4742	11.211	11.3323	11.1679	11.6733	11.7011	11.0458	10.8321	10.7663
7893209	7.59173	7.63472	7.34519	7.24909	7.50369	7.30281	7.5278	7.60649	6.67598	7.42879	7.55681	7.85118	7.65534	7.44205	7.55212	7.70743	7.43482	7.51768	7.46162	7.33913	7.60863	7.99533	7.73088	8.02888	7.54304	7.48812	7.41292	7.75768	7.59201	7.56518	7.48429	7.36938	7.11432	7.27134	7.53267	7.70456	6.84249	7.60484	7.46805	8.29453	7.30498	7.61131	7.29926	7.29539	7.1555	7.18764	7.28667	7.10793	6.94021
7893210	6.67006	6.27685	6.44623	6.418	6.78368	6.0965	6.69708	6.82258	7.20946	6.52578	6.81964	7.00954	6.14226	7.07935	6.46685	6.57799	6.84199	6.26945	5.91345	6.71083	6.63999	6.2822	6.58655	6.15299	7.00097	6.97432	6.87491	6.56734	6.4395	6.46887	6.56683	6.42029	7.49281	6.83917	7.03639	6.62329	6.30566	6.03682	7.13848	6.64442	7.34194	6.91844	6.88758	7.48423	7.38633	7.19347	7.44382	7.75455	6.83217
7893211	4.55724	3.72062	4.10746	5.0077	4.39213	3.88628	4.75801	4.20112	4.41563	4.45875	4.06932	4.29796	4.50408	4.55057	4.66505	4.92026	4.17601	5.17804	3.86398	4.77191	3.96464	3.70279	4.23798	5.10256	4.13229	4.9333	3.72519	3.95368	4.00649	3.81729	4.16152	3.96953	4.83947	4.4839	4.44198	4.64029	4.8426	4.58723	3.92834	4.58313	4.15176	5.00278	4.17885	4.09856	4.41824	4.57585	4.12857	4.24387	4.40235
7893212	4.38169	4.59042	5.78578	4.73062	4.60785	5.89184	5.64465	5.7678	5.35832	4.76282	5.41009	5.99107	5.84067	5.19923	5.35063	6.10932	5.5995	5.54498	5.85832	5.97939	5.59962	5.47148	5.2099	5.25117	5.44744	5.08907	5.01407	4.23742	4.89828	4.54258	4.92788	4.15236	5.25643	5.16263	5.58724	5.55622	4.30913	5.15104	5.96067	4.68625	4.94546	5.19417	4.90695	4.39919	4.63245	5.27703	5.23092	5.4153	3.76313
7893213	5.07722	3.74967	6.54897	6.45556	6.26275	6.14394	6.24608	6.35008	4.61946	5.69307	6.49372	4.3529	6.03666	5.89057	6.79547	6.34228	6.07891	5.45097	5.27225	5.09022	3.81578	5.04718	4.8274	4.31881	4.98026	4.5492	4.844	3.56171	4.98804	5.79605	3.92093	4.65947	5.40053	5.63563	5.15953	6.05156	5.96813	6.10271	5.10489	5.57683	5.17173	6.15106	5.58594	5.22265	4.92846	6.43763	5.57543	5.98735	5.0199
7893214	5.38851	3.9087	3.76749	3.82034	4.91388	5.68507	4.46579	4.82986	2.84066	5.15091	4.6423	4.30693	4.45967	4.87147	5.26315	4.84603	5.94719	5.49491	5.17434	4.00049	3.83133	2.91336	4.92915	3.99166	4.40275	4.70338	5.79487	3.10617	4.58332	5.78867	4.16405	3.84636	3.73324	4.72445	5.04337	3.56212	4.62696	5.68854	5.12865	5.20476	4.09243	2.71695	4.89801	4.10844	4.49644	4.74884	5.20608	4.64361	5.34984
7893215	5.93899	4.92032	6.01327	6.53799	5.22954	6.05683	6.48871	5.98967	6.33376	5.49955	7.51109	6.99003	6.45354	5.82689	7.23785	6.41635	5.37103	5.90303	5.95986	6.1543	4.6832	5.31486	5.69173	6.11801	5.77054	5.62307	5.26993	5.06175	5.8757	6.98659	6.11585	4.85124	6.24426	5.65182	6.28311	6.05266	5.78333	6.03473	6.02081	5.60554	5.67873	6.94018	6.50142	6.34716	6.23083	6.24349	6.67634	6.43776	6.22553
7893216	4.82341	4.48191	4.94446	4.4861	3.83273	4.06265	4.51206	4.66817	3.83045	5.00194	4.90295	4.5566	4.17485	4.58391	4.7877	4.62947	4.61061	4.41453	3.95178	5.02814	3.42832	4.34681	4.26664	4.21011	4.8373	4.22794	4.99431	3.19944	3.98345	5.15612	2.9889	4.72788	5.68249	4.29785	5.25301	4.75519	4.29492	5.00571	4.32325	4.87042	5.07833	4.92194	4.49946	4.45248	5.11506	5.10173	5.45822	5.55018	5.57973
7893217	9.47578	9.96619	9.34029	9.32628	9.70698	9.51314	9.28343	9.87072	10.0893	9.48651	9.47815	10.5241	9.83633	10.3958	9.56282	9.88259	9.33438	9.43061	9.31269	9.98542	9.54838	9.71847	9.87819	9.82105	9.7756	9.65032	9.80008	10.4951	9.40869	9.7966	9.42705	9.90855	10.322	10.2522	9.63912	10.1813	9.57907	9.8681	9.63716	9.91967	10.0295	9.89575	9.98864	10.0649	9.73423	9.9445	6.74525	9.77075	9.12875
7893218	12.6175	12.578	12.6232	12.5372	12.4957	12.593	12.5734	12.568	12.5913	12.6088	12.5925	12.5638	12.4184	12.4617	12.5887	12.4064	12.654	12.6005	12.5118	12.3779	12.4882	12.4896	12.5197	12.666	12.4458	12.4913	12.445	12.4378	12.5931	12.7172	12.5241	12.5699	12.5683	12.452	12.61	12.5753	12.6046	12.5496	12.5851	12.639	12.5366	12.5938	12.3555	12.5273	12.4512	12.6479	12.5739	12.6144	12.7527
7893219	4.42324	4.93566	4.90918	4.82646	4.7347	4.5288	4.64234	4.95158	4.48601	5.63039	4.42692	4.8974	5.00863	3.85528	5.05211	4.75481	5.3276	4.50767	5.04586	3.85542	3.61496	5.20131	4.16335	4.20371	4.98381	5.0663	4.33416	4.00767	4.29818	4.57895	3.83944	4.54282	4.59935	4.72403	4.76616	3.91461	3.76579	4.42506	3.64643	4.96558	5.07392	4.81408	4.36733	4.66908	4.7062	4.07407	5.52535	5.52228	4.27906
7893220	8.94914	8.87823	9.66088	9.56911	9.32656	9.68333	9.60366	9.72935	8.73543	9.51051	9.72355	9.06248	9.65928	8.59212	9.9928	9.71108	9.42974	9.89016	9.7928	9.6005	9.45622	9.43202	9.33659	9.29762	8.75306	9.02654	8.7471	8.13295	9.07916	9.70272	8.7883	8.49039	8.87922	9.48885	9.17844	9.40205	9.16154	9.63805	9.16593	9.49374	9.1435	9.52858	9.46716	9.29619	9.21447	9.23718	9.65659	9.61453	9.1448
7893221	2.6491	2.76829	2.74977	2.81411	2.47281	2.64517	3.41214	3.68231	2.47815	3.06779	3.81291	3.4507	3.0047	2.80669	3.52721	2.80311	3.16648	3.09793	2.4614	3.34098	3.78783	3.32401	2.52763	2.88842	2.62419	2.36595	2.72964	2.18666	2.73861	2.71075	3.21731	3.36099	2.49291	2.53316	2.0832	3.5364	2.93647	2.86298	2.99459	3.70948	2.72258	2.36816	2.89816	2.72883	2.82877	2.50992	2.62828	2.63379	2.92348
7893222	4.16555	3.1609	3.83947	4.46513	3.5291	4.46672	4.39322	4.57834	3.31603	3.28292	3.81757	3.14617	4.30752	2.75192	4.23837	4.2116	4.01931	3.72651	4.52974	3.40568	3.68925	3.38553	3.45549	3.29381	3.32924	4.11861	3.05054	2.93394	3.76857	3.42904	3.36856	3.79677	4.97601	4.28193	2.71396	4.17655	2.72779	3.71291	3.92064	3.77778	3.41192	4.44478	3.35573	3.86775	4.65775	4.35968	4.7848	4.82971	5.43851
7893223	3.80115	4.30313	4.82646	3.9595	4.05899	5.13595	4.01725	4.58568	4.51169	3.60928	3.44494	4.42709	3.91296	3.85528	4.46568	3.62109	4.07559	4.07357	3.05572	3.73401	4.29917	4.36093	4.8611	4.38931	3.32705	4.17118	3.60694	4.17308	5.02469	4.9279	4.01396	6.02903	5.48774	3.69284	4.21737	4.82032	3.82947	3.61592	4.49116	5.07565	5.67959	5.24155	3.77299	5.13284	5.18173	5.0015	4.73673	5.76562	5.13221
7893224	4.05986	3.80257	5.12522	5.02629	5.05598	4.23446	4.63553	4.04023	4.17151	4.06953	4.52126	3.33064	4.17062	4.51317	4.97772	4.17562	4.3714	3.71119	3.91046	4.55231	4.02633	3.93892	4.13123	3.85169	3.47856	4.07243	5.03261	3.58252	3.73176	4.50577	4.30236	4.27757	4.84342	4.59536	3.45033	3.67023	3.96905	4.63257	4.36466	4.43805	4.20835	4.79274	4.21472	4.06537	4.55597	5.01772	4.06364	3.9394	3.95243
7893225	7.35244	7.11637	7.85504	7.85526	7.36032	7.73876	7.5919	8.04639	7.49558	7.58486	8.10037	8.18638	7.80734	7.49713	8.13554	8.05656	7.43191	7.78352	7.4785	7.2955	7.09996	7.19845	7.0912	7.29668	7.35054	7.52129	6.34805	6.27992	7.29731	8.35142	6.28684	6.93388	6.92279	7.53133	7.50099	8.18606	6.93051	7.91963	7.049	7.65948	7.40593	7.23566	7.40062	7.7104	7.15377	7.80502	7.29195	7.66827	7.33686
7893226	4.30852	3.85216	3.93368	4.49475	4.2949	4.65288	4.45697	4.56148	4.90494	4.89566	3.97347	4.77506	4.81027	4.71717	4.98064	4.22698	3.41925	4.21866	4.91233	4.67459	4.66023	3.98314	4.24343	5.48998	4.39294	4.60531	4.38431	5.11561	4.69333	4.95372	5.13423	5.19897	5.95273	4.21398	4.30357	4.08506	4.25079	4.30828	5.15443	4.41686	4.3831	4.42724	4.19193	5.20351	4.28854	3.89825	5.24828	4.34511	5.57291
7893227	7.04445	6.54327	7.28385	7.34245	6.39823	6.8286	6.88707	7.04311	6.663	7.0265	7.65362	6.04413	6.60312	5.91238	6.91771	6.64719	7.03137	7.26389	6.65464	6.12844	6.43626	7.0123	6.82823	6.11191	6.41436	6.84233	5.69233	5.44013	6.30231	6.79625	6.25147	6.60694	6.43561	7.06036	6.43848	6.50547	6.30078	6.64215	6.04021	6.63627	7.15445	7.26267	6.83321	7.06343	6.93813	7.6033	7.56358	6.90551	6.6562
7893228	5.48631	6.00956	6.19249	5.6641	5.63835	5.617	5.77382	6.09756	5.43892	5.7953	6.1616	5.76969	5.83114	5.16952	5.86935	5.82266	6.21699	5.99583	5.33379	5.36319	5.55617	5.43959	5.8538	5.64266	5.94493	6.18553	5.73436	5.06318	5.64652	6.19835	5.89761	5.92933	5.30549	6.0488	6.23178	6.31142	5.707	6.34753	5.97803	5.9883	5.36118	6.06651	5.74922	5.98039	4.83063	5.29123	5.72901	5.73644	5.08923
7893229	4.53228	4.21497	4.17537	3.37717	5.45007	4.10694	4.64843	5.02389	4.55345	4.3941	4.61911	4.68392	3.95403	4.80105	4.27769	4.61999	4.74638	4.25896	4.29614	3.53351	4.1603	4.42737	4.66176	4.69011	4.7385	4.73819	4.8044	4.89825	4.40022	4.45706	4.78228	4.7315	5.4513	5.92343	4.80299	4.74924	4.16056	4.18223	5.19488	4.75197	5.62749	5.16689	5.41405	4.74141	4.77061	4.74895	5.35623	5.36651	4.57299
7893230	3.49714	2.74691	4.03247	2.40128	3.30971	4.43791	3.58074	3.54991	2.9121	3.44327	3.43884	4.15177	4.50569	3.23626	2.54656	4.52091	4.77044	3.67162	5.51588	3.31844	2.64309	3.14922	3.00903	3.12717	4.98476	4.19566	3.97719	2.80172	3.53992	3.11976	3.13956	4.70879	4.5345	4.6617	4.33565	2.64892	3.43045	3.5419	3.68789	2.31708	3.11976	3.50647	2.83985	2.48812	2.9792	3.2137	3.23626	2.86192	3.48634
7893231	11.9218	11.7939	12.3112	12.3241	11.9886	12.2571	12.1131	12.26	11.6733	12.1827	12.3157	12.0924	12.3264	11.658	12.4172	12.2823	12.1483	12.1878	12.4447	12.2406	12.0383	12.0259	11.9323	11.9224	11.4673	11.657	11.4815	10.6229	11.7467	12.333	11.7784	11.2929	11.5132	11.8707	12.0644	12.0845	11.7601	12.2898	11.7963	12.2215	11.6682	11.8565	11.9169	11.8289	11.8163	12.0275	11.9891	12.0947	11.5053
7893232	6.45156	6.08147	6.93234	6.81305	7.0622	6.97336	6.50688	6.66661	6.42033	6.72694	6.86751	6.52056	7.01168	7.27821	7.04789	7.21173	7.10237	7.05932	7.22995	6.97471	6.86892	7.12346	6.38816	6.61168	6.90329	6.56081	6.98086	7.2148	6.8668	6.44894	6.74969	6.53457	6.12782	6.65619	7.03291	6.83964	7.17488	6.78489	7.07741	6.67469	6.73205	6.65362	6.38904	6.48385	6.00401	7.26413	6.458	6.63956	6.55658
7893233	3.76873	3.63308	3.88867	3.2746	2.75108	3.5321	3.08608	3.61493	3.21298	3.64559	3.78274	3.50476	3.17413	3.29506	3.12492	3.35456	3.47872	3.41363	3.17833	3.39402	3.28888	3.27115	3.16018	2.41966	3.18451	2.93055	2.26256	3.1925	3.03601	3.44336	3.34174	2.89836	3.67602	3.43451	3.18801	4.05128	3.40979	3.27658	3.46489	3.17592	3.25793	3.72424	3.64076	3.19082	3.42086	4.49873	3.68545	3.50684	3.72633
7893234	6.21982	6.33324	6.40425	6.2869	6.11574	6.06885	6.13095	6.72864	5.96071	5.99908	5.95357	6.31483	6.48303	5.68365	5.2054	5.7526	6.81479	6.8877	5.79379	5.77471	6.24304	6.4311	6.11674	6.60155	6.38091	5.43101	6.07726	5.41851	6.30335	6.09352	6.03243	5.41508	6.16965	6.6475	6.71377	6.20417	6.26119	6.49424	6.19845	6.34267	5.87394	6.27075	6.07117	6.49417	6.25197	6.14895	6.49689	5.866	6.67845
7893235	5.20193	5.78312	7.78331	7.26969	6.42192	6.94587	7.2496	7.55811	6.72717	6.74162	7.48826	6.88545	7.50079	6.89014	7.48622	7.73616	6.64971	6.42526	6.98469	6.62965	5.71588	6.4145	5.86818	5.64967	6.47854	5.5576	5.72386	4.20769	6.02694	6.6238	5.79502	5.1069	7.32299	7.46684	6.68662	6.58069	5.62139	6.59542	6.17994	6.55929	6.77761	8.00835	7.61036	7.10866	7.5604	8.032	7.45374	7.55928	8.00668
7893236	7.39465	7.11171	7.60127	7.23427	7.18957	7.23218	7.65291	7.22661	7.15825	7.20139	7.32778	7.55754	7.42022	7.51748	7.54921	7.44546	7.17919	7.12868	7.20479	7.41759	7.33662	7.08661	6.87715	7.12076	7.19138	7.28905	6.7264	7.42775	7.60779	7.28685	7.52585	7.18577	7.84628	7.44953	7.09306	7.27071	7.43219	7.23002	7.1959	7.44944	7.53143	7.61649	7.23697	6.99823	7.81157	6.90281	7.47411	7.74409	7.48531
7893237	9.38499	9.10737	8.88614	9.30048	9.31679	9.63065	9.41822	9.36101	9.11727	9.37037	9.35377	9.49932	9.08131	8.73944	9.2139	9.07861	9.2393	9.39814	9.26228	8.94853	9.33064	9.32967	9.31027	9.22148	8.89305	8.97959	8.74147	8.70863	9.27233	9.39602	9.21707	9.03417	9.23813	9.35909	8.87262	9.10082	9.05078	9.42845	8.82552	9.2658	9.56374	9.55131	9.33563	9.4937	9.55068	9.51951	9.5692	9.51912	9.30442
7893238	10.8577	10.5944	10.11	9.99806	10.8749	10.8538	10.8054	10.8092	10.8136	10.7123	10.85	10.3701	10.7296	10.7766	11.0398	10.9523	10.7695	10.404	10.9087	10.7106	10.959	10.4261	10.4622	10.5164	10.7182	10.6723	10.7637	10.343	10.5895	10.7081	10.7685	10.5859	10.9457	11.0238	10.8474	10.6953	10.7113	10.7361	10.9519	10.5747	10.9339	10.9511	10.9554	10.8159	11.0359	11.0744	11.1023	10.8023	10.9014
7893239	5.56771	5.56815	6.11316	5.82215	5.54919	5.21802	6.18141	5.41909	5.53738	5.63246	5.98099	5.54236	5.75266	5.28093	6.16954	5.70829	5.77154	5.8723	6.08808	5.78193	5.95375	5.49507	5.78267	5.69764	5.71641	5.88455	5.74977	5.58353	5.35362	5.50537	5.92351	4.85914	5.68818	6.03229	5.61396	5.5709	5.17777	5.4448	5.38037	5.72752	5.71749	5.76594	6.02041	5.7592	5.90764	5.6031	5.66492	5.87809	5.73624
7893240	9.17461	9.00699	9.41946	9.49309	9.61955	9.37401	9.56352	9.17944	9.45159	9.36338	9.38066	9.43865	9.75213	9.34197	9.56077	9.33014	9.51553	9.39952	9.66053	9.3511	9.51924	9.36596	8.87068	9.37498	9.35825	9.40285	9.37267	9.05063	9.47506	9.20215	9.40211	9.16733	9.32586	9.1085	9.46607	9.1084	9.22849	9.29664	9.30491	9.0043	8.82912	9.46411	9.17335	9.38963	9.39048	9.29973	9.49984	8.74588	9.27992
7893241	6.71627	5.83993	7.91772	7.42112	6.92241	7.72547	7.11404	7.22858	6.0205	7.00529	7.80147	7.32387	6.94233	7.00544	7.13532	7.40137	6.77265	6.997	6.30662	6.79861	5.78756	6.14586	6.28475	6.38983	6.25894	6.88696	6.14466	4.0317	5.16505	7.29003	6.48263	5.45051	7.99759	7.09966	6.7831	7.2546	5.62179	6.97018	6.64174	7.54822	7.38077	7.85624	7.75602	6.91993	6.97416	7.63015	7.84382	7.61248	7.56847
7893242	9.95564	9.67913	9.45596	9.86513	9.9177	9.76908	9.698	9.70574	9.72663	9.73862	9.95068	9.79495	10.0619	9.90814	9.79987	9.62757	9.9495	10.1415	9.62077	9.70505	9.88021	9.67506	9.68481	9.72369	9.7061	9.42291	9.62625	9.71348	9.57492	9.69705	9.41537	9.24341	9.44953	9.41562	9.643	9.57566	9.68439	9.66802	9.80528	9.58679	9.73806	9.63696	9.57633	9.28188	9.50426	9.52884	9.49276	9.40965	9.38075
7893243	2.78248	4.6263	5.1158	6.21042	4.71018	5.16147	4.97311	4.25487	3.81896	5.09093	4.50584	4.04415	4.19685	4.6607	5.49249	4.82689	4.09762	4.6028	4.75782	5.51566	3.7739	3.84641	3.98322	3.51121	3.42237	2.98526	4.02893	3.55233	3.65118	5.24782	3.7723	4.0557	3.20362	4.78176	4.46229	3.73191	4.28993	5.1411	4.00122	3.96	3.97776	5.42521	4.37631	4.05142	4.24928	4.11043	4.36475	4.17367	4.24833
7893244	10.0894	10.1333	10.1542	9.93912	10.8872	10.5716	10.7466	10.565	10.6087	10.7674	10.837	10.6393	10.7282	10.6042	10.6719	10.5435	10.6912	10.4432	10.7687	10.5263	10.9568	10.4479	10.4958	10.4439	10.9486	10.6248	10.9536	10.4919	10.2545	10.2384	10.7559	10.3897	10.957	10.748	10.6166	10.3911	10.8255	10.4522	11.0445	10.451	10.9128	11.1966	11.0022	11.0853	11.1508	11.2695	11.0327	10.5771	10.8695
7893245	4.3992	5.02366	7.00783	6.34348	5.58171	6.21988	6.56747	6.06348	5.18782	6.04575	6.25138	4.9709	5.305	5.84724	6.26403	5.54315	5.00454	5.49488	5.55087	5.07864	4.53893	4.78368	4.98785	4.66299	4.25051	5.24704	4.06313	2.9486	4.91496	5.87457	5.07902	4.27292	6.58921	6.24914	5.23174	5.81195	4.67103	5.80195	5.32478	5.61802	6.37392	6.49979	6.3352	6.0629	5.51189	6.585	5.99514	6.25813	6.44443
7893246	5.81835	5.51359	5.34872	5.15713	5.68629	5.67839	5.63879	5.42528	5.77397	5.60437	5.10601	5.39326	5.08218	6.38945	5.78667	6.1817	5.57887	5.52934	5.73297	5.82675	5.3316	5.27397	5.30379	4.9495	5.05346	6.17488	5.71836	5.15249	5.96331	5.80488	5.16783	5.49166	5.67507	5.95559	6.11228	4.88669	5.52518	5.30289	4.942	5.43994	6.27051	5.65107	4.96998	5.76984	5.58744	5.53014	5.70802	5.53402	5.21303
7893247	10.1075	9.81928	10.4123	10.5169	10.1919	10.4944	10.6347	10.3849	9.98506	10.5056	10.3457	10.2095	10.5124	9.86028	10.5808	10.416	10.3265	10.4214	10.3915	10.3219	10.1348	10.1173	10.1761	10.2216	9.94864	9.88698	9.59118	8.90012	10.0233	10.3672	9.73577	9.6115	10.1446	9.89375	9.97703	10.149	9.9656	10.4001	10.0553	10.3913	10.1081	10.2257	10.3346	10.332	10.3231	10.4819	10.6382	10.7069	10.4828
7893248	7.43135	7.84114	7.34476	7.24799	7.51466	7.23974	7.11235	7.22045	7.48414	7.12111	7.29441	7.5939	7.43936	7.27848	7.21615	7.38636	7.56862	7.32158	6.93027	7.2881	7.49244	7.3913	7.37667	7.31136	7.50111	7.53484	7.24229	7.07166	7.19422	7.70099	7.27935	7.38695	7.22723	7.69403	7.65819	7.21482	6.8706	7.43146	7.473	7.56784	7.36431	7.643	7.45196	7.68716	7.33131	7.87874	7.16986	7.17212	7.17465
7893249	8.50508	8.73253	9.05332	9.01381	8.47461	8.46488	8.26533	8.40118	8.4951	8.31073	8.37863	8.48285	8.36497	8.74674	8.41802	8.35987	8.59147	8.68937	8.3885	8.28439	8.5751	8.75257	8.65838	8.55596	8.67587	8.66006	9.15335	9.1328	8.92013	8.49762	9.06199	9.11359	8.08244	8.77296	8.54016	8.64906	8.62779	8.35472	8.77641	8.73519	8.73845	8.50567	8.76346	8.70121	8.69266	8.7315	8.42954	8.27545	8.62541
7893250	5.15922	5.30457	7.71924	8.01292	7.36464	7.15824	7.69592	6.60598	6.54792	6.48064	7.26001	5.39716	7.14515	6.00976	7.98601	6.53634	7.01945	6.97825	7.63662	6.8352	6.96383	6.55308	6.07622	5.63172	6.15536	5.74293	6.19624	4.74379	6.73872	6.01052	5.64437	4.47776	6.20172	6.32539	6.61329	6.89281	6.34966	6.36371	5.82886	5.89657	5.83979	7.1246	6.92783	6.19697	7.45016	6.72727	7.37094	6.35231	7.39631
7893251	4.11065	4.07267	3.97945	4.14809	4.31026	4.11023	4.12812	4.4613	3.94344	4.29128	3.69501	3.88235	4.1608	3.90981	4.78646	3.88935	3.58862	3.85128	3.88214	4.2203	4.00336	3.83252	3.58788	3.71144	3.03068	3.9533	3.95223	4.21628	3.43062	4.08266	3.84138	4.31536	4.70923	4.53018	4.70643	4.04014	3.97875	4.1243	3.73867	4.11077	4.49377	4.89858	4.21396	4.39595	3.49767	3.88738	3.58758	4.29972	4.08638
7893252	3.81913	4.4762	4.29673	3.40144	4.85458	4.41722	4.16594	4.83484	3.96875	4.55216	3.74745	4.6877	4.8144	4.51054	4.2448	4.05756	4.24278	4.08866	4.80397	3.38476	3.95312	3.38354	4.09595	4.5389	4.8358	4.06775	3.67938	4.13537	4.59354	4.3854	4.32451	3.83422	4.32207	3.19253	4.03469	3.57784	4.63435	3.64916	4.06617	4.50762	4.32627	4.23866	3.80974	4.00195	4.03176	3.73884	4.0314	3.98336	2.98468
7893253	5.01457	5.00516	4.96446	4.93803	5.18001	5.66235	5.34236	5.66101	5.4502	5.73554	5.41663	5.34288	5.14556	4.76524	5.21885	5.7312	5.51528	5.5097	5.40211	5.25246	4.37439	4.61181	4.29989	4.53125	4.8693	4.44215	4.23673	3.5981	4.12601	5.57983	4.18453	3.80501	5.22584	5.51267	4.76676	4.69783	5.00371	5.31757	4.66785	5.29809	5.51484	5.59938	5.13706	5.12776	5.10739	5.58248	5.53585	5.79113	4.92455
7893254	5.64547	6.07341	6.04456	7.04425	6.21965	6.44925	6.43868	6.36535	5.88227	6.64291	7.07523	5.69818	6.23755	5.69388	6.54605	6.05641	6.72067	6.4127	6.21724	4.42541	5.98674	5.64609	4.97088	5.70299	5.62745	5.71161	5.30997	5.23534	5.36826	5.43067	5.91844	5.51005	6.10918	5.36258	5.44437	5.3718	5.46452	6.0367	5.73799	5.73413	5.55843	5.02524	6.26329	6.04547	6.30494	6.34867	5.66867	6.27807	6.06679
7893255	4.28119	5.31058	6.78291	6.82111	6.11068	6.42711	6.54333	6.86128	5.23908	5.98233	6.13796	5.36406	6.87101	5.27034	6.44964	6.22877	6.05058	5.90448	5.90304	5.17643	4.38105	5.46665	5.38773	3.84686	3.91266	4.60148	4.11692	3.78272	4.40527	5.44556	4.4399	3.41555	5.60878	6.8026	6.1851	5.27751	5.50904	5.87861	4.71493	5.82304	5.51868	5.79689	5.64821	4.7882	5.85386	6.70346	6.16649	6.39932	5.76015
7893256	4.13705	3.9236	4.37589	4.40322	4.54725	4.80733	5.03915	4.8095	4.58242	4.77403	4.12324	4.66098	5.3465	4.09444	4.72054	4.83402	5.58562	4.94715	4.61726	4.63759	4.4751	4.62968	3.86033	4.38376	4.5758	4.37981	4.55852	4.13416	3.93801	4.16983	4.25034	2.8353	3.65419	4.30612	4.33516	4.65086	3.76978	4.11299	5.26791	4.47297	4.48168	3.82672	4.05986	4.19525	4.0271	4.11642	3.85411	4.61213	4.21805
7893257	7.24571	6.83379	7.86282	7.60721	7.45405	7.27775	7.46546	7.22932	7.41368	7.18222	7.16349	6.82308	7.47913	7.25201	7.19556	6.89869	8.02843	7.52264	7.94978	7.42452	7.72042	7.14534	7.09933	7.23376	7.50415	7.20273	7.83604	6.77269	7.04625	7.41823	7.45714	6.99862	6.89148	6.91669	7.48482	6.74419	7.19251	7.31513	7.29451	7.18381	6.79642	7.3088	7.41901	7.35267	7.4038	7.48194	7.45982	7.14641	7.06913
7893258	9.07233	9.58689	8.66978	8.72618	9.11047	9.2921	9.12742	9.2516	8.96484	9.26643	9.16471	8.8241	8.8952	9.21122	9.29523	8.7847	9.37216	9.09202	8.8331	8.932	9.20117	9.18473	9.26929	9.3121	9.13242	9.08321	9.41998	8.88996	9.16159	9.38341	8.99428	9.10596	8.93824	9.75901	9.40003	9.20669	8.93993	9.30684	9.6125	9.26785	9.03914	8.96876	9.0767	9.16116	9.33568	9.45866	9.28165	8.93307	9.14782
7893259	11.1499	11.0675	10.8707	10.9124	11.2865	11.5275	11.4033	11.302	11.2594	11.2651	11.5711	11.3314	11.3293	11.2094	11.4564	11.1836	11.3466	11.2186	11.3319	10.88	11.3063	10.7372	10.9055	10.8858	11.3446	10.8372	11.4748	11.0291	11.1214	10.9928	11.4224	11.2182	11.5284	11.7963	11.0994	11.0392	11.1374	11.1201	11.3069	11.1771	11.7323	11.6549	11.8441	11.5706	11.8335	11.6743	11.7721	11.6092	11.7991
7893260	4.78602	5.25576	4.93271	5.06139	5.16823	4.7642	4.95165	5.16666	5.2666	4.65845	5.20249	4.95127	4.2028	4.69804	5.0731	5.13698	5.04291	4.5274	4.29409	4.32397	4.76086	5.0529	4.56779	5.10241	4.6716	5.30144	5.5142	4.80498	5.14232	4.99482	5.13202	4.2475	5.46138	5.38569	5.16139	4.82514	4.6034	4.70887	5.24331	5.22436	5.72603	5.7732	4.94793	5.65786	4.73275	5.82685	5.43366	4.54652	5.03667
7893261	10.6799	10.5962	10.6187	10.6896	10.8877	10.5522	10.7567	10.6753	10.8076	10.8582	10.7515	10.6839	10.8395	10.5178	10.7906	10.6344	10.6495	10.5875	10.94	10.6142	10.7137	10.8321	10.549	10.7745	10.6577	10.8613	10.5016	10.5186	10.4709	10.7641	10.5592	10.8031	10.4345	10.4032	10.5253	10.5343	10.6946	10.5475	10.5739	10.604	10.3485	10.5309	10.362	10.6847	10.18	10.5281	10.5315	10.2754	10.3308
7893262	9.36342	9.25097	9.31457	9.12435	9.7384	9.5365	9.77515	9.62381	9.47203	9.63248	9.86236	9.22547	9.51341	9.32265	9.46731	9.26322	9.59455	9.45965	9.36492	9.1544	9.61628	9.25174	9.40288	9.22713	9.07162	8.87021	9.53793	8.73178	9.49062	9.50965	9.5466	9.11425	9.7842	10.1959	9.52699	9.39454	9.5196	9.21659	9.79723	9.45732	10.1696	9.98893	9.88232	9.90742	10.3703	10.4412	10.276	9.85731	10.2023
7893263	6.03979	6.26246	6.37407	6.29725	6.47455	6.70958	6.54098	6.43577	6.33739	6.2527	6.27682	6.74985	6.50302	5.35785	5.97625	5.67979	6.67101	6.45652	6.34004	5.58268	6.45321	5.92232	6.21372	5.9352	5.52577	6.02575	6.12004	5.34186	6.23144	6.37491	5.26837	5.86896	6.25279	6.10205	5.71699	5.90906	5.64254	6.13791	5.90137	6.42994	6.41708	6.3666	5.88775	6.05942	6.59153	6.54927	6.29781	6.53487	6.0353
7893264	12.0338	11.8176	12.211	12.1461	12.156	12.1339	12.1921	11.9623	12.0787	12.2528	12.3587	11.8051	12.0648	12.1034	12.0412	11.896	12.315	12.0667	12.1378	11.9527	12.2284	12.059	12.1443	11.9907	12.0482	11.9522	12.1459	11.8265	12.1814	11.8362	12.1776	11.8411	11.7644	11.834	12.2878	11.7884	12.1007	12.1184	12.5231	11.9616	11.8207	11.9397	11.8518	12.0464	12.0498	12.3159	11.7064	11.7529	11.8845
7893265	3.33687	4.11475	4.43298	3.95544	3.74531	4.78966	4.55369	3.78114	4.01379	4.34526	4.41039	4.69837	3.5971	4.30636	4.24486	4.25447	3.80787	3.96916	4.20618	4.18274	3.60443	3.46075	3.45735	3.15637	3.72339	3.44921	2.81457	3.50736	3.24569	4.69715	3.68776	3.09697	3.88952	5.05326	4.17103	4.09132	4.22852	3.79185	3.93221	3.9965	3.73333	4.30095	3.88485	3.93083	4.58849	3.63552	3.7948	4.47167	3.41857
7893266	11.3439	11.0978	11.1545	11.0675	11.4116	11.3874	11.4814	11.2085	11.1984	11.3738	11.4426	10.7633	11.1879	11.3942	11.1249	11.0799	11.5635	11.0697	11.3482	11.2177	11.3505	11.0125	11.1144	11.0114	11.1017	10.8574	11.2767	10.9136	11.1719	10.9751	11.2486	11.1411	11.0448	11.0055	11.3633	11.2705	11.3945	11.43	11.6606	11.2679	10.9586	11.178	10.9124	10.9556	11.2584	11.5139	11.5511	11.2699	11.5499
7893267	5.29943	5.95788	4.7105	5.21207	4.27328	4.83811	4.85258	3.67327	4.60897	4.2019	4.83049	3.23553	3.26666	2.83984	2.94045	4.24397	4.4341	4.73011	3.61035	3.685	3.16098	3.05352	4.51176	3.65636	3.21848	4.3958	2.43099	3.31625	4.68349	4.81163	3.37517	3.83628	3.57787	4.68802	3.53675	4.46005	4.25859	4.11107	3.83898	4.02065	4.25394	3.89889	4.62696	3.7194	4.32523	4.59748	5.10734	4.64935	4.58476
7893268	8.30046	8.46858	8.0035	8.22964	8.46038	8.22861	8.15398	8.05785	8.23459	8.26885	8.36499	8.10086	8.17244	8.58039	8.34961	8.19332	8.49218	8.14274	8.29889	7.73541	8.25375	8.17737	8.18396	7.95557	8.35412	8.38635	8.34812	8.38568	8.10835	8.10002	8.05939	8.09699	7.76641	8.29022	8.34763	8.29368	8.08329	8.20107	8.36001	8.17025	7.65199	7.89479	8.39452	8.13347	8.16828	8.18883	8.24856	8.33671	8.67686
7893269	6.16297	5.42277	5.75563	5.79312	4.65277	5.9964	5.95167	5.14144	6.24375	5.67159	6.25423	5.96457	5.95024	5.78617	5.31944	5.78936	6.00092	5.34233	5.39786	6.13883	6.32978	5.17299	5.53286	4.96234	5.15408	5.39262	5.13442	5.71551	5.77679	5.65725	5.88939	5.77607	6.12913	5.75943	5.82905	6.47043	5.50713	5.98074	5.36721	5.87442	6.50508	5.70803	5.67242	5.87727	6.40001	5.72139	6.46098	5.20443	5.50414
7893270	12.2596	12.1755	12.1273	12.2438	12.1726	12.2498	12.0751	12.2282	12.2661	12.1251	12.1177	12.3461	12.2146	12.3519	12.0677	12.2638	12.3539	12.2047	12.2683	12.1656	12.2087	12.2158	12.2849	12.2999	12.1714	12.074	12.246	12.183	12.0021	12.1745	12.0599	12.1658	12.3421	12.1016	12.341	12.1746	11.7397	12.2454	12.3822	12.2895	12.1566	12.1587	11.8583	11.9731	12.0508	12.1648	12.1218	12.3134	12.2893
7893271	9.16351	9.48258	9.00542	8.92313	9.95284	9.23431	9.33005	9.66193	9.65605	9.70618	9.75718	9.17524	9.61659	9.88897	9.54969	9.72985	9.54261	9.41516	9.40742	9.5648	9.58487	9.70538	9.37883	9.36355	9.64391	9.96064	9.82239	9.96834	9.54431	9.75185	9.6622	10.2073	9.67001	9.80871	9.3473	9.57295	9.97362	9.66757	9.76307	9.45705	9.78905	9.84116	9.58518	9.78114	9.39089	9.88861	9.36453	8.99282	9.02279
7893272	11.4577	11.4855	11.5358	11.6311	11.3751	11.5736	11.4001	11.587	11.3539	11.6329	11.4707	11.4443	11.0542	11.5479	11.4844	11.4393	11.7076	11.3734	11.4159	11.3462	11.2998	11.0314	11.5138	11.4527	11.0568	11.0952	11.2781	10.4791	11.1073	11.3448	11.1184	11.2669	11.9194	11.8405	11.5944	11.3852	10.7975	11.4899	11.3877	11.4305	11.8047	11.6781	11.7037	11.6576	11.8096	11.9536	11.845	12.1359	11.9336
7893273	6.43215	6.87033	7.23719	7.78222	6.89268	7.21862	7.0713	6.88074	7.13887	7.33902	7.68079	7.19372	7.80241	6.60462	7.79293	7.65737	6.7349	6.89848	7.00802	7.00978	6.84656	6.45914	6.37035	6.42109	6.51001	6.99061	6.30959	6.27472	6.87507	7.26994	6.69982	4.81955	6.83005	7.07967	6.71141	6.81997	6.8651	6.72229	6.78569	6.99502	6.56375	7.31189	7.15789	7.20924	7.0791	7.37693	7.22811	7.0517	7.36253
7893274	2.56395	2.66935	2.46419	2.79741	2.74085	2.68026	2.63734	2.64599	3.00083	2.75552	2.66913	2.3911	2.46148	2.66628	2.57044	2.65175	2.49565	2.63526	2.63369	2.59489	2.41972	2.59648	2.57657	2.55092	2.79231	2.37113	3.00769	2.49022	2.86848	2.88272	2.64205	2.64697	2.79351	2.84633	2.55594	2.37671	2.59314	2.42017	2.348	2.46115	2.64417	2.64041	2.77736	2.32984	2.52939	3.0897	2.42276	2.48804	2.82115
7893275	3.33187	3.76667	2.88126	2.98179	2.91344	2.77109	3.30237	2.58863	2.55649	2.24154	2.86053	3.10401	2.99815	4.22677	2.66455	3.43379	2.20679	3.07276	3.11701	3.21918	3.07079	2.60045	3.45365	2.5876	3.07704	3.71818	3.00881	2.80765	3.21013	2.76435	2.72533	3.06907	3.31857	3.43802	2.20801	2.93449	2.67409	2.32952	3.22582	2.51451	2.54652	2.97223	3.06846	3.12495	2.65376	2.73573	2.67473	3.77346	3.42558
7893276	2.40851	3.25374	3.28041	3.65699	2.53303	3.14882	3.54992	3.51763	3.27245	3.4738	3.22598	2.97566	3.63686	3.37405	3.46468	3.11518	3.21684	3.01971	3.25259	4.16975	3.00533	2.67446	3.31414	2.92877	3.75363	4.0792	2.98847	2.72966	3.92725	3.56286	3.73343	2.91587	3.21422	3.5082	3.38383	3.22049	2.72154	3.25124	3.21104	3.26462	3.54011	3.20215	3.78078	2.85059	3.41038	3.64394	3.23424	3.03094	3.19744
7893277	4.80665	5.32195	5.97118	5.98284	5.47419	6.09757	5.41956	6.29466	5.52004	6.19454	6.16283	5.55004	5.8672	5.5051	5.94867	6.26561	6.17114	4.62379	5.96702	5.51806	5.73625	5.58949	4.69845	5.34063	5.43106	5.98443	5.90934	5.3673	5.74471	6.29154	5.79697	4.99753	5.89893	6.09825	6.01476	5.51669	5.93416	5.81472	5.44756	6.16747	5.23059	5.09421	5.60517	5.43166	4.97996	5.4391	5.723	5.56627	5.05975
7893278	4.85324	5.21132	6.31219	6.18391	5.27986	5.79145	5.5715	5.82494	5.71904	5.41881	6.39606	5.90372	5.64775	5.25645	6.24342	5.37072	5.69803	5.46854	5.60218	5.31812	5.40413	5.67015	5.42344	5.29246	5.53696	5.18745	4.64294	5.26358	4.80088	5.36464	5.09891	5.42282	5.23597	5.52766	5.16603	4.89278	5.38513	6.00377	5.36003	5.55622	5.30607	6.22626	5.90756	5.64093	4.94055	5.70855	6.10142	6.4735	5.93589
7893279	3.38701	2.31561	2.90405	3.24561	2.77806	2.48581	2.71267	3.27775	2.49888	2.82716	3.49331	3.10407	3.45138	2.79791	2.88754	3.23863	2.89653	3.76518	3.13778	2.89356	2.98108	2.96189	3.33189	2.71635	2.50747	2.60707	2.45837	3.2861	2.24108	3.15014	2.69816	3.59381	3.1525	2.90971	3.50052	3.08984	3.13076	2.80062	3.40053	2.48267	3.22072	2.95891	2.76502	3.59155	3.50757	2.81326	3.66203	3.00749	3.42618
7893280	2.68169	2.78461	3.0751	2.47784	2.7756	2.4264	2.106	2.60306	2.20626	2.65012	2.82807	1.99371	2.20755	2.37591	2.2702	2.18948	2.32971	2.43676	2.21512	2.23443	2.11549	2.25853	2.22562	2.23669	2.27156	2.63341	2.42342	2.215	2.32478	2.63231	2.23849	2.42419	2.51081	2.49132	2.14017	2.45193	2.15115	2.60038	2.21066	2.35071	2.06584	2.46322	2.41781	2.26792	2.11694	2.90392	2.69851	3.61554	4.11137
7893281	11.3098	11.1646	11.8513	11.8667	11.4986	11.7903	11.7187	11.868	11.266	11.6976	11.9098	11.6816	12.026	11.2547	12.1487	11.9691	11.5514	11.7116	11.9972	11.7649	11.5364	11.4185	11.2775	11.366	11.0802	11.1345	10.9171	10.0817	11.1138	11.9193	11.0208	10.7072	11.1426	11.4671	11.3776	11.7148	11.2891	11.7295	11.3713	11.622	11.3832	11.5683	11.636	11.4901	11.5131	11.6548	11.7191	11.7345	11.3399
7893282	3.74903	2.82054	3.00095	3.91127	3.7911	3.58704	3.64444	2.8893	3.38571	3.33163	4.21623	2.91458	4.22758	3.61613	3.45926	3.70957	3.09503	2.57713	2.98397	2.48985	3.55143	2.8641	3.0524	3.10253	2.77832	3.68474	3.18428	2.57707	3.32642	3.77884	2.96626	3.22577	3.67138	2.79496	3.87381	3.52381	2.98308	4.03696	3.1709	3.82934	2.94009	4.48666	2.93799	3.44531	4.24946	3.40476	2.78712	3.77156	3.34163
7893283	10.862	10.8099	10.6188	10.812	10.6885	11.1172	11.1698	10.9708	10.9664	11.0158	11.038	10.9313	11.1962	10.6076	10.9167	11.0621	11.0083	11.2105	10.959	11.0645	10.947	11.2213	11.0572	11.0954	10.8722	10.7261	10.8318	10.9654	10.6794	10.8394	10.8346	10.4743	10.4143	10.5209	10.8957	10.7919	11.0654	11.0268	11.0414	11.0131	10.6923	10.6611	10.7118	10.6096	10.786	10.3581	10.6507	10.6534	10.4341
7893284	3.38492	2.95793	4.57416	3.87731	3.85147	3.44047	3.65398	4.68249	2.90058	3.735	4.58184	3.23259	4.20769	4.01406	4.30174	4.04108	4.32559	3.71916	4.46557	3.8247	2.76817	3.28002	3.35398	3.14634	3.61439	3.40408	3.96316	2.62332	3.4604	2.89157	3.17701	3.97623	3.5706	3.71342	3.1899	3.68839	3.75038	3.85365	4.32611	3.68475	3.00707	3.96602	4.05699	2.70889	3.3915	4.57352	4.74088	4.25349	4.19606
7893285	6.4062	6.49524	5.5802	5.36435	6.19074	6.49898	5.75492	6.32169	5.58215	6.26608	6.22627	5.95641	6.34317	5.86742	6.35592	5.55951	6.37519	6.34736	5.47207	5.66694	5.87449	6.18794	5.4983	6.73929	5.68197	5.98566	5.91881	6.26782	6.1075	6.76659	6.0473	6.19183	6.23954	5.4916	6.0526	6.38133	6.5033	6.13257	5.88975	6.17358	5.64342	6.50084	5.87364	5.52372	5.49642	6.15987	6.1439	6.16659	5.80387
7893286	4.52783	4.99321	5.79417	6.0025	5.41805	5.30749	6.00387	5.07342	4.67544	5.30372	5.95831	4.06698	5.5707	5.44438	5.46855	5.87403	5.89186	5.54338	5.85675	5.56438	5.27977	4.76682	4.72111	4.39343	5.50145	5.34224	4.19763	3.38096	4.52808	5.46354	4.35016	3.99915	5.99304	6.19608	5.38695	5.10444	4.59311	5.54027	4.69286	4.64064	5.33974	5.47069	5.73246	4.6927	4.99297	5.74095	5.48521	5.87599	5.41654
7893287	3.75195	4.16948	3.86105	4.04579	4.26645	3.91585	3.85095	4.20754	3.34305	4.64605	4.88428	4.32999	5.06544	4.55325	5.5079	4.6715	4.25586	4.08295	4.47665	4.42711	4.16478	3.21405	3.77151	3.93631	3.6299	4.68205	4.30514	3.40574	2.84095	4.5248	3.00655	4.10097	4.6764	4.35093	4.16854	4.13708	2.84782	3.65148	4.10329	4.38858	3.86139	4.42947	3.92165	4.75391	3.85562	4.11866	4.62441	4.73258	4.6511
7893288	7.90401	8.28504	8.43647	8.54816	7.55322	8.35173	7.77171	7.78487	7.53062	8.11024	7.34647	7.9872	7.65379	8.06921	8.21015	8.17909	8.14327	8.31227	8.53699	8.04478	8.17455	8.24068	8.16688	8.08884	7.20348	7.61952	8.55552	7.88919	8.01622	8.12953	7.51689	7.85296	7.07626	7.30931	8.15008	7.91197	7.9849	8.45686	8.1238	8.03901	7.24342	7.58459	6.67942	7.0029	6.95583	7.49144	6.92634	7.52597	6.78426
7893289	10.6412	10.4664	10.9688	10.9846	10.7859	10.9705	10.8862	11.0011	10.4496	10.7806	11.0375	10.7464	11.1136	10.3783	11.1685	11.1272	10.8933	11.0563	11.1899	11.0744	10.6143	10.6012	10.4802	10.6095	10.3689	10.3873	10.2079	9.15938	10.4069	10.8216	10.3718	9.80556	10.5281	10.8697	10.5914	10.7561	10.5275	10.946	10.404	10.8337	10.4749	10.512	10.9232	10.5906	10.6585	10.7849	10.8535	10.9334	10.5015
7893290	5.32108	4.3081	5.43566	5.77592	5.03419	4.89159	5.00723	5.91572	5.23177	5.16457	5.59044	4.087	4.99174	5.58135	5.11849	5.28067	4.48502	5.32308	4.75297	5.0327	4.19261	4.71769	4.81897	4.42379	5.69265	4.89326	4.88872	5.20233	5.452	5.3532	4.26877	4.17614	4.95293	4.83866	5.35124	4.99216	4.76868	5.0353	5.19945	4.76509	3.98963	4.57419	5.04199	4.66878	5.28165	5.14249	5.19472	5.17683	5.20077
7893291	4.18981	3.91526	3.11325	3.3893	3.93898	4.4823	3.59179	3.72523	4.65989	3.68593	3.59588	3.98021	4.3144	4.3058	4.05044	3.63119	4.70819	3.61094	3.32663	3.93778	3.69451	3.7259	3.81571	3.89409	4.2673	4.52255	3.66506	3.28941	3.90701	3.82901	3.59441	3.98109	4.43724	3.91051	3.66255	4.631	3.69208	3.4455	4.39481	3.80848	4.23516	3.90507	4.33783	4.17613	4.13661	4.35818	4.19056	3.82688	4.65582
7893292	3.21341	3.35787	3.92356	3.40318	2.6199	3.04643	2.81963	3.69021	3.33745	3.20725	3.25606	3.15663	3.04238	3.57896	3.46107	3.12984	3.29959	3.30633	3.53861	3.55659	3.38336	3.12824	3.2628	3.20578	3.45441	3.49128	3.39855	3.09346	3.47426	3.74047	3.49791	3.33858	3.43834	3.3675	3.78163	3.69621	2.88064	3.46123	2.95568	3.17569	2.97642	4.00085	3.64923	4.04972	3.00898	3.39676	3.46341	3.85349	3.28156
7893293	2.52664	2.42312	2.5046	2.71935	2.24229	2.49949	2.29849	2.17746	2.09548	2.21312	2.2505	2.54066	2.29859	2.42209	2.44327	2.4915	2.1932	2.46916	2.46277	2.25285	2.25765	2.3939	2.11492	2.23519	2.3516	2.81151	2.87782	2.06746	2.53046	2.40195	2.50997	2.88931	2.28832	2.42489	2.34043	2.28775	2.37724	2.17514	2.69305	2.37106	2.14737	2.43816	2.30977	2.56927	2.83002	2.60862	2.38502	2.04879	2.44381
7893294	8.93639	8.81476	8.63634	8.75442	9.18477	9.08761	9.32702	9.24558	8.5499	8.90557	9.05231	9.07963	9.45694	8.83944	8.9249	9.2197	9.45685	9.28208	9.45956	8.81309	8.92768	8.91133	8.85955	9.05982	8.99481	8.76623	9.03349	8.45296	8.77659	9.10416	8.78491	8.37901	8.52959	8.55827	9.21836	8.70432	8.90823	8.70617	9.20409	8.90878	8.48073	8.20044	8.65338	8.07683	8.39844	8.24305	8.7674	8.6513	7.76062
7893295	4.10925	3.52645	5.38621	5.09745	3.77055	4.37672	4.69751	4.90785	4.0251	5.00773	4.70678	4.32851	3.67873	3.69921	4.80379	4.70221	3.56867	3.90371	4.40522	4.32142	3.48724	3.75583	4.06993	4.0327	3.52567	4.72815	4.7261	3.16025	4.79941	3.64915	4.04957	3.84354	3.45688	4.51823	5.35909	4.85091	3.5733	4.04761	4.18647	4.23829	3.64787	4.613	4.55931	4.2576	4.92961	6.07425	4.74361	5.24406	4.7105
7893296	3.29669	3.3945	5.16745	5.07578	3.74387	4.84284	4.59843	3.63815	4.206	4.69441	5.6668	4.43328	5.53588	3.12264	5.39265	5.45077	4.43334	4.49215	4.39721	4.23153	3.54045	4.87732	3.71714	4.06652	2.79205	3.57109	3.3468	3.35147	3.163	4.93079	3.60772	3.3831	2.91289	5.23429	4.33018	4.20914	4.10803	4.68324	3.86513	3.73053	3.53044	3.5393	4.30874	2.9796	2.98441	3.21742	4.75534	3.51024	2.79248
7893297	9.52034	9.47003	9.16861	9.17473	9.40467	9.39054	9.37089	9.42249	9.62365	9.7306	9.48373	9.70202	9.4716	9.75543	9.51191	9.65489	9.40772	9.60488	9.53706	9.53742	9.60649	9.60573	9.82663	9.58603	9.63909	9.84714	9.68546	10.0377	9.56128	9.77122	9.59281	9.66749	9.77339	9.6521	9.36408	9.37548	9.7334	9.35736	9.56647	9.50727	9.62879	9.73795	9.35793	9.70098	9.37067	9.71305	9.5795	9.49307	9.53541
7893298	7.9422	8.12604	7.89681	7.77101	8.51003	8.77285	8.39264	8.59167	8.22357	8.29391	8.59981	8.59574	8.4176	8.8935	8.39154	8.80944	8.54596	7.83778	8.1209	8.66153	8.15053	7.33625	8.07989	7.93911	8.17775	7.90084	8.78734	7.6881	7.73308	7.6524	8.23898	8.15739	9.76156	9.51304	8.47107	8.28582	8.09982	8.08136	8.76953	8.34332	9.28473	8.9495	9.11044	8.92698	9.57702	9.96961	9.64668	9.65769	9.71313
7893299	6.57471	5.93834	6.48919	6.51784	6.46146	5.96929	6.85925	6.17944	5.74691	6.86731	7.18479	6.04781	6.93667	6.91965	6.83826	6.35099	6.84022	6.82037	6.63769	6.80438	5.70285	6.31563	6.05141	6.02223	7.00766	6.64425	6.36039	6.15212	6.90635	5.89894	6.71586	6.27816	6.19953	5.62185	6.59788	5.99416	6.13182	6.37768	6.8049	6.76114	6.21945	6.88305	6.90082	6.64803	5.82108	6.55048	6.27246	4.78821	6.68112
7893300	5.63522	5.56315	6.34243	6.39895	6.24448	5.76706	6.12447	5.90749	5.71597	5.53917	6.15779	5.78209	5.77459	4.11084	6.08971	6.11997	5.84695	5.88702	5.75764	5.83165	4.99504	6.17271	5.3238	5.58389	5.664	5.76686	4.34454	4.84432	4.45342	6.16708	4.11305	4.77161	4.99636	5.59835	5.76715	5.84781	5.41158	6.2792	5.51413	6.38367	5.42823	5.84278	6.17931	5.84137	5.83653	5.99332	6.15198	6.18572	6.02999
7893301	3.20358	3.59972	3.60929	2.87829	3.19364	3.28881	2.7894	3.2845	3.0912	2.87814	2.9658	3.40128	3.50485	3.73909	3.42869	4.13015	3.98372	2.9157	3.63254	3.97266	3.01331	2.91975	2.77867	3.36758	3.66267	3.40349	3.27982	3.3149	3.33072	3.00668	2.60596	3.01094	3.05158	4.06204	3.3438	3.1955	3.4289	2.72429	3.25284	2.85681	3.14983	3.05915	3.36634	3.13457	3.80705	3.45461	3.49663	3.26713	3.64385
7893302	5.80011	5.75349	5.77165	5.32875	5.84609	5.70908	5.92734	5.62912	5.45029	5.5798	6.58294	6.52607	5.78368	5.71595	6.08403	5.9897	4.96464	5.65889	5.86957	5.71064	5.90507	5.71233	5.57796	5.81835	5.53398	5.8846	4.95223	5.05694	6.02211	6.46157	5.52471	5.11223	5.75339	5.65196	5.96141	6.03814	5.23259	5.42881	5.72508	6.60063	5.49667	6.33319	5.94986	5.74999	5.40259	6.32341	5.69762	5.90257	5.49849
7893303	4.01806	3.66147	4.91063	4.65296	4.39904	3.33024	3.81538	4.27063	3.60236	3.66865	3.5218	3.44827	3.70811	4.29884	4.43234	4.10374	3.58539	3.71668	4.29442	4.16805	4.01948	3.66258	3.25307	3.0121	2.88752	3.68158	3.79826	3.85448	4.00027	3.05532	3.88319	3.57859	4.21624	4.28125	3.99881	3.90052	2.85379	3.65557	4.82406	3.52912	3.32015	4.18674	3.17973	3.5875	3.02661	4.75022	3.65828	4.05278	4.03165
7893304	5.38073	6.3436	7.23062	6.72942	6.55991	6.69667	6.81	6.33263	6.19557	6.86349	6.25227	6.16535	6.20761	6.19266	7.06294	6.15621	6.72873	5.96716	6.81936	6.82823	5.07268	6.15874	6.36556	5.70446	5.45862	6.13207	6.43176	5.24441	6.07103	6.63116	6.03516	5.72636	7.19879	6.88848	6.2948	6.7719	6.00068	6.31682	5.7437	6.10077	7.03842	6.4721	6.43093	6.61661	6.75264	7.0562	6.5716	7.24805	6.07483
7893305	7.06768	7.07041	7.83487	7.2647	7.09403	7.2848	7.85094	7.78399	8.06779	7.665	7.59157	6.80406	7.60855	7.56321	7.2209	7.3658	8.30796	7.33003	7.81023	7.14717	7.21296	7.71525	7.0286	6.99388	7.21855	6.65465	8.22931	7.41887	7.24662	6.94357	7.89112	7.1794	8.79756	8.88495	8.076	6.99019	7.01177	7.17274	8.42161	7.27665	9.07286	9.38682	9.17494	8.38741	9.9423	9.75435	9.02969	8.3106	8.77272
7893306	9.88002	9.88389	9.44107	9.56608	9.37852	9.34747	9.57211	9.43143	9.75675	9.24684	9.47377	8.71581	9.97888	9.52357	9.32179	9.33665	9.53857	9.38514	9.64249	9.52848	9.5293	9.65151	9.55708	9.4441	9.89445	9.63305	10.0095	10.348	9.62522	8.92854	9.54544	9.27843	9.71431	9.61962	9.35028	9.08665	9.38406	8.74989	9.72292	8.95065	10.031	9.64584	10.052	9.6145	9.94897	9.38781	9.277	9.29182	9.31816
7893307	2.75627	2.65887	4.15929	2.76859	4.02024	2.7363	3.23583	4.40376	3.23649	3.36531	4.61291	2.98357	3.71055	3.26376	4.22214	3.23279	2.82094	3.08714	2.96212	3.60087	3.46281	2.89253	2.95691	3.45033	3.87114	3.35497	3.34012	2.35426	2.71694	3.31961	2.89849	3.46747	3.46671	4.13083	3.25329	3.59184	2.85379	3.28126	3.484	2.65848	3.12755	3.2414	3.38665	3.69006	2.65246	3.53672	3.64355	3.96451	4.44688
7893308	5.33992	5.14931	5.34387	5.42978	5.40882	6.1318	5.88798	6.17704	4.88197	5.76559	6.57828	5.16926	6.04228	4.26696	6.12311	5.82945	5.06302	5.56066	5.96027	5.14529	4.684	4.17706	4.82544	4.3245	4.79457	5.55766	4.3034	2.45507	4.13734	5.74466	4.33806	3.86867	3.34286	5.58538	4.72826	5.62285	5.33534	4.6053	6.08041	5.13138	5.30456	5.50513	4.3491	5.676	5.58449	6.04505	5.37067	5.79099	6.05411
7893309	6.98442	7.15545	7.47172	7.9682	7.37095	7.25717	7.78017	7.7258	7.83249	7.32535	7.29124	7.31289	7.43624	7.41862	7.62635	6.55906	7.50182	7.29053	6.71192	7.24108	7.40824	7.2582	7.12738	7.17694	7.50891	7.23073	7.5946	7.54959	7.27633	7.38	7.46278	6.72224	7.5636	7.16269	7.58473	7.28696	7.18183	7.23814	7.12099	7.2169	7.34581	7.24606	7.31518	7.45993	7.63088	7.37981	7.53488	7.1465	7.02632
7893310	4.24448	4.53309	4.5718	4.93739	4.52615	4.83034	4.86126	5.28971	3.98384	4.83889	5.11724	3.84788	5.02489	4.27392	5.6013	4.89264	4.54409	4.69353	4.80187	4.30583	3.97391	4.26966	4.24057	4.45666	3.26886	5.0947	4.31904	4.12923	4.80688	4.2131	4.22084	3.41711	4.88073	5.11082	3.62861	3.616	4.10045	4.54924	4.39872	4.39692	4.77215	4.74354	4.05866	4.45351	5.0114	4.26105	3.99891	3.68493	5.14364
7893311	8.34498	8.25937	9.31697	9.48619	8.60949	9.05559	8.87133	9.04212	8.20575	8.6366	9.23408	8.46051	8.79213	7.8824	8.90651	8.54096	8.55007	8.82096	8.79842	8.74672	7.86555	8.50426	8.51877	8.18512	7.63147	8.33383	7.61925	6.27503	7.74474	9.04407	7.92646	7.84529	8.46016	8.63382	8.11243	8.14631	7.25203	8.47352	7.55057	8.87896	8.55726	8.53251	8.32641	8.56959	8.15797	8.35729	8.81799	8.98749	8.25994
7893312	2.81695	2.15599	2.33908	1.97689	2.07953	2.20381	1.96705	2.15355	2.26885	2.22367	2.17898	2.1191	1.96656	2.37831	2.16871	2.80339	2.07427	2.11238	1.98232	2.8205	2.41792	2.2857	2.24933	2.15284	2.21477	2.13523	2.23816	2.15539	2.37465	2.31643	2.19599	2.29508	2.47127	2.27201	2.36503	2.17281	2.04133	2.37701	2.1914	2.04209	2.33993	2.62321	2.07744	2.04603	2.38886	1.99145	2.06972	3.46275	2.60024
7893313	9.88711	10.003	9.6823	9.39785	9.78166	10.1192	9.87988	9.88024	9.81107	9.96433	9.64728	9.23756	9.74432	10.3992	9.84639	10.0856	10.019	9.63363	9.67233	10.0943	9.40571	9.01615	9.74623	9.19928	9.63187	9.32437	9.91801	9.30811	9.38238	9.67257	9.42098	9.70685	9.94097	10.1775	10.0814	9.77986	9.46034	9.92291	9.81104	9.88918	9.93321	9.58972	9.80016	9.47643	10.1846	10.2374	10.0788	10.2188	9.89219
7893314	5.73737	6.59159	7.9172	8.04671	6.57908	7.35853	6.41252	7.3017	5.95456	7.11998	7.32454	6.91753	6.93019	6.62532	7.05676	6.79276	7.16917	7.0223	7.12061	6.43262	5.46277	6.79359	6.33826	5.76445	6.10029	6.32117	5.3084	3.49636	5.8325	7.1664	5.42037	5.08394	6.9073	7.31574	6.45846	6.55918	6.04934	6.91899	6.20182	7.00216	5.46568	6.30358	7.13712	6.7419	6.76013	7.51288	7.10589	7.60527	7.50379
7893315	4.04887	3.65908	5.82801	5.87194	3.70774	5.11102	4.98589	5.06557	4.75477	4.84584	4.95715	5.21414	5.05658	4.66109	5.28037	5.60759	5.15824	4.18094	5.43565	4.48906	4.54752	4.15001	4.32522	3.785	4.09388	4.27915	3.5062	3.59223	4.37982	5.45175	4.36459	4.79422	2.78341	4.17518	4.77095	5.9555	3.72376	4.74658	4.01072	3.96862	4.82499	5.44003	4.9432	5.22271	4.99029	3.85964	5.48139	4.90095	5.86593
7893316	11.9033	11.6979	11.8689	11.8461	12.2549	12.1666	12.3324	12.0052	11.9211	12.3485	12.2035	11.4291	11.9247	12.078	12.0816	11.9691	12.3941	12.0701	12.3323	12.0756	12.1193	11.7009	11.8922	11.9713	11.8099	11.7793	12.2833	11.05	11.941	11.6634	12.0465	11.7273	11.7493	11.5273	12.1476	11.7898	12.0478	12.2081	12.5318	11.9284	11.8463	11.8769	11.576	11.7442	12.098	12.2393	12.1369	11.9976	12.2932
7893317	2.60551	2.26957	2.4915	2.73877	2.57288	2.44573	2.16041	2.57317	2.76967	2.45706	2.5462	2.23068	3.09817	2.61425	3.08969	2.71344	3.10249	2.4624	3.03975	2.66282	2.72742	2.36778	2.43002	2.54418	2.80357	2.85701	2.59662	2.42434	2.73605	3.0524	2.7858	2.67564	3.22887	2.81023	2.93547	2.62709	2.97099	2.40885	2.65134	2.55294	2.8213	2.44464	2.70043	3.12944	2.49002	2.73965	2.59262	2.53217	3.14131
7893318	4.4429	4.80265	4.97083	3.97415	5.2563	4.38887	2.92577	5.51865	3.1859	5.59274	5.28762	4.43605	4.96086	4.71998	4.63384	5.15877	5.41138	4.72619	4.29991	5.68194	3.78859	4.32363	4.13134	3.66124	4.34303	4.20366	4.63239	5.32283	4.51727	3.86303	4.40031	4.49569	4.29869	3.94126	4.39037	4.05629	4.88197	4.60607	5.17278	4.50935	3.60117	3.56006	4.12137	3.98925	4.54071	4.43193	3.30953	4.77694	3.60992
7893319	5.21644	4.97158	7.55372	7.84511	6.29572	7.08399	6.37921	6.91115	5.94786	6.84561	7.07844	6.50091	6.29925	6.53723	7.01766	6.73714	7.31147	7.17053	6.47136	6.35394	5.87391	6.21046	6.0287	6.17636	5.75361	6.02436	5.21842	3.86707	5.67004	7.34116	5.64282	4.18703	7.03969	6.54394	6.4897	6.9372	5.20143	7.28435	5.89096	6.88968	6.41716	6.87731	6.98273	6.6746	6.97152	7.37583	7.1414	7.84966	7.48799
7893320	4.77693	5.1715	6.72128	7.09421	5.51452	6.25573	6.02746	6.12119	5.78423	6.2691	6.55907	4.81004	6.40179	6.27921	6.74639	6.29985	6.1713	6.15436	5.96465	5.98808	4.58557	5.63925	4.99086	4.72512	4.80227	5.49784	5.17867	4.17278	4.66023	5.75815	5.35434	5.18474	5.35369	6.69497	6.31952	4.84042	4.66541	5.8052	5.60945	6.21653	5.76523	5.51784	6.04301	6.18468	6.28782	6.72435	6.36088	6.53062	5.96453
7893321	11.0052	10.7645	11.5108	11.5174	11.1069	11.4935	11.3933	11.4829	10.9036	11.4886	11.539	11.1869	11.5639	10.8719	11.6817	11.563	11.3845	11.4183	11.7585	11.4976	11.1215	11.0545	11.1555	10.9774	10.6668	10.8446	10.6915	9.64391	10.6868	11.6237	10.7824	10.1978	10.7606	11.0828	11.149	11.2739	10.8167	11.4602	11.1461	11.3158	11.0045	11.1776	11.3316	11.0661	11.1772	11.3503	11.4534	11.472	11.1948
7893322	4.69571	3.92498	5.14735	3.65583	5.30463	5.39895	5.00316	5.97916	4.99735	4.89629	4.72622	4.73997	5.50986	5.38971	4.90775	4.61844	5.41981	5.16505	5.74005	4.53106	5.21718	5.16328	5.14442	5.8598	3.7758	4.92707	2.95031	3.51879	4.87266	5.93407	2.32332	3.16999	4.05087	3.87578	4.08949	5.16505	3.63283	5.82855	5.20869	5.04209	5.5304	5.34777	3.95754	5.58567	4.95322	5.90475	5.37449	6.36077	4.65128
7893323	2.29887	2.48515	2.98454	2.32133	2.44392	2.75079	3.09884	2.83071	3.06896	2.74652	2.36903	2.79573	2.48852	2.68297	3.10506	2.70591	3.26373	2.66172	2.52837	3.07187	2.6154	2.25614	2.22191	2.25078	2.45836	2.28695	2.59505	2.35023	2.3476	3.0768	2.39623	2.2943	2.92729	2.96647	2.39877	2.41792	2.59346	2.49392	2.46636	3.0681	2.33572	2.71621	2.73572	2.464	2.58451	3.47701	2.70644	2.96322	2.70623
7893324	4.67446	4.51796	3.86125	5.08766	4.30752	4.77513	4.54431	5.18779	4.81558	5.12838	5.37549	5.08488	5.15739	4.61266	5.2586	4.48851	3.94959	5.05448	5.20571	5.17623	4.5979	4.60387	4.34662	5.00726	4.44454	4.70044	4.47904	4.56225	4.31099	5.03621	3.52607	4.10931	4.75128	4.01638	4.76099	3.87729	5.26621	4.98405	4.36099	4.51993	4.50623	5.00605	4.41987	4.76254	4.49264	4.54217	5.30149	4.77453	5.70453
7893325	6.28792	6.43534	7.22406	6.77103	6.93651	7.03911	7.37133	6.93262	6.76461	7.63883	7.12669	6.99093	6.80601	7.21663	7.02839	6.47106	7.07719	6.57943	6.89562	6.86768	6.79503	6.05765	6.36252	6.23969	6.35111	6.84314	6.00739	5.51767	6.43048	7.08934	6.53593	5.646	6.69677	7.12056	7.01525	6.86851	7.07892	7.2369	6.65838	7.33674	7.37771	7.72408	7.51869	7.38495	7.41409	7.78155	4.40776	7.21961	7.07775
7893326	2.55982	2.72105	3.79547	3.10991	3.45346	3.60248	2.99596	3.04061	3.36638	4.12684	4.20016	3.3177	3.81317	3.32583	3.79762	3.93368	3.46903	4.49219	3.32702	3.18815	2.68167	3.17931	3.10316	3.53541	3.63483	3.78546	2.57377	2.74123	2.75158	3.40519	3.0965	3.03015	2.69861	2.96494	3.73196	3.97503	3.3473	3.12575	4.80121	3.08631	3.30737	3.07382	3.83805	3.10443	2.7227	2.61887	2.73247	3.17918	4.48209
7893327	3.10908	2.64676	3.54853	3.61764	3.4142	3.66201	3.21165	3.05173	2.6684	3.85504	3.29999	2.88279	3.46694	2.57543	3.78305	3.09187	4.10733	4.05223	3.61171	3.54235	2.6122	2.52896	3.13006	3.30318	3.0697	2.51538	2.70818	3.05184	2.87427	2.94825	2.5505	2.78985	2.6541	3.25951	2.88315	3.22076	2.7314	2.85245	4.08123	2.85271	3.66691	2.62321	3.09278	3.70467	2.80389	3.0479	3.74974	3.76193	2.39812
7893328	2.86875	2.56607	2.48626	3.36142	2.28905	2.55269	3.06674	2.70249	2.53275	2.55406	2.52355	2.61496	2.24558	2.6257	2.93118	2.67324	2.53192	2.81529	2.67548	2.47555	2.68223	2.62505	2.73203	2.60747	2.89314	2.76549	2.8818	2.70437	2.70806	2.69799	2.30749	3.31415	2.31599	2.52422	2.51683	2.43913	2.74689	2.49932	2.72442	3.1769	2.59089	2.28097	2.73693	2.398	2.51387	2.35583	3.83908	3.00196	2.49768
7893329	6.05839	6.43566	6.4306	7.22566	6.29908	6.62166	6.49675	6.45388	6.35703	6.22795	6.8394	6.60198	6.25259	6.15422	6.83187	6.3373	6.68773	6.62615	6.40487	6.35347	6.5302	6.87443	7.08926	6.86289	6.93231	6.84833	6.38839	7.00018	6.60597	6.92565	6.45818	6.54301	6.31831	6.72234	6.51537	6.49978	6.98743	6.74276	6.58003	6.54293	6.88591	6.5519	6.61624	6.62852	6.50479	6.40576	6.42026	6.7033	6.57967
7893330	4.23087	3.88594	4.26434	3.80668	3.63558	3.69986	4.22558	4.07845	2.66854	3.89015	3.95243	3.76984	3.92894	3.52182	4.25274	3.15333	3.347	3.50339	3.22859	2.96597	3.34954	4.76068	3.03596	4.22455	3.29367	2.81486	4.00755	4.03874	3.85841	3.95174	3.76443	2.72996	3.78269	3.37793	3.49816	4.39188	3.58011	3.79821	4.46849	3.31696	3.40483	3.74531	3.06468	3.57747	3.21258	4.20631	3.32462	4.23927	3.67024
7893331	5.91771	5.82523	6.73687	6.87485	5.77423	6.44281	5.98427	5.85579	6.3338	6.23157	6.64314	5.7809	7.0661	5.9054	5.96998	6.64457	6.01427	5.96717	5.94952	6.30664	5.76268	6.13738	5.61569	5.48557	5.85986	5.55333	6.15818	4.4388	5.82855	6.25224	5.5663	4.97513	6.00006	5.52032	5.97904	6.08842	6.21603	6.10281	6.11437	6.36829	6.42531	6.74478	6.03187	5.87773	6.00639	6.21637	5.67599	5.99145	5.22718
7893332	6.41888	6.56063	6.45763	6.13737	6.31887	6.41022	6.71982	6.7119	6.73554	6.3981	6.68375	5.61309	7.07535	6.52376	6.14433	6.74766	6.06669	6.35903	6.39614	7.14938	6.42813	6.29571	5.99053	5.82374	5.43379	6.0929	6.1101	6.14664	6.18051	6.40599	6.53016	6.18036	5.98336	6.32152	6.3417	6.61562	6.49982	6.05514	6.29107	6.58562	6.69484	6.62456	5.68162	6.74301	6.73999	6.94927	6.31815	6.307	6.55399
7893333	7.45169	7.38316	6.60972	6.40564	6.42719	7.22057	6.75229	7.17621	7.48247	7.08203	6.77744	7.20539	7.34557	8.27682	7.19928	7.36401	7.27072	7.03861	7.24225	7.65468	6.55588	6.60927	6.69574	6.85321	6.89666	6.85583	6.33895	6.95216	6.40681	7.04864	6.47731	6.8631	7.24011	7.62769	7.61084	7.12417	6.11375	7.57734	7.14712	7.34513	6.83053	7.27987	7.22167	7.37738	6.35668	7.6128	7.30989	6.73466	6.53067
7893334	8.38541	8.3625	9.11472	9.39031	8.57431	9.17047	9.11217	9.35793	8.40359	9.29579	9.45008	8.98441	9.65892	7.92249	9.26972	8.75833	9.13283	9.16604	8.99272	9.24602	8.71025	8.68122	8.6851	7.94595	7.66729	7.67237	7.36157	5.40584	7.9687	9.15165	7.62223	7.48678	8.12387	9.09163	8.70369	9.00355	8.07049	9.07828	8.28342	9.2056	8.41463	8.70612	9.29121	8.61877	8.85522	9.12259	8.7956	9.76293	8.79743
7893335	7.21959	7.22252	9.12485	9.18493	7.57011	8.04675	8.12865	8.35811	5.62572	6.36376	8.45754	7.83977	8.02497	7.70748	8.35457	8.21361	8.12366	7.75281	8.19023	8.20263	6.94982	7.09745	7.78471	7.1334	7.25551	7.96387	6.89626	5.57129	6.84293	8.53899	7.40738	7.07653	7.49598	7.5222	7.55023	8.02316	6.88435	8.19217	7.4453	8.20535	7.75682	8.41182	7.93517	7.78285	7.665	8.28056	7.90183	8.58408	7.73064
7893336	10.1563	9.65197	10.5443	10.3423	10.4514	10.624	10.4837	10.8605	10.1294	10.4245	10.7799	10.361	10.678	10.0371	10.655	10.6254	10.4351	10.4678	10.5851	10.6031	10.4094	10.3186	10.1566	10.2133	9.86933	10.1005	9.77285	9.14892	9.87517	10.4275	10.039	9.56467	10.3943	10.428	10.2068	10.4649	10.1323	10.4694	10.167	10.3799	10.262	10.4768	10.6021	10.3326	10.5308	10.5215	10.7782	10.6035	10.398
7893337	8.96948	8.40096	9.22848	9.39057	9.00591	9.36644	9.12271	9.3577	8.81438	9.28511	9.5136	9.14752	9.07215	8.48368	9.34585	9.14989	9.28602	9.14854	9.1252	9.00874	9.00979	9.13353	9.08612	8.84579	8.5559	8.84685	8.40614	7.93894	8.76509	9.2842	8.53533	8.21389	9.20746	9.00969	8.79458	8.88738	8.4794	9.28815	8.52998	9.07223	9.15812	9.35092	9.08955	9.12591	9.19858	9.30433	9.31724	9.5025	9.29692
7893338	8.10992	8.21156	8.7024	8.52315	8.29676	9.05837	8.66826	8.86517	8.23833	8.65501	8.97375	8.74687	8.8219	7.65597	8.85732	9.02638	8.5172	8.94218	8.82276	8.56997	8.35732	8.49771	8.366	8.48881	7.55474	8.26923	7.62998	7.23395	8.02501	8.94845	7.81929	7.35154	8.18087	8.33809	8.03377	8.40897	8.18975	8.71054	8.17769	8.64192	8.43474	8.27678	8.50121	8.66599	8.47405	8.72348	8.52431	8.76395	8.19081
7893339	9.78271	9.64336	9.53553	9.59152	9.59761	9.59896	9.46985	9.62181	9.07197	9.26598	9.37533	9.46132	9.29971	9.36999	9.34387	9.38071	9.21731	9.06112	9.45535	9.51652	9.38186	9.49721	9.15667	8.79677	9.20825	9.08861	9.17842	9.06106	9.31717	9.35769	8.99259	9.11217	9.84462	9.86704	9.33289	9.14826	9.14646	8.97646	8.97627	9.28338	9.70066	10.0685	9.68479	9.72005	9.66168	10.1002	9.64057	9.95731	10.0077
7893340	8.62609	8.38264	8.55398	7.93673	8.95788	9.32826	9.14209	9.07019	9.56412	9.20084	9.25473	7.92151	9.35101	9.29388	8.83379	9.07697	9.06017	8.15195	8.89828	8.8391	8.74548	7.92435	8.17449	7.84993	8.58444	8.10488	9.46517	8.63832	8.51099	7.73063	8.98157	8.65572	9.63542	9.53868	9.18989	8.69154	9.13244	8.61877	9.78484	8.7614	9.77333	9.61965	9.8143	9.56746	10.3206	10.1698	9.97881	8.98358	9.52836
7893341	6.89452	6.46045	7.15083	7.17879	7.17928	7.48245	6.98412	6.91113	6.54761	6.96816	6.99902	7.11403	7.53864	6.61122	7.1434	6.27903	7.19117	6.63101	6.39865	6.67446	6.7527	6.73629	6.59098	6.65164	6.34465	6.19453	6.39221	5.755	6.23729	7.17417	6.33534	5.32192	6.87974	7.02533	6.7472	7.10097	6.48591	7.21509	6.86879	6.99093	7.14004	7.2499	7.26857	6.95833	6.89748	7.29136	6.58905	7.32468	7.55524
7893342	3.72637	3.44203	4.09565	3.85591	3.84434	4.04338	3.39527	3.86193	3.66029	4.20193	4.18799	4.07699	4.15482	4.1373	3.41613	3.93178	3.8199	3.5601	3.67224	4.23353	4.09251	4.03259	3.91903	3.77572	4.3638	4.49314	3.81592	3.6356	3.3891	3.81368	3.4446	3.9694	3.80078	4.30442	4.34514	3.69993	4.24254	3.9459	4.23686	3.92335	3.55548	3.82976	3.78222	3.55319	3.21276	3.91585	3.76689	3.67879	4.8546
7893343	7.36646	7.13654	7.85356	7.80875	7.43697	7.8978	7.70929	7.99461	7.29526	7.77442	8.24945	8.32006	7.94539	7.31603	8.37192	8.15138	7.36513	8.05637	7.47905	7.96057	6.79097	7.04049	7.0784	7.24521	7.61694	7.40189	7.47142	5.87289	7.18144	8.07039	7.1351	6.99472	6.67996	7.06976	7.73283	7.74863	7.67405	7.97023	7.79861	7.54247	7.33646	7.32955	7.17641	7.69982	7.39297	6.54189	7.30185	7.34735	7.36412
7893344	10.2204	10.3734	9.57898	9.56565	9.97502	10.3141	10.0161	9.97653	10.2096	10.0689	9.99205	9.97012	10.0039	10.3876	9.91824	10.2434	9.8172	10.057	9.87046	10.0562	10.0106	9.8048	9.94812	9.84298	10.1345	9.87967	10.1474	10.5264	9.91112	9.94614	10.2644	10.473	10.0871	10.0786	10.1087	10.1641	10.0169	10.0865	10.1278	10.3336	10.3331	10.165	10.1556	10.2168	10.2297	10.227	10.0095	9.82133	9.37911
7893345	12.7204	12.6385	12.7053	12.7692	12.1536	12.5412	12.2671	12.4043	12.5054	12.4894	12.4543	12.5624	12.2373	12.4744	12.3686	12.3732	12.5696	12.4889	12.416	12.3419	12.4935	12.636	12.6267	12.6233	12.4465	12.584	12.5597	12.6426	12.492	12.4697	12.348	12.4276	12.5257	12.5705	12.6342	12.2652	12.229	12.3475	12.3957	12.295	12.4573	12.4607	12.3959	12.4375	12.0638	12.2511	12.2607	12.4624	12.422
7893346	8.1122	7.8017	8.23735	8.39992	8.48193	8.25577	8.42305	8.60329	8.51835	8.43128	8.64709	8.3276	8.53926	8.4351	8.21463	8.40041	8.43595	8.43972	8.29976	8.27221	8.31388	8.36949	8.94279	8.15843	8.31821	8.48045	8.66135	8.37944	8.46311	8.36508	8.41646	8.22239	8.4908	8.65816	8.41365	8.53637	8.2735	8.32015	8.56668	8.78327	8.13546	8.65441	8.35447	8.51311	8.07635	8.51016	8.81559	8.76781	8.7412
7893347	2.127	2.16689	2.25441	2.24616	2.2535	2.12904	2.14849	2.10769	2.07011	2.07506	2.19255	2.23616	2.21565	2.09307	2.40714	2.49941	2.00727	2.16552	2.18005	2.18047	2.26728	2.2872	2.21663	2.27283	2.3175	2.27892	2.25501	2.15989	2.48292	2.28618	2.16351	2.53206	2.14583	2.3198	2.0108	2.2711	2.3087	2.23382	2.21932	2.56736	2.18462	2.06219	2.20446	2.31074	2.42961	2.06418	2.1113	2.14901	2.84051
7893348	9.67956	9.55026	8.64541	8.73424	9.25675	9.05706	9.42987	9.23531	9.55106	9.1738	9.01097	9.63342	9.33726	9.30494	8.81148	9.02001	9.20075	9.31862	8.82362	9.38935	9.45051	9.56753	9.5543	9.53397	9.61574	9.39065	9.47478	10.1256	9.61047	9.21027	9.65579	9.58179	9.60123	8.96627	9.23999	9.48119	9.756	9.45403	9.3016	9.55201	9.69086	9.35107	9.26603	9.49882	9.56545	8.83594	9.43261	9.40391	9.27555
7893349	7.70426	7.72659	8.62577	8.43715	8.32141	7.85705	8.49652	7.90456	8.02628	8.01034	8.08011	7.35825	7.86056	7.79222	7.96214	7.2733	8.38575	7.89074	7.96271	7.40719	8.10828	7.80916	7.71329	7.91058	7.81411	7.66941	8.23025	7.56056	8.03952	7.74507	8.01498	7.74045	7.57391	7.62648	8.00535	7.97083	7.97395	7.76638	8.43255	7.7589	7.62893	7.2215	7.65434	7.25132	7.96366	8.01583	8.07655	7.82041	8.01233
7893350	6.11466	4.97398	5.06015	5.58647	5.66246	5.70233	5.66698	5.77091	5.566	5.67435	6.10056	5.98395	6.04104	5.48065	6.14416	6.38053	6.61001	6.10023	5.76157	5.44063	5.56029	5.32873	5.71185	5.57192	5.77359	6.23271	5.74937	5.6294	5.75231	6.0522	5.71177	5.2578	6.0963	6.45487	6.0158	6.27536	5.09801	5.41131	6.58718	6.05486	5.32383	6.45932	5.14648	5.85588	5.66254	5.79508	6.01057	4.41714	6.04813
7893351	9.7441	9.72933	10.3453	10.515	10.1976	10.534	10.5064	10.516	9.84801	10.4337	10.5315	10.1136	10.2148	9.52169	10.4399	10.2495	10.4839	10.4891	10.5235	10.1332	10.189	10.1607	10.1455	9.88326	9.33691	9.79505	9.76431	8.78156	9.73638	10.3814	9.37222	9.35166	9.66995	9.7395	10.0065	10.0207	9.62507	10.4823	9.99549	10.088	9.8155	9.96647	9.92002	9.93788	9.80147	10.018	10.2574	10.401	9.86456
7893352	4.48363	4.01404	5.22947	5.33822	3.74416	4.86131	5.04524	4.86341	3.4784	5.15049	5.08584	5.24557	5.12944	4.33842	5.21656	5.81054	5.60864	4.25123	4.20194	5.83917	4.06791	5.29074	4.28965	4.66084	4.58802	4.11701	4.46456	3.69384	4.70654	4.3717	4.22081	3.60669	5.50537	5.65964	4.83251	5.0922	4.02917	4.65661	4.52681	5.1646	5.12529	4.87639	5.433	4.57182	5.0246	5.37412	5.66265	5.55289	5.72133
7893353	7.56762	7.4416	7.50599	7.71018	7.2603	7.57782	7.66194	7.15775	6.80664	7.41116	7.34394	7.51403	7.34528	6.57509	7.32389	7.40517	7.24873	7.51619	6.80475	6.67367	7.76325	7.53373	7.58039	7.5074	7.21943	7.31831	6.78429	7.59835	7.64466	7.32708	7.24423	6.98397	6.86066	7.13146	7.07596	7.26623	7.53665	7.36241	6.52772	7.30835	7.40417	7.40208	7.88067	7.45041	7.54223	7.1332	7.40806	7.39412	7.55717
7893354	10.4352	10.2779	10.2629	10.124	10.3663	10.4504	10.2079	10.099	10.3163	10.3253	10.3811	10.0077	10.6332	10.5679	10.5151	10.4273	10.371	10.2354	10.4681	10.5683	10.2414	10.2625	10.0033	10.2604	10.1857	10.3368	10.4654	10.5576	10.3872	10.2547	10.361	10.4245	10.1495	9.90044	10.601	9.97205	10.0496	10.3269	10.5251	10.3848	10.0715	10.3797	10.2362	10.1188	10.3314	10.5796	10.5164	10.5152	10.4517
7893355	5.73545	5.22339	5.98486	6.34206	6.8609	5.80484	6.23623	5.77378	6.5598	6.41545	6.28719	6.78675	6.16106	5.53863	5.67324	6.19498	5.15383	6.08754	5.06915	4.34634	6.16372	6.24614	6.12746	5.65526	4.72622	3.43386	5.72106	5.99021	5.44432	6.27765	5.64346	6.48363	5.26448	4.77044	5.86381	5.99055	6.01984	4.94801	5.08145	4.60424	5.76328	5.57816	5.92304	4.78663	6.07249	3.85974	5.20471	6.40322	4.35935
7893356	9.8043	9.79847	9.74651	9.81523	10.0366	9.90693	10.0329	9.9984	9.81732	9.98835	10.0335	9.34179	9.81595	10.0961	9.84393	9.75532	9.86792	9.88505	9.944	9.72914	9.91376	9.65273	9.7586	9.76646	9.27751	9.3957	9.73584	9.2839	9.66638	9.39153	9.8829	9.47952	9.90524	9.87969	9.95691	9.83835	9.50196	9.62139	10.0107	9.75016	9.95666	10.1695	9.77892	9.75427	9.9944	10.2816	10.1796	10.021	10.2751
7893357	11.2619	11.4449	11.4326	11.4889	11.5078	11.4249	11.5132	11.4186	11.3303	11.3854	11.4807	11.2176	11.1731	11.2202	11.4188	11.3403	11.4025	11.3724	11.5642	11.1864	11.4072	11.4664	11.3107	11.3595	11.2228	11.5024	11.4477	11.134	11.4108	11.4044	11.3866	11.4468	11.1798	11.3428	11.3074	11.3455	11.2102	11.3516	11.218	11.4231	11.2276	11.4656	11.1362	11.3425	11.4343	11.5083	11.4115	11.4172	11.508
7893358	3.32337	3.54831	2.96144	4.91876	4.56957	5.37245	3.21183	2.51669	1.92366	4.04976	4.30192	3.71462	3.87578	4.89292	4.41554	4.04976	3.6041	3.09348	3.11774	4.07693	2.25078	2.82311	4.29427	3.12717	4.50209	2.61132	3.77241	2.89886	4.09933	4.64478	4.49373	3.73739	3.49631	5.02054	4.7637	4.09243	3.93364	3.2672	3.43661	4.15177	3.63381	4.01725	2.73309	2.64563	4.43355	2.66294	2.32542	3.35156	3.14414
7893359	6.50398	6.13139	6.28963	5.37618	6.55844	6.07276	6.61945	6.4293	6.85559	6.26586	5.58563	6.58129	5.71552	6.53891	5.80126	5.02678	6.28148	6.10327	6.36452	6.39403	6.62962	6.86095	5.90168	6.5988	6.69731	6.62907	7.05795	6.83492	6.37822	6.14529	6.30779	6.52677	7.01207	6.62896	6.46272	6.25527	6.0903	6.07119	6.75969	6.31083	6.31261	6.39137	6.30332	6.41162	5.91507	6.39885	5.4435	6.47441	7.13246
7893360	6.08438	5.90666	7.12042	6.70974	5.4528	5.62532	6.31245	6.34506	4.67612	6.34672	6.2721	6.00508	5.82276	5.99161	6.7684	6.46902	6.27199	6.29651	6.14727	6.46847	6.0921	6.29695	5.60354	6.2307	6.42088	6.13755	5.79288	5.9069	6.08295	6.40429	5.82302	6.15212	5.80661	4.69025	6.2237	6.69193	5.23219	6.27266	5.96782	5.8811	6.0272	5.18658	5.78535	5.65639	6.09373	6.36932	5.75172	6.09	6.08006
7893361	6.05789	5.7453	5.90808	5.72373	6.01044	5.98457	6.19501	6.07201	5.76226	6.4277	6.18598	6.46177	5.92855	5.88231	6.12694	6.02713	5.67613	5.70275	5.92453	5.66921	5.64425	5.94883	5.88122	5.8509	5.86193	5.81597	5.429	6.17898	5.91875	6.23162	6.02766	6.01409	5.86215	5.69027	5.67507	6.18648	6.3227	6.14677	5.30364	5.64378	6.22441	5.97452	5.55479	6.13951	5.94676	5.7435	5.83107	6.36273	5.35425
7893362	9.07805	9.27563	8.63032	8.82902	9.41642	9.29634	9.13108	9.46294	9.23388	9.66314	9.09884	9.26716	9.14587	9.40537	9.2535	9.46979	9.70469	9.14776	9.5397	9.31894	9.04144	9.36437	9.34817	8.94424	9.40334	9.52632	9.62274	9.01582	8.63206	9.2898	9.26797	9.03579	9.5929	9.66057	9.53643	9.6244	8.99714	9.08738	9.61801	9.14261	9.43679	9.28133	8.80275	9.28297	9.69534	9.45687	9.38024	9.19656	9.52632
7893363	7.17258	6.80624	8.3457	8.57316	8.04778	8.37425	8.12927	8.01713	7.7644	8.21313	8.67943	8.02083	8.56541	7.9865	8.43694	8.2606	8.33122	7.7032	8.13995	7.72766	7.2582	7.22668	7.41167	7.48276	7.69604	7.06988	7.66042	7.40703	7.06579	7.30315	6.88928	6.87835	7.55218	7.91189	7.86277	7.46083	6.98853	7.84349	7.63266	7.67156	8.03114	8.59234	8.19033	7.89232	8.26606	8.62125	8.53358	8.31037	8.37846
7893364	10.3356	10.3949	10.3149	10.2769	10.374	10.2735	10.3641	10.215	10.4286	10.3972	10.3796	10.0021	10.1695	10.2563	10.3962	10.4602	10.1448	10.2047	10.5264	10.216	10.3749	10.3098	10.0628	10.1759	9.93346	10.4427	10.2376	9.92371	10.0617	10.4119	10.4087	10.2564	9.84417	10.123	10.2619	10.0141	10.2819	10.1002	10.5264	10.2618	9.76817	10.0352	9.83023	10.0491	9.71221	10.0804	10.0831	10.0623	9.58188
7893365	5.383	5.31038	5.60721	6.41397	5.88189	5.45575	5.2419	6.34885	5.21144	5.60477	5.8462	5.5651	6.37109	5.80407	5.94468	5.65728	5.87716	5.81644	5.5262	5.77963	5.1166	5.0793	5.54339	6.11064	4.74765	5.60263	5.07318	4.53804	4.86848	5.5317	4.62142	4.75737	5.84847	6.75747	4.99886	5.56375	4.90621	5.62147	5.33019	5.76439	6.13449	5.67406	6.31907	5.04896	5.93436	6.39284	5.97553	6.14031	5.75145
7893366	4.54123	3.83533	5.37814	5.19664	3.27823	4.70521	5.06765	4.83132	4.04034	4.96861	5.12224	5.3967	5.43445	4.26196	5.07528	5.43389	3.59095	4.61556	4.98758	4.93975	4.6297	3.84073	4.39969	3.76247	4.91311	3.66575	3.81915	3.30924	3.88557	5.01195	4.3623	3.52687	4.23578	4.88462	4.47218	4.37703	3.65437	4.30067	4.33225	4.27558	4.22847	4.49256	4.95514	4.75774	3.99729	4.63478	5.07645	4.5533	4.10033
7893367	6.85401	6.86689	7.51686	7.32446	6.88695	7.6815	7.20488	7.44261	5.69832	7.66662	7.51881	6.80021	6.96269	7.23293	7.71326	7.27254	7.30149	7.00435	7.09869	6.90139	5.69452	5.78259	5.97962	6.32584	6.33542	5.85876	6.01458	3.45581	4.89379	7.07191	5.82467	5.94086	7.0824	6.97296	6.57943	7.30322	4.859	7.35922	6.63584	7.61577	6.80181	7.2647	7.1918	6.85743	6.63035	7.55194	7.44072	7.77862	7.01384
7893368	2.36664	2.3589	2.32098	2.33537	2.31282	2.24997	2.27493	2.29212	2.3779	2.26011	2.29077	2.30676	2.30055	2.35771	2.31549	2.31047	2.28558	2.29251	2.32116	2.34548	2.29557	2.27156	2.23631	2.31311	2.4128	2.40592	2.42782	2.44135	2.30817	2.28472	2.399	2.42957	2.33125	2.36721	2.2826	2.28828	2.39234	2.24587	2.39944	2.29884	2.24341	2.31538	2.30782	2.31281	2.29475	2.27613	2.30916	2.32446	2.53804
7893369	6.6337	7.39504	7.60634	7.5006	7.10407	7.60986	7.05621	7.37088	6.56924	7.15697	7.53796	6.78845	7.06798	6.85871	7.70612	7.33747	7.07399	7.15829	6.87168	6.83595	6.71816	7.16421	6.69755	5.9947	6.65151	6.91863	6.14735	5.92349	5.50017	7.71282	6.40554	6.02658	7.30289	7.53083	6.74604	6.93199	6.74192	7.43412	6.68999	7.00619	6.57951	7.51235	7.32588	7.70319	6.88525	7.44794	7.03482	7.69369	6.53721
7893370	3.89717	4.01037	4.00675	4.87221	4.11208	3.80879	4.5348	4.15827	3.69347	4.13368	3.98304	4.70259	4.75783	4.42325	4.53225	4.6323	4.29287	4.42941	4.29478	3.6337	4.36956	4.2744	4.02447	4.51596	3.86757	4.01188	4.53227	3.91579	4.15648	4.38283	3.63189	4.08699	4.1345	4.46685	4.07458	4.39701	4.45091	4.13056	4.10057	3.97607	3.70075	3.95207	4.014	3.98109	4.24859	4.18447	4.48151	4.00977	4.48788
7893371	12.297	12.1392	12.3704	12.4627	12.4292	12.4413	12.4085	12.342	12.2199	12.5936	12.5077	12.1367	11.8994	12.2474	12.5036	12.2368	12.5281	12.2986	12.144	12.1415	12.0974	11.7096	12.2481	12.1805	11.7781	11.9642	12.2426	10.8833	12.3189	12.2777	11.9855	12.0556	12.4468	12.4923	12.3511	12.1246	12.2899	12.5282	12.2344	12.306	12.3943	12.3759	12.3605	12.1783	12.441	12.5141	12.6104	12.5273	12.5865
7893372	3.14922	1.76436	2.66294	2.34554	3.23626	2.11314	2.90796	3.35043	3.30773	2.43679	2.41937	2.51403	2.23816	2.71644	3.02873	2.20738	2.14239	2.37779	2.43427	2.44	1.95776	2.11891	2.68331	2.33416	2.38562	3.73099	2.00747	2.46641	2.98538	2.65346	2.78311	4.45526	3.57803	3.29217	2.32032	2.81997	2.59346	3.70211	1.97591	2.52729	2.28113	2.87649	1.85611	2.69962	2.74234	2.57172	4.30192	3.35156	2.69662
7893373	6.66946	6.73097	6.6082	7.25622	6.61181	7.01657	7.19971	6.56317	7.09461	6.62765	7.19475	6.94937	7.14486	6.30609	6.50642	7.15379	7.38832	7.19981	7.11154	6.72211	6.96561	6.82175	6.87395	6.81912	6.55236	6.68012	7.01127	6.62846	6.85743	6.77158	7.0366	6.18827	6.99866	6.42974	6.80413	6.82486	6.82797	7.05979	7.21285	6.4261	6.7	6.3333	6.92272	6.84234	6.85906	6.60335	6.96351	7.18882	6.96493
7893374	11.1487	11.1454	11.1453	11.1294	11.5023	11.4409	11.3127	11.2984	11.4222	11.3436	11.5267	11.2434	11.4276	11.2363	11.1462	11.3829	11.5589	11.4518	11.4681	11.3183	11.3748	11.1957	11.099	11.0779	11.4025	11.4449	11.2584	11.2729	11.1063	11.0432	11.3139	11.3577	11.099	11.3489	11.4026	11.3856	11.3862	11.3108	11.422	11.1327	10.9429	10.8432	11.3209	11.1552	11.0046	11.0962	11.0451	11.1734	11.1588
7893375	2.9257	2.09224	2.7405	2.30489	2.39246	2.92494	2.55208	2.6789	2.33738	2.93826	3.01413	2.46442	2.97312	2.45311	2.60475	2.70634	2.19513	2.65505	2.70591	2.86148	2.3912	2.49911	2.69545	2.77496	2.35054	2.37281	2.52238	2.31319	2.59781	2.32618	2.50906	2.52173	2.23636	2.28506	2.25312	2.58272	2.23995	2.06301	2.34087	2.40722	2.37982	2.35629	2.33126	2.04603	2.42922	2.24339	2.15973	2.39605	2.62065
7893376	3.40832	3.26272	3.69514	4.36029	3.16432	4.46472	4.57647	3.42069	3.62736	3.16432	4.14799	4.13314	4.34628	4.42364	4.68153	4.54608	4.4746	4.50569	4.07997	4.34634	3.10605	3.07695	3.24298	3.36655	4.44096	2.76515	3.97342	3.20551	3.35798	4.3597	3.04333	4.36029	3.90393	4.36131	4.24881	3.85764	3.64078	3.84996	3.62317	5.35346	4.5109	3.7342	4.39586	3.39133	4.5196	4.88122	4.54727	4.82078	4.02764
7893377	3.04498	2.55339	2.73664	2.85964	2.49052	2.82921	3.09988	2.63218	2.71205	2.81519	2.4972	2.51027	2.60515	3.16751	2.6124	2.97279	2.68129	2.70517	2.5238	2.69661	2.2689	3.22107	2.62688	2.87231	2.49127	3.01323	2.87155	2.90942	2.99919	2.55562	2.84965	3.30788	2.72411	2.62461	3.0369	2.91024	2.93647	2.79968	3.45916	2.7337	2.37612	2.82098	2.94221	2.8208	3.11023	2.54455	2.5069	2.68521	3.33821
7893378	2.60869	2.92109	2.98611	2.75747	3.34043	2.82768	2.95088	3.08981	3.27383	2.80192	2.69886	2.65863	2.81332	3.38448	2.81844	2.88075	2.60772	3.00313	2.70581	2.58045	2.77323	2.6993	2.5483	2.4124	2.62536	3.1606	2.77126	2.61149	2.78349	2.73793	2.79013	3.01849	2.69664	2.53727	3.25771	2.89746	2.6693	2.59145	2.99455	3.00827	2.73574	2.73185	2.75147	2.69744	2.32854	2.73233	2.59334	2.74237	2.50554
7893379	2.54729	2.24003	2.58507	2.519	2.74665	2.22008	2.37339	2.51675	2.3737	2.2449	2.27551	2.69454	2.12305	2.88211	2.24835	2.50541	2.27603	2.30701	2.15924	2.49049	2.51214	2.68671	2.36162	2.54488	2.47911	2.28719	2.26156	2.50799	2.23257	2.2166	2.66618	2.51884	2.50016	2.43511	2.49717	2.34039	2.62631	2.30376	2.53599	2.53069	2.23901	2.10446	2.13861	2.54462	2.39865	2.44431	2.51097	2.41475	3.07613
7893380	5.04691	5.75673	5.69563	5.1779	5.82111	4.67519	5.80041	5.48614	5.17807	5.54627	5.99624	5.72624	6.12805	5.0723	5.83574	6.44067	5.64998	5.40542	5.39005	5.40801	4.99889	5.10933	5.26413	4.71103	5.62343	5.61516	5.44371	6.05579	3.83263	5.31365	4.8875	4.39205	5.11354	5.72254	5.66894	5.89602	5.8516	5.09466	6.05261	5.75327	4.69142	4.75815	5.44505	5.19735	5.12076	5.63915	5.16307	5.26191	5.85774
7893381	3.28544	3.19926	4.56632	3.77118	4.10318	3.28151	3.4851	4.52132	3.82441	3.97595	4.23507	3.15661	4.54094	3.16363	4.85625	4.86698	3.36613	4.2158	3.85774	4.27776	3.3919	3.62444	3.21475	3.81357	3.11695	3.83851	3.75224	3.16438	4.0819	4.05439	3.06075	2.79424	3.35414	4.72117	4.13641	3.59523	3.24472	3.51312	2.83951	3.79663	3.19482	3.34603	3.84519	3.86831	3.84354	4.87852	3.4023	3.0601	3.70046
7893382	12.1222	12.1795	12.2272	12.1932	12.509	12.5348	12.556	12.4146	12.3704	12.4134	12.5006	12.2005	12.424	12.4968	12.3322	12.3524	12.5511	12.2749	12.5376	12.3729	12.2857	12.0605	12.2478	12.3145	12.4285	12.199	12.5859	12.4448	12.3148	12.1579	12.4372	12.2828	12.3306	12.2022	12.4164	12.3642	12.1918	12.2403	12.5408	12.3325	12.1883	12.2819	12.11	12.0712	12.2184	12.3362	12.2156	12.0228	12.0447
7893383	5.28507	4.85624	5.11619	5.14307	5.25248	5.31286	5.00437	4.93641	4.76652	5.06114	5.62118	5.28713	5.47125	5.08243	5.25249	5.18106	5.0899	5.25529	5.13462	5.1681	5.14403	5.02506	5.08049	5.24999	5.1415	4.6703	5.26312	5.44131	4.70103	4.928	4.90133	4.72674	5.1595	5.40985	5.17146	5.07415	4.66168	5.11189	5.46783	5.13383	5.24368	4.87924	5.09684	5.32891	5.2941	5.37195	5.56164	4.94969	4.92388
7893384	6.34213	6.83485	5.01199	5.51719	6.2143	5.81226	6.1633	5.92705	6.41735	5.84531	5.70685	6.10803	6.0326	5.43534	5.31209	5.4599	6.431	5.77864	5.04833	5.1221	5.69351	6.27171	5.6704	5.61117	6.60531	6.28537	6.29618	6.86492	6.37361	6.00777	6.67797	6.57904	7.1103	6.38734	6.36811	5.64821	6.28987	6.38401	6.33127	6.47117	7.39201	6.50321	6.52496	6.64848	6.88072	6.52168	6.89456	6.83299	6.14793
7893385	11.1368	10.9648	11.0295	10.8331	11.3955	11.7154	11.3666	11.3447	11.3904	11.4559	11.4473	11.0373	11.4177	11.737	11.3753	11.5917	11.2889	10.9039	11.4719	11.395	11.012	10.898	10.9922	10.8282	11.3245	10.7651	11.3046	10.997	10.9062	11.0149	11.3116	11.1891	11.3032	11.1175	11.4829	11.4901	10.9966	11.3064	11.5901	11.6197	11.3204	11.2247	10.9361	11.0851	11.3361	11.3869	11.3003	11.1684	11.1346
7893386	13.0473	12.9633	13.2336	13.1614	13.0816	13.039	13.0379	12.9105	13.0203	13.021	13.0197	12.7097	12.8641	12.7798	12.9722	12.643	13.1262	13.0253	12.9689	12.7484	13.1003	13.0676	12.9029	13.0046	13.0065	12.891	13.2079	12.7093	13.1543	12.8197	13.1104	12.983	12.7902	12.8395	13.1422	12.8529	12.9955	12.946	13.1199	13.0283	12.8495	12.9467	12.8742	12.8773	12.9662	12.969	12.9898	12.94	13.0271
7893387	3.80343	3.77244	4.33925	4.03325	3.49722	4.43479	3.27371	4.2352	3.93808	3.70619	4.10409	4.02692	3.48184	3.55012	3.3065	3.78147	3.78256	2.85639	3.47942	3.60198	3.26156	3.52536	2.99336	3.28763	2.53077	3.43882	2.76148	2.46641	2.24562	3.63562	2.71058	2.97124	3.29191	3.66491	3.98992	4.08896	3.12452	3.92136	3.2461	3.4084	3.33675	4.36895	4.1357	3.31232	3.41689	4.4225	4.17481	4.16937	3.69974
7893388	4.10971	3.86093	4.87644	5.15762	4.34696	5.21919	4.69079	4.56687	4.04088	4.87195	4.44209	3.50497	4.45131	4.25619	4.73701	4.77356	4.94899	4.45162	4.4987	4.32174	4.14545	4.29703	4.53462	4.06921	3.84451	4.15614	3.13876	3.41075	4.21745	5.20767	3.3214	4.22743	4.36559	4.54845	4.09567	4.45592	4.57701	3.60501	3.6044	4.80503	3.96848	4.87411	4.48798	3.93155	3.65325	5.45233	3.97383	4.67113	3.98179
7893389	2.71622	2.1638	1.98401	2.48	2.03113	2.32823	2.29915	1.88857	2.26885	2.54661	2.45974	2.28727	2.66834	2.64288	2.56386	2.37606	2.46578	2.34845	2.4348	2.33281	2.23226	2.24091	2.14074	2.0167	2.31502	2.45251	2.22896	2.45088	2.55853	2.76089	2.7227	3.27704	2.34229	2.42536	2.6427	2.38331	2.60602	2.49324	2.5026	2.25452	2.82328	2.34027	2.39931	2.04603	2.25991	2.72478	2.37362	2.3588	2.46508
7893390	9.95754	9.91979	10.3819	10.1398	10.0293	10.3468	10.1336	10.3298	10.5218	10.3153	10.769	10.9528	10.5313	10.6963	10.7428	10.7681	10.2983	10.1159	10.0488	10.1882	10.1861	10.2559	9.86526	10.271	10.4228	10.1774	10.2517	10.5644	10.3988	10.481	10.1748	10.3765	11.4287	11.4099	10.3023	10.1759	10.1806	10.3345	10.3079	10.2394	11.3557	11.4863	11.3888	11.2098	11.2487	11.8035	11.0832	11.0324	11.4212
7893391	9.38645	9.10064	9.52948	9.52167	9.58763	9.82167	9.81333	9.83207	9.41722	9.74579	9.67371	9.67956	9.82748	8.88101	9.79322	9.56773	9.4508	9.93986	9.69294	9.7499	9.56579	9.67878	9.27908	9.39969	9.20996	9.1967	8.99313	8.82706	8.81784	9.66235	9.19009	8.45198	8.96126	9.25859	9.46494	9.45584	9.26131	9.63753	9.20321	9.59518	9.4249	9.1002	9.10243	9.23674	9.33515	9.28514	9.70881	9.50757	9.05177
7893392	4.45997	4.34318	5.02229	5.37822	4.28301	4.83948	4.99635	5.73047	4.91355	5.1652	5.03096	4.87627	5.17782	4.2701	4.70541	4.47666	5.42191	5.36662	4.91234	4.29289	5.34365	5.03339	4.11414	4.5431	5.64897	5.02	4.9566	4.39634	4.55335	4.98934	5.25844	4.37233	4.98521	5.51221	4.49559	5.20751	4.07185	4.67605	4.85309	5.26354	4.61662	5.21572	4.70173	4.523	6.14376	6.11551	5.6993	5.5746	4.67191
7893393	12.9666	12.9682	12.7266	12.8019	12.6524	12.4132	12.6848	12.395	12.5294	12.4602	12.5705	12.6648	12.7842	12.6393	12.3736	12.5114	11.7916	12.8714	12.4684	12.888	12.824	12.7644	12.7796	12.7112	13.122	12.7348	12.542	12.995	12.5429	12.2502	12.9189	12.6177	12.6828	12.4287	12.627	12.3314	12.9343	12.7598	12.2012	12.7724	11.9676	12.6179	12.9662	12.8652	12.5219	12.5654	12.5335	12.8031	12.828
7893394	11.4109	11.2624	11.3631	11.2569	11.5747	11.6466	11.6411	11.2897	11.5612	11.7136	11.6061	11.1191	11.4743	11.693	11.3515	11.1895	11.8212	11.399	11.6375	11.5094	11.6017	11.1975	11.4198	11.3555	11.4475	11.1389	11.5284	11.214	11.3392	11.1073	11.459	11.2587	11.385	11.4258	11.622	11.3962	11.4985	11.5004	11.7632	11.4476	11.3541	11.6318	11.3053	11.0619	11.6004	11.793	11.8158	11.4885	11.507
7893395	9.67603	9.59645	8.55068	8.64794	9.31269	9.44509	9.6835	9.51885	9.63891	9.28392	9.1402	9.93738	9.73305	9.29779	9.03202	8.97084	8.91615	9.27775	9.00369	9.35666	9.75077	9.72473	9.70656	9.83286	9.65175	9.46759	9.12098	10.158	9.81783	9.24479	9.86233	9.3651	9.38221	8.78205	9.3153	9.73612	9.65318	9.57212	9.35727	9.62871	9.81852	9.55185	9.47776	9.62057	9.75603	8.68193	9.70568	9.7124	9.37556
7893396	5.44209	5.66122	7.62796	7.55866	6.73182	6.69181	6.99794	6.65213	5.63945	6.85561	7.46884	6.52401	6.68187	6.11617	7.21952	6.96312	6.78649	6.97426	6.95895	6.50325	5.58808	6.52361	6.00891	6.39799	5.38385	6.33638	5.68873	5.24101	6.06392	6.32908	5.73697	5.46585	6.16532	5.93505	6.00862	6.6008	6.15585	7.22193	6.29244	6.17942	6.21355	7.14204	6.8121	6.69479	6.78657	7.05154	6.72373	6.75696	7.1578
7893397	2.6231	3.56466	4.68689	3.96106	3.49147	3.88377	3.61161	3.60736	3.15911	3.5387	4.75721	3.08789	4.19503	3.08553	3.86422	3.57335	4.02871	3.67323	3.70514	4.56989	3.06248	3.20761	2.85708	3.35235	3.51861	3.42842	3.76709	3.84482	3.31657	3.46455	3.86722	2.77073	4.19271	4.05571	3.73054	3.59854	3.43673	4.28094	3.27872	4.03525	4.01797	3.36552	3.33083	3.3571	3.66739	3.91517	3.65298	4.42072	5.37262
7893398	3.57989	3.53442	4.42135	4.95888	4.77546	4.94289	5.27949	4.56963	3.27407	3.99378	4.33557	3.37463	4.71473	3.62002	5.1586	4.31712	3.27768	4.18671	4.68456	2.90221	3.48837	4.97505	3.21478	3.46286	4.23534	4.38746	4.6495	2.63107	3.94832	3.25793	3.37714	2.8175	4.11329	3.5517	3.15911	3.0526	4.51978	3.60024	3.39028	3.37987	3.45901	4.37093	3.97065	3.83852	4.52045	4.18213	4.07618	4.44182	4.66017
7893399	10.4007	10.5257	10.6357	10.6771	10.7221	10.5897	10.6476	10.4436	10.5709	10.5366	10.5087	9.96255	10.404	10.5777	10.6247	10.275	10.6092	10.4124	10.7597	10.5352	10.5272	10.4728	10.3684	10.5237	10.4462	10.4795	10.9187	10.2426	10.5421	10.4936	10.5759	10.5726	10.1625	10.4396	10.6666	10.3251	10.4012	10.41	10.7395	10.4245	10.4435	10.4769	10.362	10.3724	10.4434	10.6752	10.2814	10.2638	10.4177
7893400	3.53747	3.69214	3.34771	3.50851	3.73213	3.84268	3.75796	4.58733	3.19653	4.04134	3.96375	3.80489	3.82692	3.52137	3.44423	4.72976	3.92729	4.21336	3.40519	3.67812	3.27077	3.26027	3.14619	3.82581	4.18343	3.20085	3.24346	3.50982	3.88221	3.41102	3.46351	3.55893	4.1162	3.55645	4.10691	3.91375	3.52189	3.85921	3.81945	4.28412	3.75974	3.728	3.61678	3.11011	3.31343	4.1767	3.26339	3.75679	3.91159
7893401	3.93196	2.97635	4.18032	3.59284	3.25824	3.83437	3.78256	2.82637	3.4262	3.60687	3.14331	2.76013	3.10155	3.52045	3.20774	2.62232	2.62057	2.58909	3.33467	3.61616	2.81037	2.52384	3.03869	3.0355	3.52161	4.3478	2.83685	3.04252	3.53925	4.20463	3.01283	2.75362	3.19112	3.65094	3.05962	3.08868	3.09066	3.03795	3.19186	3.26951	2.65544	3.33764	3.58942	3.12909	3.26084	3.0427	4.05669	3.4523	3.28092
7893402	9.14938	8.92958	9.49943	9.4072	8.94798	9.51394	9.49003	9.5021	8.83069	9.24475	9.51399	9.43715	9.48607	8.75325	9.64263	9.7281	9.40725	9.47044	9.76495	9.47498	8.92814	9.15684	9.17963	9.13426	8.75192	9.01192	8.51431	7.59721	8.7852	9.64405	9.04716	8.24177	8.92268	9.46617	9.0187	9.45759	8.92866	9.38651	8.76776	9.22459	8.82798	9.221	9.35758	9.02346	9.12863	9.4044	9.37141	9.69204	8.93595
7893403	4.23713	4.66856	5.16258	5.15828	5.34486	4.96935	5.24817	5.633	4.6952	5.11535	5.37673	4.91135	5.66746	4.7004	5.95227	6.09057	5.04086	4.68984	4.85815	4.27693	5.00046	4.37422	4.25329	4.57955	4.59529	5.24996	4.3767	4.5683	4.77145	5.53085	4.86738	4.49966	5.49878	5.25228	4.82734	4.77657	4.47631	5.32202	5.47666	5.24771	4.65332	5.9234	5.0015	5.04211	6.18767	6.0222	4.9205	5.76076	5.29916
7893404	4.81176	4.45566	4.37723	4.58823	4.1612	4.53281	4.23956	4.94428	5.02827	5.10107	5.22439	5.50776	5.12561	4.9282	4.39612	4.9687	4.4354	4.61381	3.9948	4.66627	3.89602	5.1749	4.03259	4.33839	4.33676	4.24822	4.41951	4.38758	4.30282	5.16992	4.13584	4.31453	4.66658	4.93886	4.52558	5.06588	4.86626	4.81917	4.82605	4.50793	5.53815	4.90792	4.02916	4.93221	4.79528	4.76398	5.13311	5.29146	5.21236
7893405	5.94607	5.70681	5.59688	6.64981	6.09526	5.83099	6.25036	6.44044	5.15471	6.14591	6.57268	4.85624	6.2819	5.66311	6.08758	6.44313	6.26852	5.80204	5.93218	6.13302	5.23186	5.58793	5.90031	5.41965	5.4636	6.4038	5.57906	4.69866	5.44999	6.20455	5.41908	5.09389	5.4819	5.71435	5.56678	5.80714	5.78122	6.58178	5.23529	5.7069	5.66022	5.58653	5.70602	6.36377	5.70309	6.35429	6.18538	5.91967	6.50609
7893406	2.58321	2.24442	2.05676	2.23425	2.10367	2.29799	2.56626	2.45421	2.18592	2.48277	2.73881	2.11462	2.49565	2.51765	2.13507	2.1023	2.51765	2.9659	2.05539	2.44	2.58505	2.39563	2.47315	2.33416	2.46482	4.80272	2.4416	2.17896	2.37465	2.15637	3.04333	2.51136	2.2272	2.42268	2.23194	2.28814	2.67694	2.47074	2.21762	2.16451	2.52729	2.69962	2.30977	2.23265	2.57262	2.39874	2.1343	2.64309	3.48634
7893407	10.7272	10.5783	10.793	10.7481	11.1334	11.2271	10.8049	11.0159	10.7389	11.3249	11.1065	10.7415	11.2214	11.2504	11.1349	11.0844	10.9921	10.7722	10.6182	11.196	10.8657	10.3352	10.9182	10.4881	10.5101	10.3756	10.6028	9.88133	10.6715	10.8677	10.6688	10.6321	10.7722	10.6689	11.233	10.9279	10.5805	11.0426	11.0971	11.2758	10.8985	10.8938	10.7302	10.6821	10.6353	10.9714	10.9993	10.8994	10.6535
7893408	4.34318	4.00304	3.12587	3.79248	4.00778	4.07745	3.86636	5.1865	3.69573	4.92433	4.8358	3.91107	4.30292	3.71344	4.12509	4.63349	4.0878	4.56708	4.46214	4.04886	3.88	3.39264	4.04164	3.46792	4.0497	3.42925	3.07313	3.57075	3.63407	4.15026	3.64464	3.39555	3.57926	3.49732	3.97858	4.41311	4.23218	3.8923	3.69658	3.94152	4.17109	3.6593	4.25596	3.79252	4.55618	3.63329	4.78765	3.93441	3.7336
7893409	6.60653	6.58272	5.73439	5.66665	6.26093	5.95153	6.28878	5.99469	6.43567	5.9535	5.84971	6.51673	6.08502	6.21501	5.68738	5.86756	6.1154	6.19944	5.69674	6.17548	6.46926	6.44701	6.44678	6.47677	6.52385	6.24875	6.28491	7.11728	6.59625	6.09056	6.5866	6.58395	6.48617	5.97246	6.12591	6.28586	6.60385	6.30646	6.21509	6.3629	6.63537	6.24635	6.15959	6.42191	6.51408	5.79291	6.25132	6.3023	6.10457
7893410	7.53715	7.30231	7.46815	7.18773	7.25071	7.36645	7.00764	6.95567	7.67531	7.32692	7.1912	7.31097	7.49931	7.1851	7.71703	7.82368	6.94071	7.11537	7.13682	7.27538	7.27087	7.63628	7.42137	7.60434	6.87463	7.18235	6.9192	7.02753	6.99259	7.39073	7.38261	6.84103	7.22618	6.50218	7.59809	7.26448	7.39905	7.385	7.30243	7.50804	7.70279	7.28176	7.2156	7.3658	7.10213	7.38437	7.62032	7.78401	7.26867
7893411	5.62478	5.23815	5.27292	6.19	5.39977	5.22999	5.33344	5.72161	5.18991	5.07751	5.31699	5.66515	5.36436	5.45792	5.59212	5.58104	5.16878	5.14647	5.5927	5.35369	5.8751	5.43578	5.53632	5.34332	5.24976	5.81945	5.37906	5.12099	5.04852	5.57147	5.20648	4.96362	5.57739	5.45253	5.25947	5.63116	5.16984	5.0648	5.03888	5.62646	5.29837	5.30292	5.28435	5.31532	5.3309	5.42769	5.49586	5.32186	4.90416
7893412	2.32566	2.87118	3.06862	2.72729	2.63583	3.13082	2.7165	3.63034	2.29591	3.43977	3.06635	2.4559	3.00088	2.79564	2.91595	4.05929	2.45781	2.41459	3.4391	3.34195	2.96244	2.18089	2.83547	2.44593	2.16065	2.32335	2.64342	2.11791	2.23114	2.7908	2.54267	2.67016	2.84583	3.11591	2.38685	3.5603	2.833	2.84265	2.60486	3.31476	2.88257	2.99602	3.22762	2.80047	2.52267	2.94882	3.47582	3.55709	2.99673
7893413	9.15255	9.23865	9.01575	8.96176	9.08213	8.93709	9.17603	9.03758	9.32609	8.98008	8.86708	9.32339	9.48452	9.44979	8.96923	9.51154	9.35391	9.41145	9.32658	9.59277	9.43153	9.24272	9.194	9.42975	9.61262	9.11832	9.08292	10.0605	9.39306	9.22044	9.36952	9.37932	8.79164	8.72076	9.2419	9.01689	9.26087	9.02292	9.34772	9.38603	8.75647	8.80412	9.0138	8.68698	8.75799	8.24849	8.80641	8.6202	8.44549
7893414	12.275	12.2204	12.4923	12.6482	12.4721	12.5895	12.5292	12.6646	12.2052	12.4657	12.604	12.3436	12.4917	11.9001	12.6014	12.4581	12.5163	12.5817	12.5559	12.486	12.4097	12.3635	12.2756	12.38	11.9301	12.1376	11.9356	11.3245	12.2315	12.6042	12.1207	11.7801	12.0981	12.3689	12.2482	12.4384	12.2588	12.4992	12.1553	12.4159	12.2967	12.1053	12.2788	12.0827	12.3519	12.3802	12.4392	12.4926	12.2361
7893415	3.66913	4.60924	4.08093	4.13888	5.10171	5.0026	4.29864	5.49488	3.59732	4.98339	5.50108	3.92106	4.69848	3.75804	5.11215	4.98363	4.22249	4.42089	3.96326	4.25136	5.13116	4.39429	3.7562	3.68973	3.63874	5.0281	3.8431	4.12683	3.57867	4.43012	3.71394	3.26108	5.54954	4.57624	4.78643	4.1159	3.8095	4.83938	3.98183	4.53495	4.09631	4.32405	4.34115	4.82444	4.59179	5.90023	4.8333	3.74943	4.5872
7893416	4.47953	5.87284	5.57269	5.12966	4.59938	6.23556	5.53377	5.46109	4.10158	5.10274	5.89598	5.65917	5.48425	6.13923	5.94624	6.10745	5.28146	5.12481	5.49483	6.32716	5.10626	5.07752	4.82637	5.0933	5.49783	4.46498	5.10092	5.29878	4.85437	5.64186	5.00559	4.48003	5.82597	6.41464	5.07674	5.51742	5.21904	5.43887	5.67522	6.48256	4.83248	5.56149	4.9351	4.89015	5.54607	5.24235	4.93347	6.18399	5.28068
7893417	2.07085	3.1673	2.14686	2.13409	2.07953	2.77336	2.30808	2.14932	2.41155	2.05822	2.10005	2.08892	2.79997	3.80931	2.38171	2.13108	1.98231	3.0452	2.21152	2.33787	2.18897	2.54434	2.40175	2.34477	2.26045	2.49331	2.08741	2.14605	2.94995	2.38001	2.90886	2.77968	2.2014	2.69335	2.24839	3.24038	2.50018	2.68653	2.04715	2.34501	2.06808	2.68293	2.92249	2.09521	2.31337	2.29533	2.26283	2.23652	2.72026
7893418	8.3817	8.36047	8.93213	9.15053	8.85017	9.03819	8.87888	9.18834	8.42086	9.12043	9.22973	8.7273	8.98321	8.25613	9.1156	9.09781	9.00466	9.11681	9.08614	9.04704	8.9539	8.91577	8.71141	9.0428	8.26715	8.1845	8.53986	7.69185	8.28347	9.18751	8.20148	7.89001	8.30277	8.46072	8.75687	8.85396	8.43015	9.13074	8.65417	8.99636	8.72676	8.22979	8.57694	8.46697	8.87149	8.70343	8.92081	9.09787	8.78146
7893419	11.2266	11.228	10.9825	11.2744	11.185	11.1097	11.089	11.1738	11.3804	11.2203	11.3227	11.6189	11.2877	11.4005	11.1566	11.2046	11.3061	11.2897	11.0755	11.2069	11.1746	11.25	11.3476	11.3209	11.3476	11.2926	11.2116	11.4026	11.0564	11.3008	11.1845	11.3036	11.5098	11.4835	11.5588	11.2925	10.9674	11.2588	11.261	11.3318	11.3592	11.4846	11.4034	11.5426	11.268	11.4609	11.3878	11.5441	11.4967
7893420	9.64284	9.62372	9.79632	9.63821	10.1939	10.2173	10.4146	10.066	9.72958	10.092	10.1411	9.78908	9.86632	10.0041	10.0109	9.84834	10.1589	9.42236	10.1065	9.93048	9.84491	9.60039	9.64313	9.70037	10.1447	9.82221	10.3965	9.89335	9.64363	9.65948	10.1027	9.76732	10.6322	10.778	10.0324	9.77798	10.0555	9.75231	10.2196	9.78166	10.7458	10.5623	10.7271	10.3912	10.8859	10.965	10.8209	10.6504	10.5449
7893421	5.02552	4.6456	5.15805	5.40298	5.38765	5.82035	5.59917	6.28608	4.9774	5.95372	5.96758	5.62135	6.01713	5.57505	5.6465	5.58389	5.89757	6.02891	5.13385	4.49344	4.97775	5.52376	5.30301	4.89376	4.56278	5.33382	4.45471	2.93689	5.08599	5.35693	4.20072	3.62975	5.58922	5.50168	5.56904	5.24528	4.35561	5.30051	4.44911	4.52883	5.01683	5.84714	5.08453	5.11681	5.06711	5.39219	5.48894	6.25279	5.54594
7893422	11.6952	11.8735	12.0065	11.9559	11.4985	11.7647	11.649	11.5932	11.6907	11.7395	11.7356	11.2276	11.5568	11.7317	11.7022	11.5765	11.7972	11.6844	11.7644	11.752	11.504	11.8197	11.7698	11.7261	11.627	11.7711	11.7589	11.5723	11.888	11.8294	11.534	11.5832	11.5521	11.7545	11.8179	11.4025	11.6144	11.5226	11.7962	11.6594	11.6386	11.5539	11.7364	11.8185	11.3861	11.5303	11.5548	11.3709	11.2238
7893423	2.57892	2.97054	2.82423	2.93786	2.60863	2.91619	3.12143	3.11278	2.85277	2.92149	3.23309	3.21598	3.42334	2.73712	2.82723	3.15046	3.05617	3.06089	3.12792	2.59223	3.17574	2.8331	2.48171	2.914	2.80342	3.58593	3.45464	3.61497	3.00791	3.44511	2.54121	3.74622	3.5178	3.9314	2.59036	2.58954	2.85433	3.02969	2.97062	3.3948	2.7893	3.32497	2.53495	3.132	3.10379	3.82709	3.08544	4.26006	2.43955
7893424	11.8519	12.002	11.7775	11.9431	11.9514	12.176	11.8968	12.1423	12.0311	11.9793	11.9602	12.2274	12.2148	12.3731	12.0534	12.139	12.2711	12.0367	12.3291	12.1631	12.0757	11.8598	12.1046	12.032	12.2776	12.0409	12.1994	12.1779	11.7897	12.1191	11.8786	11.893	12.1566	12.1398	12.0859	11.8057	11.5736	12.1253	11.9976	11.9131	11.7677	12.1438	11.9406	12.0279	11.8334	12.1733	12.0477	12.1458	12.0375
7893425	2.32025	2.67875	2.36643	2.26752	2.46835	2.59446	2.23587	2.54175	2.34831	2.30585	2.46815	2.67837	2.2497	2.71882	2.09693	2.13987	2.2207	2.31969	2.07991	2.07219	2.14989	2.35583	2.32471	2.27921	2.71844	2.33598	2.64507	1.89203	2.29054	2.54353	2.81016	2.56015	2.33152	2.23394	2.42139	2.2142	3.0964	2.23995	2.45814	2.39942	2.31302	2.27054	2.26612	2.41662	2.36527	2.30005	2.23191	2.48588	2.70623
7893426	2.82168	2.82975	2.63115	2.72598	2.77144	2.62936	2.71502	2.66053	2.7784	2.59365	2.62089	2.74951	2.69261	2.76423	2.65209	2.63172	2.66637	2.67249	2.68184	2.74893	2.75457	2.74696	2.71866	2.73163	2.84051	2.84271	2.86968	3.11026	2.80751	2.72959	2.89445	2.91644	2.84098	2.84646	2.64887	2.71008	2.89111	2.73265	2.79794	2.73671	2.75438	2.71446	2.73125	2.79338	2.74116	2.69258	2.7334	2.70557	2.89623
7893427	4.10995	4.47036	4.77186	5.2965	4.34395	5.02498	4.23773	4.24715	3.85099	4.4155	4.15055	4.93632	4.74997	4.84269	4.19883	4.87152	5.01574	4.51438	4.53367	4.56197	4.57135	4.12521	4.20242	3.76492	4.75994	4.92452	5.01039	3.76396	3.73676	4.18777	3.69445	3.86807	4.57789	4.49692	4.52238	4.60973	3.77397	4.74469	4.41002	4.19252	3.26656	4.77298	4.67756	4.55329	4.21829	4.64008	4.32994	4.30573	4.68917
7893428	8.12001	7.76789	8.91801	8.94229	8.47118	8.47999	8.5948	8.73513	7.98557	8.33212	8.7294	8.66333	8.32174	7.62525	8.74128	8.46184	8.16819	8.59748	8.39941	8.45446	7.97538	8.46261	8.23293	8.29334	7.69429	7.98939	8.03396	7.04754	7.79878	8.69638	7.85767	7.7902	7.82125	7.97892	8.4685	8.54871	8.06521	8.59037	8.12259	8.56781	8.48101	8.56494	8.35842	8.48459	7.69229	8.47455	8.34858	8.7713	8.18819
7893429	4.79084	4.29698	3.85254	3.81008	4.82796	3.74372	3.6453	4.51599	4.5385	4.03208	4.35302	4.55777	3.71971	4.11039	5.07827	4.34819	4.05105	4.12799	4.87163	4.45944	4.21942	4.06395	3.55407	4.74284	4.12036	4.59306	3.60292	4.54774	4.45992	3.72749	4.20148	4.98843	4.09957	4.18286	3.7871	4.34749	4.07509	4.6468	4.63007	3.83577	3.63307	3.61175	4.45595	3.84597	3.94386	4.24812	3.72972	4.20698	5.35092
7893430	3.58939	2.79959	4.41836	3.95915	3.67785	3.78603	3.41214	3.37219	2.93463	3.73302	4.45285	3.77734	4.30539	3.48793	4.22538	4.22532	3.43978	3.37833	3.93913	3.53879	2.78607	3.71264	3.2315	3.20067	3.38849	2.98183	3.04932	3.04172	3.04215	4.2018	3.95796	3.05375	3.1904	4.05956	3.89297	3.28846	3.86461	3.93953	3.52636	3.35863	3.13472	3.78791	3.51011	3.35659	3.82165	3.8	3.67193	3.40518	3.58991
7893431	2.77892	3.28531	3.59186	2.88652	2.85267	2.92039	3.65661	2.83262	3.07392	2.83375	2.80099	3.01065	3.33657	2.79035	3.97478	3.33993	2.86081	2.71195	2.75204	2.46108	3.59548	3.29613	2.57174	3.16268	2.76509	2.87535	2.39592	2.37211	3.38927	3.13204	2.48543	3.71058	2.96387	2.768	2.79368	3.52642	2.98034	3.20493	3.69854	3.8112	2.95781	2.77314	3.04227	2.59359	3.08135	2.86047	2.75804	3.93277	2.60024
7893432	6.55508	6.85718	7.47516	7.43761	6.94759	7.16025	7.61066	7.22091	6.69331	7.03796	7.23587	6.7314	7.3895	6.70203	7.61389	7.17638	6.99352	7.03927	6.97662	7.00039	6.86036	6.76565	6.33758	6.65802	6.48066	6.76144	6.72585	6.43168	6.82621	7.17892	6.30775	6.16305	6.82376	7.182	7.00493	6.91725	6.67749	7.40762	6.58183	6.96802	6.99512	7.10881	7.21686	7.21892	6.90356	7.1145	7.09207	7.10198	6.61822
7893433	4.87098	5.11423	5.31912	5.46099	5.20197	5.58494	5.18221	5.34111	4.81065	5.46799	5.31782	4.51093	5.11904	5.05268	5.57268	5.27423	4.92254	5.37445	5.66769	4.45723	4.93881	4.43704	4.3909	4.79249	4.32249	4.37032	5.16378	4.3164	4.03868	5.02006	4.64903	4.68137	5.01738	5.26367	5.14892	4.91436	4.62697	5.43969	5.22277	4.95425	5.31732	5.48712	4.99319	4.90666	4.88216	5.64964	4.88988	5.83332	5.52759
7893434	2.93106	2.41203	2.62171	2.36275	2.56287	2.51997	2.55389	2.66975	2.65905	2.79375	2.41196	2.48565	2.25732	2.43643	2.68196	2.5531	2.23038	2.59129	2.73228	2.68625	2.15454	2.46003	2.66024	2.69544	3.12028	2.59919	2.68331	2.3505	2.54142	2.61698	2.12765	2.44273	2.61668	3.31303	2.68455	2.59978	2.2466	2.57307	2.56282	3.00698	2.31141	2.66641	2.4008	2.13586	2.46619	2.33288	2.65995	2.6	2.78768
7893435	8.07425	8.00608	8.83988	8.82766	8.5216	8.92493	8.76407	8.7479	8.29899	8.95759	8.74838	8.57381	8.88625	8.07744	8.98494	9.03957	8.69628	9.1091	8.91547	8.60108	8.36257	8.54992	8.38439	8.54729	7.89303	8.21447	7.82443	7.01618	8.07971	8.72268	7.73705	7.58127	8.62797	8.51759	8.37372	8.59933	8.22233	8.94138	8.38039	8.80609	8.77792	8.78201	8.74547	8.94441	9.10351	9.01021	8.90834	8.85862	8.42587
7893436	5.80783	5.87874	6.7364	7.01767	6.62423	6.8522	6.33481	6.98299	5.73826	6.86841	7.50041	7.42253	7.08744	6.95818	7.39837	7.54831	6.5717	6.6413	6.22558	6.41372	5.45204	5.69979	5.77184	5.68963	5.82326	6.28545	4.89214	4.233	4.57674	6.82408	5.0008	3.32271	6.66609	6.8189	5.93433	6.4934	6.08907	6.83999	5.58675	5.99156	7.12211	7.38202	6.52838	6.41701	6.65	7.53971	7.01513	6.39975	7.0679
7893437	4.92239	5.25353	6.43279	6.39105	6.36156	6.6821	6.09386	6.63719	5.4927	5.71836	6.45812	6.10673	6.10613	6.20893	6.38615	5.59097	5.90282	5.74149	6.07433	5.90094	4.35151	4.46524	4.82398	5.0098	5.46564	4.54103	4.65945	4.0317	3.18219	6.46321	4.30547	4.26594	6.613	5.91436	4.94556	6.33287	4.33912	6.26656	5.5674	5.50671	5.8727	6.20692	6.14699	5.78106	5.71694	6.33175	6.15105	6.26923	6.00309
7893438	7.99526	7.60615	7.70208	7.75146	7.77564	8.07218	7.64969	7.66253	7.60573	7.74803	7.97261	7.84229	7.96433	7.67806	7.43275	7.67031	7.63214	7.70292	7.5647	8.05049	7.35782	7.59005	7.52825	7.44521	7.68003	7.46412	7.19454	7.76705	7.5711	8.0505	7.74657	7.59571	7.50971	8.03687	7.9582	7.71843	7.77538	7.87569	7.86788	7.74688	8.07379	7.72703	8.12723	8.10265	8.31631	8.21017	8.12474	7.94506	7.80097
7893439	12.0897	12.1288	12.2005	12.2768	12.0704	12.0848	12.2304	12.0227	11.9221	12.1638	12.1429	11.8446	11.848	11.9407	12.1229	11.913	12.0934	12.1295	12.329	11.9695	12.1591	12.11	12.0392	12.2414	12.0211	12.0659	12.0481	11.7379	12.251	12.1956	12.1994	11.8004	11.7167	11.9438	12.0796	12.0976	12.1348	11.973	12.0813	11.979	11.8008	12.1637	11.8934	11.9501	12.0088	12.1876	12.087	11.8394	11.4997
7893440	2.96844	2.84653	3.18065	3.13021	3.20113	3.52317	3.8259	3.79974	3.01591	3.10548	3.41868	2.75003	3.97962	2.47048	3.5871	3.79162	2.7992	2.82826	2.58133	3.52164	2.72487	3.05188	3.2552	3.05006	2.38398	2.90123	2.9429	3.0149	3.04746	3.26261	2.55902	3.06936	2.81426	3.15469	2.60641	2.59582	2.86011	3.23939	3.04451	3.49233	3.4253	2.86368	3.01316	2.91282	2.5619	3.02981	4.15806	3.01148	3.02927
7893441	8.67779	8.92378	8.35612	8.41269	8.52765	8.89686	8.93992	8.80906	8.55295	8.98114	8.75267	8.68118	8.64237	9.16202	8.91682	8.88048	8.56653	8.98114	8.52914	8.79735	8.30733	8.45635	8.69615	8.49197	8.60994	8.92714	8.66732	8.17426	8.95748	8.42067	8.52719	9.0964	8.65915	8.74332	8.91095	8.90656	8.33019	8.94018	8.84003	8.95163	8.95492	9.06739	8.82958	8.54249	8.94834	9.29948	8.77687	9.00203	8.80541
7893442	7.61108	7.69744	8.87146	8.79665	8.25164	8.50687	8.2064	8.43758	7.24914	8.32599	8.74625	6.59536	7.77838	8.37972	8.17923	7.77125	8.39302	8.4632	8.21765	7.93981	7.38793	7.00928	7.84959	8.06601	7.48498	7.97472	7.81281	5.53223	7.69795	8.09761	7.24252	7.32021	8.3092	8.38129	7.87215	8.0793	7.6116	8.3664	8.04525	8.19827	8.11394	7.59925	8.04977	7.44492	7.84975	8.80642	8.27106	8.17512	8.48316
7893443	7.37916	7.11548	6.90569	6.88382	6.9028	7.00805	7.05961	6.83008	6.92929	6.65946	7.00916	7.53757	7.0169	6.5243	7.01785	7.01366	7.05717	7.07382	6.83544	6.8694	7.31435	7.07442	6.99365	7.25746	7.37853	7.37128	7.19673	7.14927	7.36785	6.78724	7.98766	6.92988	7.23642	6.99998	7.00443	7.12345	7.32673	7.28468	7.07841	7.19125	7.47135	6.79981	6.67323	7.53133	7.40831	7.09235	6.88953	7.20691	7.38028
7893444	6.80671	5.63653	7.22714	7.05764	6.43671	6.87658	6.75338	5.9746	5.25994	6.38872	6.75075	5.70276	5.87492	6.15321	6.38025	6.23378	7.24634	6.32139	7.07418	6.92412	5.71592	5.26398	5.81149	6.01172	6.13307	6.04721	5.67751	4.3169	5.63349	6.32531	5.82263	5.37736	6.84407	6.80366	6.59905	6.54442	5.85242	6.17684	5.81228	6.73172	6.64089	6.87387	7.10104	6.35501	7.09558	6.93597	6.73804	7.01087	6.60924
7893445	4.24994	4.58784	5.15744	6.16016	5.89147	5.33119	5.01477	5.18992	4.41792	5.1451	5.91221	4.85684	5.53178	4.53048	6.04737	4.44574	5.64766	4.98454	5.04486	5.31424	4.53048	4.08464	4.80775	4.61291	5.25438	4.31625	4.84182	3.83359	3.45699	4.78921	4.49858	3.56452	5.03099	3.83019	3.76238	4.42994	4.86548	4.8063	5.0711	5.2901	3.47022	5.43358	4.70207	5.04209	4.8872	5.29946	5.43653	5.16412	5.72568
7893446	5.27701	4.8032	5.22627	5.34593	4.82209	4.65156	4.52474	4.7385	4.57281	4.57861	4.37256	4.52196	4.74561	4.12032	5.01114	4.7885	4.93324	4.13478	5.14127	5.21823	4.8528	4.32808	4.58306	4.49596	4.79442	4.67465	4.217	4.34852	4.73935	5.03131	4.38733	4.39769	4.13656	5.06327	4.3592	4.68635	4.4293	4.477	4.41271	4.89228	4.45827	4.43134	4.8058	4.34417	4.84641	5.15676	4.9738	4.78302	4.2638
7893447	10.2363	9.80246	9.2051	9.24538	9.69234	9.65006	9.99386	9.79109	10.1676	9.77936	9.75477	10.6313	9.74694	9.46888	9.31771	9.00121	9.71522	10.0073	8.92699	9.61014	10.2165	10.0002	10.1357	10.3315	10.0585	9.96322	9.45706	10.5552	10.2314	9.84862	10.4113	9.99586	10.5216	9.57814	9.64117	9.98716	10.2112	10.0644	9.58332	9.94973	10.6307	10.054	10.054	10.576	10.5698	9.64359	10.0476	10.0822	9.81983
7893448	9.42196	9.27907	9.67742	9.84033	9.52923	9.72567	9.9359	9.80974	9.53978	9.62601	9.76231	9.94709	10.2251	9.47469	9.60558	9.72427	9.66354	9.93682	9.90063	9.6492	9.76539	9.83747	9.75816	9.81491	9.30915	9.40014	9.74033	9.2701	9.62981	9.56553	9.30398	8.87106	9.08774	9.4006	9.62621	9.42434	9.41485	9.82275	9.68095	9.73437	9.59416	8.50432	9.57951	9.72344	9.56586	9.363	9.69168	9.6706	9.65137
7893449	8.90072	8.73551	9.58215	9.48032	9.5083	9.6977	9.84689	9.67496	9.09453	9.68298	10.088	9.22345	9.62867	9.22152	9.86016	9.46225	9.56774	9.414	9.23686	8.72419	9.39516	8.91433	9.0862	9.1381	9.11408	9.16955	9.10991	8.34795	9.2252	9.26567	9.15451	8.54218	10.1919	10.2392	9.2267	9.18307	9.26754	9.58909	9.34428	9.21328	10.1731	10.1032	10.2548	10.0239	10.5412	10.3188	10.3484	10.0791	10.5944
7893450	3.21367	2.96677	3.56399	2.91199	3.72649	3.37282	3.79107	3.52726	3.27595	3.50448	3.07705	3.14058	3.42042	2.71525	3.33328	2.92242	3.65537	3.37618	3.19096	3.63713	3.43779	3.71509	3.60671	3.69575	3.1703	3.1425	3.92335	3.34054	3.37801	3.59144	3.63315	3.29282	3.53965	3.34075	3.00324	3.65679	3.38462	3.5388	2.9688	3.18069	3.75031	3.42605	3.85752	3.49886	3.09283	2.92176	3.67007	2.79419	4.17632
7893451	4.66488	5.12276	4.35871	3.89621	3.71055	3.91669	4.09805	3.65953	3.38429	4.09331	3.62644	4.26447	3.90729	3.87628	3.70028	3.41827	4.73863	4.02379	4.14767	4.8432	4.12872	4.14613	3.8661	3.81451	4.06815	4.85596	4.03055	4.03659	4.38366	3.98259	3.90896	3.74304	3.53836	3.73839	4.0338	3.57963	4.30364	4.14016	4.46241	3.44399	3.52331	3.28057	3.43835	3.05187	3.92387	3.62596	3.86825	3.281	3.38198
7893452	2.89508	2.58023	5.01285	3.89306	3.86332	4.10251	5.06837	5.28037	4.72365	5.36694	5.16619	4.18077	4.87972	5.19392	5.34133	5.88745	3.90334	4.91939	3.90677	5.22066	3.92045	3.05099	3.48314	4.80539	4.64766	4.45067	3.51686	3.20606	4.08487	5.09127	4.55304	3.73686	5.83541	5.37746	4.67096	4.67791	3.84841	3.70239	4.4815	4.44674	4.58115	5.57207	4.14245	5.15647	5.06229	6.00323	5.61306	4.69932	5.555
7893453	6.06891	6.22552	6.30596	6.51171	6.40225	6.26882	6.32118	5.94483	6.5037	6.32882	6.63346	6.67718	7.23239	6.21806	7.00792	6.04965	5.04401	6.85685	5.72954	6.41639	6.30187	6.23766	5.89784	5.42248	5.95959	5.46331	5.76145	5.5419	5.66243	5.84758	5.99839	5.76734	5.49433	6.58595	6.62187	6.13032	6.06247	6.8662	5.57144	6.07765	5.63888	5.98529	6.73543	5.85995	6.05648	6.78569	6.40869	6.9101	5.74527
7893454	9.6776	9.65659	9.16942	9.48189	9.53627	9.63694	9.59636	9.76113	9.56921	9.46761	9.62292	9.90922	9.67641	9.41929	9.56026	9.63963	9.54315	9.93243	9.52646	9.5216	9.96719	10.0403	9.91604	9.99002	9.95696	9.58412	9.65406	10.1431	9.90554	9.63533	9.52494	9.7195	9.40731	9.24428	9.42666	9.86641	9.79704	9.68665	9.51081	9.74145	9.79974	9.75354	9.51316	9.58756	9.78683	9.40574	9.66966	9.38693	9.17674
7893455	7.04645	7.46786	6.76425	6.80196	7.48372	7.41418	7.05005	7.11875	7.62678	7.03995	7.33263	6.8259	7.60696	7.68517	7.24518	7.85591	7.67217	6.76335	7.58501	7.09741	7.11718	6.67035	6.81037	6.59538	7.24373	6.96872	7.91982	7.12516	6.05634	6.72264	7.23512	7.31285	7.99482	8.49804	7.58375	7.18746	6.53498	7.45154	7.51153	7.04491	7.99323	8.19225	8.53447	8.05742	8.44019	8.76922	8.26178	8.06435	7.98538
7893456	3.83318	3.32035	4.30108	4.9688	3.65302	3.73321	3.95853	3.74495	4.19304	3.98729	3.71682	3.43953	3.51889	5.03019	4.51181	4.331	3.29463	4.03588	4.73562	3.51849	3.3543	3.1239	3.39811	2.78824	4.03287	3.98165	3.10475	3.57296	3.10074	4.20738	3.8577	3.87055	4.28354	4.39352	4.23903	4.41831	3.73715	3.60309	4.07862	3.47318	3.58714	4.50069	3.59124	4.11602	3.77738	4.58069	4.46535	4.94087	4.99066
7893457	3.03065	2.66935	3.1606	2.86943	3.16588	3.11862	3.08887	3.38091	2.74842	3.39713	3.71712	3.11255	3.08255	2.83739	3.23606	3.42849	3.78273	3.58485	3.86273	3.09608	2.83315	3.17633	3.02452	3.06109	3.38729	2.94218	2.86329	2.67295	3.29568	2.94862	3.29567	2.80098	3.3717	2.80148	3.39974	2.83719	2.92256	3.07726	3.40617	3.40551	2.83343	3.1688	3.30934	2.86944	3.27864	3.48234	3.40418	3.2889	3.772
7893458	9.69337	9.67988	9.28524	9.23729	9.17342	9.56369	9.36612	9.62843	9.59701	9.78568	9.31089	9.50634	9.29328	9.60592	9.37121	9.3707	9.63516	9.15726	9.28985	9.36733	9.28803	9.24434	9.53274	8.93106	9.53576	9.44168	9.47179	9.43313	9.56534	9.95627	9.43059	9.69407	9.58276	9.46279	10.0613	9.64725	9.30876	9.17951	9.57832	9.46438	9.28891	9.39744	9.44793	9.31897	9.17304	9.57508	9.50257	9.64743	9.56414
7893459	3.28255	4.40679	4.89201	5.05067	4.87152	5.29447	5.24093	5.62678	4.37984	5.30148	5.60195	4.74884	5.88264	4.54433	5.48713	4.93689	5.69802	5.12936	4.81949	4.86359	4.99476	4.74566	4.37157	3.52684	3.47331	4.98796	4.41045	3.99299	4.28731	4.84434	3.56519	3.64053	4.76593	4.79573	4.66464	5.33485	4.95201	4.69427	4.23386	4.91045	3.50186	4.95729	4.70173	4.5534	5.14066	4.77312	4.60186	5.01698	4.34811
7893460	11.0995	11.0233	10.8508	10.9165	11.0428	11.1769	11.0803	11.2198	11.1888	11.2157	11.3095	11.2773	11.1364	11.5613	11.0734	11.3854	11.3774	11.2163	11.164	11.2965	10.9368	11.1451	11.1454	11.0711	11.2081	11.1818	11.1059	11.4538	10.8118	11.1083	11.0282	11.2361	11.4599	11.4236	11.3	11.142	10.8916	11.1151	11.146	11.1532	11.2106	11.28	11.0869	11.1061	11.3177	11.3644	11.3628	11.363	11.1176
7893461	8.64134	8.08393	8.64985	8.3193	9.17211	9.28611	9.51902	8.76658	8.78131	9.35676	9.21262	8.20645	8.53522	8.63396	8.40069	8.24628	8.86191	8.25306	8.6168	8.29878	8.58915	7.60646	8.47218	8.32163	8.03215	7.82615	8.36768	6.01385	7.91154	8.12209	8.22275	7.97996	9.50305	9.59509	8.69308	8.54582	8.40896	8.56659	8.62849	8.33576	9.21103	9.68291	9.64983	8.83554	10.0535	10.2413	10.0104	9.61679	10.075
7893462	3.60056	3.76064	6.11485	5.83724	5.70383	6.24943	5.63485	5.8162	4.29987	5.73449	6.14137	4.92906	5.70653	4.70409	6.05181	5.72651	5.57456	4.74344	4.14503	4.94838	5.06315	3.64595	4.29136	4.26597	3.57976	4.35381	3.31347	2.351	3.46489	4.83363	5.13034	3.6118	6.28142	6.15245	5.09546	5.84835	4.17548	5.06589	4.39816	4.86636	6.59846	6.83196	5.82685	5.85485	6.25117	6.96982	6.26429	6.59188	6.64863
7893463	5.1195	5.58637	5.46663	4.62696	6.00424	5.42564	5.80515	5.71491	5.74678	5.38958	5.54963	5.65927	5.22922	6.16586	4.75768	5.25495	5.88426	5.20334	5.29993	5.4728	5.36797	5.14086	5.58503	5.02217	5.64503	5.53027	5.41933	5.63493	5.21056	5.36777	5.72893	5.59695	6.14847	5.47447	5.39702	5.65199	6.11512	5.13469	5.7746	5.2759	5.79581	5.64149	5.42546	5.48587	6.00042	6.07251	5.66166	5.88234	6.31227
7893464	5.53195	5.6778	6.22551	6.15572	6.06283	6.08929	6.13175	6.30069	5.92516	6.38695	6.24799	5.85505	6.23273	5.84978	6.12976	6.13978	6.29121	6.11733	6.17707	6.36948	5.92484	6.1797	6.0033	6.1146	5.81294	6.09325	5.74797	5.1796	5.66781	5.95877	5.55304	5.41013	5.98192	6.08574	5.9263	5.91882	5.49378	6.246	5.81274	6.0202	6.09733	6.34838	6.21686	5.95085	6.14004	6.45837	6.14192	6.0775	6.02278
7893465	4.49298	5.08137	5.03312	4.85908	4.83261	4.92776	4.71011	5.04432	4.24474	3.61856	5.01546	4.75742	5.4396	5.00262	4.67196	4.67672	4.9236	4.90598	4.84401	4.69571	5.21718	3.9234	5.03775	4.62666	4.26928	4.96922	4.52669	5.25697	4.50057	4.42837	4.89757	4.71622	4.05087	4.30192	4.71451	3.12502	4.62356	3.91156	4.4719	4.62611	4.71558	5.14289	5.68612	3.95973	3.79463	4.67503	4.82521	3.98627	3.84636
7893466	11.8469	11.997	11.5565	11.4422	11.7358	11.6416	11.552	11.8015	11.951	11.7047	11.8371	12.1249	11.8061	11.9691	11.8862	12.0195	11.722	11.7187	11.5057	11.7545	11.7349	11.7827	11.8312	11.9517	11.7976	12.0363	11.6582	12.2314	12.0009	12.1183	11.696	12.0128	11.3694	11.2845	11.6981	11.706	11.8729	11.7198	11.5996	11.7589	11.0626	11.4252	11.0601	11.4493	10.8943	10.8742	11.2453	11.074	11.0895
7893467	8.96904	9.2117	8.37951	8.28483	8.68637	8.26614	8.4094	8.47418	8.84784	8.69886	8.51509	8.73949	8.75378	8.91386	8.62743	9.13053	8.62024	8.54935	8.85664	8.80704	8.90489	9.15437	8.69438	8.78614	9.19145	9.325	8.57014	9.54512	8.8746	9.09856	9.35865	9.05811	7.58542	8.27019	8.44783	8.5579	9.28406	8.98269	9.06667	9.0221	7.80635	8.36633	8.13019	8.13346	8.15466	8.39187	8.29372	7.50712	7.86885
7893468	5.7376	5.80087	7.50662	7.63646	6.18887	6.62377	6.14484	6.77787	5.84348	6.48887	6.5484	6.58903	5.81064	6.2836	7.16516	7.05175	6.61237	6.18142	6.21267	6.53912	5.84979	5.58614	6.08785	6.03712	6.10899	6.26265	5.64055	4.64902	4.88696	7.07173	5.03717	5.18824	6.10604	6.28053	5.61696	6.97046	5.71286	6.65708	5.2929	6.22444	5.87037	6.18779	5.63833	6.39113	5.80109	6.41681	6.11401	6.06648	6.04201
7893469	12.7002	12.7082	12.4822	12.4856	12.3723	12.2017	12.359	12.3506	12.4948	12.1997	12.417	12.5246	12.8606	12.6867	12.6784	13.0227	12.3738	12.5451	12.9719	13.0559	12.5494	12.5586	12.6125	12.5134	12.9276	12.8193	12.6411	12.8909	12.6024	12.388	12.6542	12.5866	12.3749	12.7911	12.4601	12.6571	12.8294	12.545	12.6546	12.6554	12.026	12.3753	12.9192	12.3201	12.4879	12.2143	12.4163	12.2899	12.534
7893470	5.86768	5.19357	6.69451	6.1571	5.77979	6.38932	6.29106	7.11674	6.11966	6.55192	6.72872	5.63424	6.18282	6.16566	6.69356	6.28333	5.96882	6.52014	5.60119	6.03623	5.39505	5.16389	5.96312	5.24509	5.05532	5.96132	5.42744	2.94016	4.74503	6.92725	5.42233	5.48528	6.81583	6.64668	6.08487	6.33783	6.37044	6.57219	4.98299	6.98758	6.01956	6.61211	6.55332	5.77292	6.83802	6.78569	6.796	7.08285	6.5952
7893471	3.30809	3.09166	3.48869	3.39523	3.62445	3.43268	3.79153	3.55954	3.74833	3.00502	4.10232	3.78483	3.75227	3.29194	4.45175	3.87938	3.67113	3.94555	4.08605	3.35577	3.25665	3.03031	3.14463	3.39281	4.28308	3.24741	2.92723	3.57253	3.39027	2.96761	3.75639	4.48997	4.03664	4.21808	3.76187	3.7033	3.63216	3.41714	3.48582	3.46766	3.63928	3.65185	4.22791	5.09783	3.23606	3.70256	3.78978	3.94458	3.02948
7893472	5.517	5.38667	6.51445	5.61536	5.99498	6.30163	6.39479	6.21818	6.04811	6.15008	6.62219	6.21767	5.84125	5.09049	6.36198	6.05401	6.24927	6.13757	5.97648	5.69531	5.24122	5.25739	5.42762	5.5192	5.57442	6.32541	5.82244	4.424	5.39772	6.14341	5.33986	5.06522	6.84263	6.42631	5.39033	5.5321	5.19742	6.24334	5.5034	5.76343	6.47982	6.59006	6.31315	5.81617	6.11403	6.21445	6.62667	6.99289	6.58111
7893473	5.96792	5.41832	6.40878	5.59053	6.27523	5.97127	6.14941	5.81108	5.37925	5.08899	5.22932	6.2664	5.92165	5.80143	6.05133	5.87597	6.09109	7.21847	4.75774	5.48665	6.03945	7.0051	6.43036	6.61679	5.63403	5.53431	5.85207	6.09913	5.97371	6.93053	5.6038	5.12451	5.75025	5.97534	5.67437	6.22935	6.86251	6.26401	5.69069	6.06141	6.62137	5.7383	5.18475	6.08235	6.97506	5.7836	5.2804	6.20709	6.44934
7893474	4.39744	4.62782	4.03824	4.94637	4.03236	5.11228	4.36872	4.42729	3.67617	3.8222	5.08458	3.82604	3.95424	4.55591	4.6615	4.18379	3.68614	4.02873	4.17787	4.84796	3.65759	4.28458	4.38466	3.4066	4.21595	3.90362	4.21531	3.50571	4.23517	4.02555	3.64069	3.49285	4.02146	4.38234	4.39877	4.52143	3.34601	3.89677	4.64926	4.18102	4.84594	4.29141	3.98931	4.35432	3.62266	4.77177	3.70868	4.11674	4.05648
7893475	4.67115	5.05211	5.75426	4.64639	4.95854	5.20037	4.97668	4.88571	4.47065	4.74393	5.3592	4.75944	4.97934	5.27272	5.28249	5.4595	4.86031	5.36449	5.03319	5.46179	5.23845	5.01998	4.86418	4.76587	5.30811	5.45376	5.20479	5.29278	4.82415	5.3213	4.93006	4.66321	4.64593	5.31885	4.53733	5.26553	5.11892	4.90629	4.42616	5.56268	5.12669	4.88051	5.16461	4.81418	4.85231	5.39862	5.27839	5.2306	5.59376
7893476	9.87326	9.88389	9.54715	9.48647	9.68923	9.57507	9.53555	9.57788	9.70153	9.72284	9.48573	9.71327	9.55523	9.73781	9.5491	9.9111	9.60257	9.66072	9.53977	9.61481	9.73388	10.0166	9.7484	9.80432	9.87889	9.95983	10.0204	9.43257	9.93009	9.80022	9.50743	9.66656	9.4682	9.58881	9.7599	9.96969	9.83762	9.82959	9.66355	9.85094	9.40281	9.65127	9.37221	9.72221	9.24272	9.59937	9.42254	9.76029	9.46913
7893477	8.13223	8.30585	7.63072	7.53247	8.16973	8.36001	7.97904	8.18615	8.23154	8.73996	8.10178	7.51901	8.28395	8.70062	8.49663	8.23915	8.7851	8.14245	8.42774	8.51521	8.26012	8.07677	8.18939	8.14135	8.19697	8.22022	8.23706	7.44257	7.88573	8.20715	7.97489	8.37452	8.20772	8.15927	8.56874	8.21779	7.90908	8.25845	8.62166	8.43716	8.09346	7.89605	7.8556	7.97129	8.15792	8.09343	8.00189	7.96993	8.3416
7893478	6.17524	6.18638	6.49247	6.61481	6.07239	6.34458	6.84852	6.69183	5.68402	6.36755	6.36772	7.2815	6.69016	6.23067	6.56321	6.91304	6.66581	7.29981	6.12243	6.73913	5.84738	6.14846	6.48129	5.89982	6.31736	6.22289	5.92292	5.77415	5.90235	6.80581	5.76223	5.87656	7.39685	7.53988	6.1155	6.6243	5.03242	6.36264	5.934	6.52086	6.7392	7.36265	7.32165	6.62522	6.29396	6.74187	7.06929	7.72521	5.66732
7893479	2.52992	2.79734	2.7041	2.48156	2.7789	2.64206	2.87291	3.13104	3.22848	2.84064	2.90987	2.8117	2.73559	3.31533	2.76095	2.73922	2.60714	3.30348	2.65682	2.71455	2.65735	2.80284	2.51978	2.85959	2.63111	2.94165	2.9183	2.12597	2.62272	2.9341	2.28972	2.54808	3.65137	2.90973	2.87707	2.92048	2.49559	2.8185	2.90092	2.73762	2.65764	2.40091	2.66956	3.00551	2.87965	3.08468	2.77426	3.43003	3.0755
7893480	7.6895	7.60693	7.84266	7.67852	8.00432	7.86574	8.2983	7.79724	7.75999	7.66754	7.90072	8.00683	7.61299	7.47802	7.94532	7.60265	7.98569	8.18757	8.12784	7.72526	8.34331	8.63814	8.17905	7.95451	7.53784	8.17599	7.89923	7.49533	7.954	7.40068	7.93601	7.93484	7.25975	7.54597	7.72835	7.84694	8.04958	7.92238	7.98019	7.84344	7.69818	7.56247	7.64697	7.55629	7.43183	7.82534	8.30969	7.28898	7.86645
7893481	6.38514	6.84845	6.35622	6.98746	6.86444	6.58525	7.23561	7.09713	6.70957	6.53058	6.65398	6.83218	6.6085	6.62456	7.24561	6.91487	6.52997	6.95519	7.01875	6.56281	7.25849	7.11726	6.71698	6.57451	7.16636	6.95042	7.01292	7.22727	6.99907	6.60608	6.57261	6.22257	7.14442	6.69443	6.78416	6.71592	7.23051	7.07898	6.67331	6.50763	6.75242	7.06677	6.82817	6.95701	6.9441	7.37876	7.22336	6.24436	7.62925
7893482	4.8922	3.3492	6.24776	5.768	5.64215	5.73658	5.45122	5.6868	5.16673	5.76122	6.43399	5.37099	5.3284	4.75188	6.32668	6.20213	5.42137	5.7917	5.29257	5.78056	4.46979	4.06028	5.48722	5.04508	4.85426	4.4791	4.12614	2.9236	3.56947	5.8199	3.75285	3.66383	4.45879	5.8728	5.97973	5.88236	4.56722	5.95855	5.3457	4.83671	4.96239	5.47747	5.33205	4.10141	4.84345	6.00092	4.98255	6.16327	6.41329
7893483	7.83668	7.37296	7.70747	7.82195	7.12074	7.83886	7.57857	7.52047	7.09493	7.56833	8.07421	7.75611	8.17921	7.4005	7.9655	7.93995	7.58318	7.56876	7.68123	7.74049	7.48525	7.49191	7.60592	6.88718	7.54614	7.28986	7.00261	6.50816	7.68189	7.71583	6.66286	6.71867	6.73507	7.37979	7.78001	7.94961	7.53053	7.81298	7.49391	7.81176	7.21589	7.27613	7.61613	6.98835	7.60344	7.42061	7.6119	7.60512	7.54456
7893484	4.10516	3.36646	5.11066	5.38136	5.16032	5.67324	4.96435	5.51217	4.31301	5.80484	4.72622	3.71462	5.85284	3.47759	5.86381	4.56957	3.74848	5.27322	4.78282	3.24164	5.06609	5.477	4.58915	4.86349	2.70758	3.33149	2.68331	3.00514	5.51866	4.47416	3.32414	2.68518	5.38769	5.31424	4.83966	4.03542	4.12469	3.91156	3.12078	4.09243	2.97233	4.364	4.65614	4.08949	5.65315	5.19842	4.46231	5.27322	3.84636
7893485	9.49713	9.11111	9.28028	9.42757	9.69917	9.62069	9.78975	9.56665	9.50881	9.56168	9.77317	10.1474	9.75335	9.70038	9.81986	9.90868	9.61502	9.51238	9.61427	9.83837	9.51961	9.54089	9.57994	9.5036	9.6226	9.65424	9.19318	9.30089	9.46567	9.64589	9.67815	9.65633	9.33753	9.66183	9.60753	9.79754	9.84042	9.45759	10.1173	9.53017	9.42211	9.70001	9.54824	9.70029	9.13768	9.7136	9.47605	9.29663	9.38367
7893486	12.5985	12.7272	12.5645	12.6101	12.3021	12.5755	11.8798	12.4809	12.395	12.4531	12.2825	12.4378	12.1947	12.402	12.5223	12.4992	12.3324	12.6226	12.3207	12.262	12.3724	12.6554	12.557	12.4199	12.2952	12.5411	12.2363	12.5535	12.5395	12.7742	12.5666	12.8701	12.4493	12.5245	12.4263	12.5198	12.242	12.7382	12.1933	12.7251	12.5546	12.6122	12.3746	12.4911	12.2416	12.2918	12.4707	12.5979	12.6652
7893487	3.74726	4.13634	4.4466	4.9941	3.94824	4.81553	4.38656	4.76179	4.07316	4.92603	5.31133	3.78374	5.057	4.64884	5.2926	5.04409	4.32895	4.33383	4.94867	4.20828	3.74234	3.68351	3.59816	4.23672	4.06688	4.80851	4.28121	3.42405	3.81574	4.64168	4.09511	3.7151	4.28205	4.86232	4.30669	4.61145	3.9018	3.73575	4.389	4.40748	4.91932	4.38678	4.86209	4.2887	4.71394	4.82186	4.63529	4.94416	5.08792
7893488	6.37181	6.69945	6.84783	6.70464	6.32464	7.17253	6.73547	7.5514	6.23494	6.21736	7.33872	6.91711	6.63775	6.76697	7.10304	7.42047	6.44963	6.32318	6.84244	6.63982	5.79537	6.41101	5.48217	6.32337	5.50343	6.63828	5.66864	4.94888	5.7549	6.8318	4.75845	5.68876	6.89713	7.40534	6.64841	7.16748	6.34882	6.68442	6.14432	7.05601	6.99735	7.13846	6.96245	6.78868	6.95855	7.25447	7.37441	7.46978	6.60883
7893489	2.21147	3.03904	2.19255	2.24205	2.47659	2.46411	2.52323	2.2819	2.40285	2.3639	2.44124	2.57971	2.4283	2.49457	2.43977	2.52491	2.28865	2.34907	2.21125	2.4158	2.21058	2.47315	2.55495	2.58296	2.46177	2.65129	2.51812	2.57379	2.73605	2.31123	2.71658	2.80206	2.37296	2.48234	2.31971	2.24072	2.24941	2.58813	2.71892	2.34358	2.30445	2.56941	2.42507	2.33319	2.2865	2.44329	2.13677	2.52308	2.2583
7893490	3.23248	2.76918	3.05937	3.1545	3.62859	3.29084	3.81329	3.31789	2.5808	3.04391	2.97609	2.38004	2.93591	3.50151	3.00975	2.99086	3.32628	2.9377	3.78398	3.10524	2.81161	3.04399	2.66007	2.88947	2.92117	2.98599	3.4078	2.74482	2.87591	3.09438	2.69662	3.00636	3.5119	3.05795	2.66797	3.13973	3.16911	3.61032	2.57129	3.27842	2.77922	3.50097	3.46473	2.60066	3.27229	3.6407	3.80005	2.80536	3.32839
7893491	9.40642	9.39018	9.67743	9.64402	9.43341	9.97617	9.6518	9.71635	8.89544	9.91007	9.59141	9.66742	9.83869	9.22705	9.75224	9.98282	9.88297	9.5605	9.44122	9.78085	9.38821	9.53324	9.73062	9.55506	8.84235	9.20961	8.97798	8.36564	9.01158	9.7916	9.29289	9.12558	8.92734	8.86749	9.48	9.7486	9.15299	9.86027	9.13741	9.8464	9.45544	9.42379	9.24617	9.34595	8.81136	9.61129	9.6135	9.55246	9.01715
7893492	3.59078	4.96367	4.98802	5.41981	5.12148	5.74005	3.02786	4.47945	4.73997	4.15538	4.40886	3.41952	3.32502	4.844	4.86559	4.56957	3.74848	2.8445	4.59506	5.69182	5.70285	3.76472	4.01725	4.17165	3.07695	5.29455	2.95031	5.37245	4.46056	4.03646	5.87541	3.51052	2.89314	3.21937	5.33708	3.05687	4.47096	4.8063	5.2491	5.36174	4.55136	3.11774	3.71462	3.83359	2.79741	4.27213	5.49397	4.86422	2.10585
7893493	4.94352	5.17242	6.54319	6.56273	5.70581	6.15649	6.10594	6.59949	5.61253	6.56594	7.32151	5.82125	6.84678	5.53017	6.76899	6.2466	5.53659	4.55062	5.9028	5.62283	4.7379	6.30602	4.9321	4.88359	5.80543	5.1673	6.07151	3.75269	4.96548	5.95544	4.78293	4.19737	5.62532	4.90461	5.29765	6.3545	4.39938	5.66826	4.92824	5.7629	5.7078	6.75564	4.95343	6.6049	5.82833	6.41942	5.97892	6.10219	6.53918
7893494	8.84992	9.06639	8.9131	9.25146	9.42449	9.22823	9.4272	9.22711	9.25711	9.32421	9.24387	8.79707	8.84682	8.8041	9.20376	8.98316	9.13649	9.07642	9.29914	8.81282	9.06272	8.95256	8.92401	9.0261	8.72451	9.15039	8.74653	8.28581	8.97447	9.32038	9.19294	8.86438	8.69205	8.85132	8.93864	9.04519	9.11774	8.9649	8.98771	8.97453	8.71383	8.81765	8.27834	9.00779	8.47979	8.78944	8.57331	8.62124	8.82007
7893495	3.06658	3.5839	4.61414	4.22128	4.09002	4.32831	4.42464	4.0288	3.37715	4.43764	4.82661	3.75152	4.10398	4.01052	4.71856	4.97238	4.74996	3.32306	4.24688	4.12773	3.11984	2.46346	3.66523	3.0569	3.31104	3.11302	2.97085	2.54874	3.10936	3.51211	3.05349	3.78772	4.57121	4.09817	3.39304	4.44113	2.2807	3.7123	3.65516	4.88652	3.89557	4.3917	4.63603	4.00253	3.78727	4.63419	4.15113	5.04088	4.58311
7893496	5.80384	4.93026	7.06311	6.6456	4.95669	5.52578	5.61829	4.34581	3.47027	5.65349	6.54176	4.71946	6.37665	4.76593	5.97537	5.70088	5.89223	5.48747	6.23026	5.59717	5.24613	4.4195	4.53766	4.32699	5.98584	5.99046	5.06986	4.14435	4.80054	5.34447	5.0351	4.31278	4.94963	5.3641	5.55007	5.27861	3.64287	5.52532	5.75968	5.34276	5.34089	5.78716	5.17484	5.20831	4.81971	5.45736	5.83676	5.18433	3.91156
7893497	7.82205	7.64647	8.00961	8.08075	7.86881	7.86409	7.83763	7.39354	7.44318	7.85652	7.93994	7.63556	7.49652	7.49817	7.65223	7.52837	8.21404	7.81022	7.68679	7.52465	7.50203	7.63605	7.66542	7.43972	7.12707	7.82308	8.05222	6.81036	7.63408	7.67548	7.6778	7.73893	8.08595	7.60136	7.74602	7.51902	7.72213	7.54866	7.9325	7.84315	7.18514	7.85294	7.65421	7.96753	8.02136	8.29273	7.90129	7.95784	7.91434
7893498	12.4461	12.351	12.6728	12.7174	12.3983	12.6968	12.5486	12.7202	12.2412	12.593	12.828	12.5222	12.6065	12.3087	12.7944	12.6261	12.5789	12.7155	12.7558	12.7557	12.5257	12.6048	12.4948	12.4644	12.2975	12.4272	12.0691	11.6913	12.3424	12.7806	12.2678	12.0789	12.3905	12.3964	12.4483	12.5401	12.4139	12.6767	12.293	12.6225	12.5288	12.5874	12.4564	12.4995	12.4967	12.5456	12.5922	12.5663	12.3682
7893499	2.55734	2.4734	2.60127	2.70699	2.67442	2.87465	2.62809	2.51669	2.62643	2.90677	2.7217	2.77902	2.47997	2.4225	3.21584	2.9318	2.99164	2.8956	2.46277	2.58582	2.66301	2.33826	2.50311	2.55224	2.63126	2.36849	2.33358	2.51882	2.39149	2.48789	2.33725	2.65537	2.74003	3.47563	2.79599	2.79342	2.53578	2.86632	2.88016	2.63175	2.46219	2.59133	2.65272	2.56532	2.94373	2.6211	2.36279	2.48132	2.66961
7893500	8.13669	7.92103	7.9275	7.75487	8.20017	7.91627	8.14486	7.77476	8.02653	7.95514	8.00843	8.02155	8.08735	8.24547	7.98475	7.75692	7.52708	7.83654	7.83468	7.48785	8.1949	7.96408	8.06988	8.12193	7.85256	7.72235	7.43529	7.58764	7.87669	7.58714	7.43903	7.61033	7.84022	7.41996	8.34271	8.00792	7.75643	7.89553	7.86711	8.22365	7.3743	8.11721	7.47763	7.51531	7.69909	7.56539	7.41802	7.65456	7.86136
7893501	5.51594	4.66062	5.53914	5.91397	4.11699	5.50223	4.59195	5.52506	3.5427	5.16977	6.10384	4.94289	5.17623	4.88436	5.41531	5.5948	5.57635	3.15643	4.45351	5.18782	4.60962	4.79836	4.46774	5.14439	3.81891	4.5094	5.19223	4.87316	4.65591	5.60681	4.78293	4.64551	6.0814	5.6812	4.68951	4.28394	4.95085	5.22939	5.03711	5.6569	5.11826	4.74976	5.44447	5.39	5.50906	5.76354	4.98438	5.96909	5.84401
7893502	2.15083	1.93661	2.43827	2.34838	2.43214	2.48759	2.61882	2.37778	2.33561	2.63455	2.09202	2.36363	2.0859	2.07031	2.33007	2.03003	2.67286	2.32493	2.23484	2.33826	2.22939	2.19416	2.20121	2.20545	2.33832	2.48866	2.32935	2.16256	2.37611	2.22331	2.50532	2.19188	2.30446	1.97409	2.22021	2.35667	2.33365	2.49344	2.06736	2.37003	1.99808	2.21267	2.27025	2.46131	2.16265	2.406	2.22937	2.33692	2.47296
7893503	6.55696	6.87144	7.09607	6.99853	6.50049	7.01104	6.98156	6.79695	6.62553	7.04538	7.33286	7.0579	7.411	6.28241	6.98112	7.14144	7.18491	6.86983	7.06371	6.9198	6.37681	6.60894	6.53839	6.96573	6.39629	6.82396	5.43479	5.73237	5.77827	7.33169	6.37543	5.97725	6.9354	7.27089	6.87846	6.7598	6.00202	7.03014	6.57986	6.64633	5.78824	6.54562	6.77939	6.56081	6.69172	7.14223	5.89155	6.91034	6.45012
7893504	9.41677	9.48148	9.32649	9.3527	9.31938	9.5005	9.3866	9.49342	9.22119	9.31626	9.08462	9.04067	9.19394	9.13141	9.19336	9.01155	9.28063	9.45867	9.14757	8.80103	9.26754	9.23212	9.47015	9.39015	9.15386	9.59652	9.58315	9.12161	9.25308	9.44757	9.15972	9.35247	9.34121	9.4765	9.60073	9.36123	9.17526	9.38663	9.59121	9.32618	9.02678	9.25259	9.14756	9.28689	9.21091	9.60366	9.45103	9.44272	9.31032
7893505	3.18974	2.56627	2.75758	3.3209	3.30798	3.03392	2.70734	3.23039	2.9576	3.33456	2.62733	3.09733	3.8445	3.42499	3.68546	3.26464	3.52955	3.28113	3.25556	2.84534	2.70553	3.36362	2.68924	2.81783	3.04965	3.12273	2.66428	2.63067	3.21321	2.99629	2.54155	2.64853	2.93537	3.0619	3.09355	2.82064	2.59394	3.30194	2.94847	2.89067	2.88151	3.02224	2.92333	3.24006	3.01122	3.49871	2.6136	2.35287	3.3066
7893506	5.74471	5.89612	6.10537	5.84459	6.36593	6.30576	6.95865	6.40755	6.93079	6.27021	5.84866	6.21761	6.07313	6.5364	6.28772	5.82915	6.55792	5.75824	6.59258	6.28662	5.90633	5.73806	5.48059	6.38974	6.22817	6.10771	6.39498	4.88212	6.40648	5.92361	6.14207	5.62368	6.54136	7.2361	5.5034	6.2955	5.96214	6.16061	6.49064	5.51572	6.95407	6.8857	6.63193	6.04067	6.96502	6.66889	6.73259	6.87579	7.08629
7893507	13.1289	13.001	13.2255	13.35	13.2149	13.4007	13.2254	13.3368	13.0278	13.322	13.3475	13.154	13.1159	12.738	13.3608	13.122	13.0983	13.3091	13.2316	13.0208	13.1399	13.1634	13.0829	13.1324	12.7771	12.9606	12.8418	12.3069	12.9799	13.3279	12.877	12.648	13.1203	13.0659	13.1027	13.1493	12.937	13.3251	12.9853	13.1496	13.1665	13.3063	13.0555	13.2296	13.1748	13.193	13.1749	13.1977	12.9845
[truncated: 32,295 more rows]
[truncated: 15 more columns]
